# Supplementary material for: Crystal structure of (9S,10S)-10-eth­oxy-9-hy­droxy-6,6,9-trimethyl-3-pentyl-7,8,9,10-tetra­hydro-6H-benzo[c]chromen-1-yl 4-methyl­benzene­sulfonate
Source: Acta Crystallogr E Crystallogr Commun. 2015 Dec 24;71(Pt 12):o1082–3. doi: 10.1107/S2056989015024044 (PMC4719990; doi:10.1107/S2056989015024044)
Supplement: Supplementary file 1 [file e-71-o1082-sup1.cif]

##############################################################################
#                                                                            #
# This CIF contains the data in a paper accepted for publication in          #
# Acta Crystallographica Section E. It conforms to the requirements of       #
# Notes for Authors for Acta Crystallographica Section E, and has been       #
# peer reviewed under the auspices of the IUCr Commission on Journals.       #
#                                                                            #
# Full details of the Crystallographic Information File format               #
# are given in the paper "The Crystallographic Information File (CIF):       #
# a New Standard Archive File for Crystallography" by S. R. Hall, F. H.      #
# Allen and I. D. Brown [Acta Cryst. (1991), A47, 655-685].                  #
#                                                                            #
# The current version of the core CIF dictionary is obtainable from          #
# ftp://ftp.iucr.org/pub/cif_core.dic.                                       #
#                                                                            #
# Software is freely available for graphical display of the structure(s)     #
# in this CIF. For information consult the CIF software page                 #
# http://www.iucr.org/resources/cif/software.                                #
#                                                                            #
# This file may be used for bona fide research purposes within the           #
# scientific community so long as proper attribution is given to the journal # 
# article from which it was obtained.                                        #
#                                                                            #
##############################################################################
data_I
_database_code_depnum_ccdc_archive 'CCDC 1442416'
_audit_creation_method     'SHELXL-2014/7'
_chemical_name_systematic
;\
(9<i>S</i>,10<i>S</i>)-10-Ethoxy-9-hydroxy-6,6,9-trimethyl-3-pentyl-7,8,9,10-\
tetrahydro-6<i>H</i>-benzo[<i>c</i>]chromen-1-yl 4-methylbenzenesulfonate
;
_chemical_name_common     ?
_chemical_formula_moiety     'C30 H40 O6 S'
_chemical_formula_sum     'C30 H40 O6 S'
_chemical_formula_iupac     'C30 H40 O6 S'
_chemical_formula_weight     528.68
_chemical_melting_point     ?
_shelx_space_group_comment
;
The symmetry employed for this shelxl refinement is uniquely defined
by the following loop, which should always be used as a source of
symmetry information in preference to the above space-group names.
They are only intended as comments.
;
_space_group_crystal_system     monoclinic
_space_group_name_H-M_alt     'P 21'
_space_group_name_Hall     'P 2yb'
loop_
    _space_group_symop_operation_xyz
    'x, y, z'
    '-x, y+1/2, -z'
_cell_length_a     9.9090(10)
_cell_length_b     10.2373(10)
_cell_length_c     13.8402(10)
_cell_angle_alpha     90
_cell_angle_beta     101.000(10)
_cell_angle_gamma     90
_cell_volume     1378.2(2)
_cell_formula_units_Z     2
_cell_measurement_reflns_used     9903
_cell_measurement_theta_min     4.546
_cell_measurement_theta_max     68.05
_cell_measurement_temperature     173(2)
_exptl_crystal_description     Needle
_exptl_crystal_colour     Colourless
_exptl_crystal_size_max     0.230
_exptl_crystal_size_mid     0.200
_exptl_crystal_size_min     0.190
_exptl_crystal_density_diffrn     1.274
_exptl_crystal_density_meas     ?
_exptl_crystal_density_method     'not measured'
_exptl_crystal_F_000     568
_exptl_absorpt_coefficient_mu     1.381
_exptl_absorpt_correction_type     none
_exptl_absorpt_process_details     ?
_shelx_estimated_absorpt_T_min     0.742
_shelx_estimated_absorpt_T_max     0.779
_exptl_absorpt_correction_T_min     ?
_exptl_absorpt_correction_T_max     ?
_diffrn_ambient_temperature     173(2)
_diffrn_radiation_type     CuK\a
_diffrn_radiation_wavelength     1.54178
_diffrn_measurement_device_type     'Bruker SMART CCD area-detector'
_diffrn_measurement_method     '\f and \w'
_diffrn_detector_area_resol_mean     ?
_diffrn_reflns_number     21062
_diffrn_reflns_av_R_equivalents     0.0245
_diffrn_reflns_theta_min     3.253
_diffrn_reflns_theta_max     68.146
_diffrn_reflns_theta_full     67.679
_diffrn_measured_fraction_theta_max     0.997
_diffrn_measured_fraction_theta_full     0.999
_diffrn_reflns_limit_h_min     -11
_diffrn_reflns_limit_h_max     11
_diffrn_reflns_limit_k_min     -12
_diffrn_reflns_limit_k_max     12
_diffrn_reflns_limit_l_min     -16
_diffrn_reflns_limit_l_max     16
_refine_special_details
;
 Refined as a 2-component inversion twin.
;
_reflns_number_total     4984
_reflns_number_gt     4834
_reflns_threshold_expression     'I > 2\s(I)'
_refine_ls_structure_factor_coef     Fsqd
_refine_ls_matrix_type     full
_refine_ls_R_factor_all     0.0256
_refine_ls_R_factor_gt     0.0246
_refine_ls_wR_factor_gt     0.0648
_refine_ls_wR_factor_ref     0.0655
_refine_ls_goodness_of_fit_ref     1.023
_refine_ls_restrained_S_all     1.023
_refine_ls_number_reflns     4984
_refine_ls_number_parameters     342
_refine_ls_number_restraints     1
_refine_ls_hydrogen_treatment     constr
_refine_ls_weighting_scheme     calc
_refine_ls_weighting_details
              'w=1/[\s^2^(Fo^2^)+(0.0429P)^2^+0.1558P] where P=(Fo^2^+2Fc^2^)/3'
_atom_sites_solution_hydrogens     geom
_atom_sites_solution_primary     ?
_atom_sites_solution_secondary     ?
_refine_ls_shift/su_max     0.000
_refine_ls_shift/su_mean     0.000
_refine_diff_density_max     0.256
_refine_diff_density_min     -0.275
_refine_ls_extinction_method     none
_refine_ls_extinction_coef     .
_refine_ls_abs_structure_details
;
 Twinning involves inversion, so Flack parameter cannot be determined
;
_refine_ls_abs_structure_Flack     ?
loop_
    _atom_type_symbol
    _atom_type_description
    _atom_type_scat_dispersion_real
    _atom_type_scat_dispersion_imag
    _atom_type_scat_source
    'C' 'C' 0.0181 0.0091
                         'International Tables Vol C Tables 4.2.6.8 and 6.1.1.4'
    'H' 'H' 0.0000 0.0000
                         'International Tables Vol C Tables 4.2.6.8 and 6.1.1.4'
    'O' 'O' 0.0492 0.0322
                         'International Tables Vol C Tables 4.2.6.8 and 6.1.1.4'
    'S' 'S' 0.3331 0.5567
                         'International Tables Vol C Tables 4.2.6.8 and 6.1.1.4'
_computing_data_collection
;
APEX2 (Bruker, 2014)
;
_computing_cell_refinement
;
SAINT (Bruker, 2000)
;
_computing_data_reduction
;
SAINT (Bruker, 2000)
;
_computing_structure_solution
;
SHELXS97 (Sheldrick, 2008)
;
_computing_structure_refinement
;
SHELXL2014/7 (Sheldrick, 2015)
;
_computing_molecular_graphics
;
Mercury (Macrae <i>et al.</i>,  2008), ORTEP3 for Windows (Farrugia,
2012), POV-RAY
(Cason, 2003)
;
_computing_publication_material
;
ENCIFER (Allen <i>et al.</i>,  2004), publCIF (Westrip, 2010)
;
loop_
    _atom_site_type_symbol
    _atom_site_label
    _atom_site_fract_x
    _atom_site_fract_y
    _atom_site_fract_z
    _atom_site_U_iso_or_equiv
    _atom_site_adp_type
    _atom_site_calc_flag
    _atom_site_occupancy
    _atom_site_disorder_assembly
    _atom_site_disorder_group
    S S1 0.33896(5) 0.44735(5) 0.19766(3) 0.01720(12) Uani d 1 . .
    O O1 0.01053(14) 0.87882(14) 0.24328(10) 0.0163(3) Uani d 1 . .
    O O2 0.54967(16) 0.84850(17) 0.05710(11) 0.0269(4) Uani d 1 . .
    H H2 0.5600 0.8838 0.0058 0.040 Uiso calc 1 . .
    O O3 0.47179(14) 0.82165(14) 0.25792(10) 0.0174(3) Uani d 1 . .
    O O4 0.37762(14) 0.56548(14) 0.27376(10) 0.0158(3) Uani d 1 . .
    O O5 0.20422(16) 0.46627(15) 0.14151(10) 0.0247(3) Uani d 1 . .
    O O6 0.45457(17) 0.44066(17) 0.15025(11) 0.0269(3) Uani d 1 . .
    C C1 0.2680(2) 0.6273(2) 0.30887(14) 0.0144(4) Uani d 1 . .
    C C2 0.2306(2) 0.5743(2) 0.39227(14) 0.0156(4) Uani d 1 . .
    H H2A 0.2785 0.5035 0.4240 0.019 Uiso calc 1 . .
    C C3 0.1205(2) 0.6281(2) 0.42811(14) 0.0163(4) Uani d 1 . .
    C C4 0.0496(2) 0.7316(2) 0.37639(14) 0.0164(4) Uani d 1 . .
    H H4 -0.0246 0.7688 0.3986 0.020 Uiso calc 1 . .
    C C4A 0.0882(2) 0.78021(19) 0.29185(14) 0.0147(4) Uani d 1 . .
    C C5 0.0027(2) 0.8815(2) 0.13601(14) 0.0169(4) Uani d 1 . .
    C C5A 0.1471(2) 0.8735(2) 0.11459(14) 0.0170(4) Uani d 1 . .
    C C6 0.1735(2) 0.9385(3) 0.02247(14) 0.0228(4) Uani d 1 . .
    H H6A 0.1767 1.0324 0.0319 0.027 Uiso calc 1 . .
    H H6B 0.0984 0.9190 -0.0316 0.027 Uiso calc 1 . .
    C C7 0.3085(2) 0.8924(3) -0.00372(15) 0.0255(5) Uani d 1 . .
    H H7A 0.2977 0.8036 -0.0284 0.031 Uiso calc 1 . .
    H H7B 0.3309 0.9474 -0.0555 0.031 Uiso calc 1 . .
    C C8 0.4260(2) 0.8973(2) 0.08512(15) 0.0203(4) Uani d 1 . .
    C C9 0.3933(2) 0.7990(2) 0.16179(14) 0.0164(4) Uani d 1 . .
    H H9 0.4138 0.7108 0.1410 0.020 Uiso calc 1 . .
    C C9A 0.2436(2) 0.80314(19) 0.17329(14) 0.0150(4) Uani d 1 . .
    C C9B 0.2036(2) 0.7346(2) 0.25771(14) 0.0148(4) Uani d 1 . .
    C C10 -0.0683(2) 1.0112(2) 0.10561(15) 0.0201(4) Uani d 1 . .
    H H10A -0.1549 1.0139 0.1269 0.030 Uiso calc 1 . .
    H H10B -0.0834 1.0196 0.0353 0.030 Uiso calc 1 . .
    H H10C -0.0112 1.0816 0.1354 0.030 Uiso calc 1 . .
    C C11 -0.0845(2) 0.7666(2) 0.08950(15) 0.0205(4) Uani d 1 . .
    H H11A -0.0413 0.6862 0.1141 0.031 Uiso calc 1 . .
    H H11B -0.0926 0.7697 0.0193 0.031 Uiso calc 1 . .
    H H11C -0.1742 0.7718 0.1058 0.031 Uiso calc 1 . .
    C C12 0.4513(3) 1.0345(2) 0.12656(18) 0.0277(5) Uani d 1 . .
    H H12A 0.5337 1.0353 0.1760 0.042 Uiso calc 1 . .
    H H12B 0.3749 1.0612 0.1553 0.042 Uiso calc 1 . .
    H H12C 0.4612 1.0937 0.0746 0.042 Uiso calc 1 . .
    C C13 0.0733(2) 0.5677(2) 0.51606(15) 0.0195(4) Uani d 1 . .
    H H13A 0.0891 0.4743 0.5152 0.023 Uiso calc 1 . .
    H H13B -0.0250 0.5813 0.5089 0.023 Uiso calc 1 . .
    C C14 0.1441(2) 0.6214(2) 0.61665(15) 0.0197(4) Uani d 1 . .
    H H14A 0.1119 0.5729 0.6680 0.024 Uiso calc 1 . .
    H H14B 0.2424 0.6073 0.6246 0.024 Uiso calc 1 . .
    C C15 0.1177(2) 0.7662(2) 0.62955(15) 0.0215(4) Uani d 1 . .
    H H15A 0.0193 0.7816 0.6137 0.026 Uiso calc 1 . .
    H H15B 0.1594 0.8151 0.5829 0.026 Uiso calc 1 . .
    C C16 0.1730(2) 0.8183(2) 0.73286(15) 0.0223(5) Uani d 1 . .
    H H16A 0.2713 0.8030 0.7495 0.027 Uiso calc 1 . .
    H H16B 0.1302 0.7714 0.7799 0.027 Uiso calc 1 . .
    C C17 0.1449(3) 0.9644(3) 0.74043(16) 0.0333(6) Uani d 1 . .
    H H17A 0.1857 1.0110 0.6931 0.050 Uiso calc 1 . .
    H H17B 0.1838 0.9946 0.8055 0.050 Uiso calc 1 . .
    H H17C 0.0474 0.9793 0.7275 0.050 Uiso calc 1 . .
    C C18 0.3399(2) 0.31006(19) 0.27416(15) 0.0159(4) Uani d 1 . .
    C C19 0.4624(2) 0.2741(2) 0.33485(15) 0.0185(4) Uani d 1 . .
    H H19 0.5419 0.3228 0.3360 0.022 Uiso calc 1 . .
    C C20 0.4641(2) 0.1648(2) 0.39354(15) 0.0202(4) Uani d 1 . .
    H H20 0.5454 0.1408 0.4353 0.024 Uiso calc 1 . .
    C C21 0.3458(2) 0.0896(2) 0.39119(15) 0.0186(4) Uani d 1 . .
    C C22 0.2245(2) 0.1286(2) 0.32967(16) 0.0214(5) Uani d 1 . .
    H H22 0.1449 0.0797 0.3275 0.026 Uiso calc 1 . .
    C C23 0.2205(2) 0.2395(2) 0.27151(15) 0.0193(4) Uani d 1 . .
    H H23 0.1388 0.2659 0.2314 0.023 Uiso calc 1 . .
    C C24 0.3507(2) -0.0315(2) 0.45314(16) 0.0265(5) Uani d 1 . .
    H H24A 0.3732 -0.1053 0.4165 0.040 Uiso calc 1 . .
    H H24B 0.2625 -0.0452 0.4707 0.040 Uiso calc 1 . .
    H H24C 0.4193 -0.0213 0.5118 0.040 Uiso calc 1 . .
    C C25 0.6098(2) 0.7735(2) 0.27438(16) 0.0229(5) Uani d 1 . .
    H H25A 0.6684 0.8324 0.2461 0.027 Uiso calc 1 . .
    H H25B 0.6129 0.6880 0.2447 0.027 Uiso calc 1 . .
    C C26 0.6567(2) 0.7654(3) 0.38428(17) 0.0305(5) Uani d 1 . .
    H H26A 0.6577 0.8513 0.4122 0.046 Uiso calc 1 . .
    H H26B 0.7476 0.7289 0.3991 0.046 Uiso calc 1 . .
    H H26C 0.5948 0.7107 0.4116 0.046 Uiso calc 1 . .
loop_
    _atom_site_aniso_label
    _atom_site_aniso_U_11
    _atom_site_aniso_U_22
    _atom_site_aniso_U_33
    _atom_site_aniso_U_12
    _atom_site_aniso_U_13
    _atom_site_aniso_U_23
    S1 0.0244(3) 0.0168(2) 0.0111(2) 0.0027(2) 0.00518(17) -0.00065(18)
    O1 0.0180(7) 0.0179(7) 0.0134(6) 0.0035(6) 0.0041(5) -0.0009(5)
    O2 0.0259(8) 0.0394(9) 0.0193(7) 0.0076(7) 0.0136(6) 0.0107(7)
    O3 0.0158(7) 0.0233(7) 0.0133(7) 0.0012(6) 0.0030(5) 0.0015(5)
    O4 0.0170(7) 0.0160(7) 0.0154(7) 0.0019(6) 0.0056(6) 0.0006(5)
    O5 0.0327(8) 0.0238(8) 0.0150(6) 0.0034(7) -0.0024(6) -0.0019(6)
    O6 0.0393(9) 0.0238(7) 0.0222(7) 0.0036(7) 0.0177(7) -0.0009(7)
    C1 0.0149(10) 0.0162(9) 0.0121(9) -0.0014(8) 0.0023(8) -0.0030(7)
    C2 0.0178(10) 0.0152(9) 0.0128(9) -0.0019(8) 0.0007(8) -0.0005(7)
    C3 0.0196(10) 0.0183(9) 0.0110(9) -0.0065(8) 0.0032(8) -0.0029(7)
    C4 0.0162(10) 0.0197(10) 0.0148(9) -0.0015(8) 0.0065(8) -0.0037(8)
    C4A 0.0150(9) 0.0149(9) 0.0134(9) -0.0020(8) 0.0009(7) -0.0034(7)
    C5 0.0186(10) 0.0206(9) 0.0111(9) 0.0027(8) 0.0017(8) -0.0006(8)
    C5A 0.0212(11) 0.0168(10) 0.0134(9) -0.0007(8) 0.0040(8) -0.0003(8)
    C6 0.0218(10) 0.0306(11) 0.0163(9) 0.0048(10) 0.0042(8) 0.0081(9)
    C7 0.0275(12) 0.0356(12) 0.0147(9) 0.0060(10) 0.0075(9) 0.0089(9)
    C8 0.0195(11) 0.0252(11) 0.0183(10) 0.0024(9) 0.0090(8) 0.0051(8)
    C9 0.0188(10) 0.0187(10) 0.0124(9) 0.0026(8) 0.0045(8) 0.0005(7)
    C9A 0.0197(10) 0.0149(9) 0.0111(9) 0.0005(8) 0.0047(8) -0.0024(7)
    C9B 0.0163(10) 0.0170(9) 0.0109(9) -0.0025(8) 0.0022(7) -0.0025(7)
    C10 0.0226(11) 0.0206(10) 0.0164(9) 0.0045(9) 0.0019(8) -0.0005(8)
    C11 0.0213(11) 0.0214(11) 0.0180(9) 0.0004(9) 0.0017(8) -0.0022(8)
    C12 0.0308(13) 0.0252(12) 0.0296(12) 0.0010(10) 0.0121(10) 0.0091(10)
    C13 0.0213(11) 0.0215(10) 0.0172(10) -0.0026(9) 0.0076(8) 0.0008(8)
    C14 0.0194(11) 0.0264(11) 0.0143(9) -0.0011(9) 0.0057(8) 0.0035(8)
    C15 0.0240(11) 0.0263(11) 0.0143(9) -0.0029(9) 0.0041(8) 0.0044(8)
    C16 0.0226(11) 0.0291(12) 0.0152(10) -0.0007(9) 0.0038(8) 0.0025(8)
    C17 0.0470(14) 0.0297(13) 0.0193(10) -0.0033(12) -0.0036(10) -0.0003(10)
    C18 0.0205(10) 0.0143(9) 0.0139(9) 0.0028(8) 0.0055(8) -0.0023(7)
    C19 0.0154(10) 0.0229(11) 0.0178(9) -0.0017(8) 0.0046(8) -0.0023(8)
    C20 0.0186(10) 0.0247(11) 0.0169(9) 0.0033(9) 0.0024(8) -0.0015(8)
    C21 0.0236(11) 0.0180(10) 0.0159(9) 0.0007(8) 0.0077(8) -0.0032(8)
    C22 0.0211(11) 0.0194(10) 0.0247(11) -0.0049(8) 0.0071(9) -0.0048(8)
    C23 0.0179(10) 0.0219(11) 0.0177(9) 0.0029(9) 0.0021(8) -0.0025(8)
    C24 0.0340(12) 0.0235(12) 0.0231(10) -0.0001(10) 0.0080(9) 0.0020(9)
    C25 0.0169(10) 0.0309(12) 0.0220(11) 0.0009(9) 0.0064(9) 0.0040(9)
    C26 0.0192(11) 0.0478(15) 0.0237(11) 0.0032(11) 0.0020(9) 0.0053(11)
_geom_special_details
;
 All esds (except the esd in the dihedral angle between two l.s. planes)
 are estimated using the full covariance matrix.  The cell esds are taken
 into account individually in the estimation of esds in distances, angles
 and torsion angles; correlations between esds in cell parameters are only
 used when they are defined by crystal symmetry.  An approximate (isotropic)
 treatment of cell esds is used for estimating esds involving l.s. planes.
;
loop_
    _geom_bond_atom_site_label_1
    _geom_bond_atom_site_label_2
    _geom_bond_site_symmetry_2
    _geom_bond_distance
    _geom_bond_publ_flag
    S1 O5 . 1.4240(16) ?
    S1 O6 . 1.4264(15) ?
    S1 O4 . 1.6014(15) ?
    S1 C18 . 1.759(2) ?
    O1 C4A . 1.366(3) ?
    O1 C5 . 1.472(2) ?
    O2 C8 . 1.443(2) ?
    O2 H2 . 0.8200 ?
    O3 C9 . 1.426(2) ?
    O3 C25 . 1.431(3) ?
    O4 C1 . 1.421(2) ?
    C1 C2 . 1.388(3) ?
    C1 C9B . 1.394(3) ?
    C2 C3 . 1.395(3) ?
    C2 H2A . 0.9300 ?
    C3 C4 . 1.392(3) ?
    C3 C13 . 1.517(3) ?
    C4 C4A . 1.391(3) ?
    C4 H4 . 0.9300 ?
    C4A C9B . 1.398(3) ?
    C5 C5A . 1.518(3) ?
    C5 C10 . 1.523(3) ?
    C5 C11 . 1.526(3) ?
    C5A C9A . 1.340(3) ?
    C5A C6 . 1.505(3) ?
    C6 C7 . 1.526(3) ?
    C6 H6A . 0.9700 ?
    C6 H6B . 0.9700 ?
    C7 C8 . 1.524(3) ?
    C7 H7A . 0.9700 ?
    C7 H7B . 0.9700 ?
    C8 C12 . 1.520(3) ?
    C8 C9 . 1.541(3) ?
    C9 C9A . 1.523(3) ?
    C9 H9 . 0.9800 ?
    C9A C9B . 1.480(3) ?
    C10 H10A . 0.9600 ?
    C10 H10B . 0.9600 ?
    C10 H10C . 0.9600 ?
    C11 H11A . 0.9600 ?
    C11 H11B . 0.9600 ?
    C11 H11C . 0.9600 ?
    C12 H12A . 0.9600 ?
    C12 H12B . 0.9600 ?
    C12 H12C . 0.9600 ?
    C13 C14 . 1.536(3) ?
    C13 H13A . 0.9700 ?
    C13 H13B . 0.9700 ?
    C14 C15 . 1.521(3) ?
    C14 H14A . 0.9700 ?
    C14 H14B . 0.9700 ?
    C15 C16 . 1.527(3) ?
    C15 H15A . 0.9700 ?
    C15 H15B . 0.9700 ?
    C16 C17 . 1.528(3) ?
    C16 H16A . 0.9700 ?
    C16 H16B . 0.9700 ?
    C17 H17A . 0.9600 ?
    C17 H17B . 0.9600 ?
    C17 H17C . 0.9600 ?
    C18 C23 . 1.380(3) ?
    C18 C19 . 1.387(3) ?
    C19 C20 . 1.381(3) ?
    C19 H19 . 0.9300 ?
    C20 C21 . 1.397(3) ?
    C20 H20 . 0.9300 ?
    C21 C22 . 1.393(3) ?
    C21 C24 . 1.503(3) ?
    C22 C23 . 1.388(3) ?
    C22 H22 . 0.9300 ?
    C23 H23 . 0.9300 ?
    C24 H24A . 0.9600 ?
    C24 H24B . 0.9600 ?
    C24 H24C . 0.9600 ?
    C25 C26 . 1.506(3) ?
    C25 H25A . 0.9700 ?
    C25 H25B . 0.9700 ?
    C26 H26A . 0.9600 ?
    C26 H26B . 0.9600 ?
    C26 H26C . 0.9600 ?
loop_
    _geom_angle_atom_site_label_1
    _geom_angle_atom_site_label_2
    _geom_angle_atom_site_label_3
    _geom_angle_site_symmetry_1
    _geom_angle_site_symmetry_3
    _geom_angle
    _geom_angle_publ_flag
    O5 S1 O6 . . 120.48(9) ?
    O5 S1 O4 . . 109.74(8) ?
    O6 S1 O4 . . 103.09(9) ?
    O5 S1 C18 . . 109.51(10) ?
    O6 S1 C18 . . 109.04(10) ?
    O4 S1 C18 . . 103.56(8) ?
    C4A O1 C5 . . 115.24(15) ?
    C8 O2 H2 . . 109.5 ?
    C9 O3 C25 . . 115.27(15) ?
    C1 O4 S1 . . 117.32(12) ?
    C2 C1 C9B . . 124.13(19) ?
    C2 C1 O4 . . 116.98(18) ?
    C9B C1 O4 . . 118.88(17) ?
    C1 C2 C3 . . 119.5(2) ?
    C1 C2 H2A . . 120.2 ?
    C3 C2 H2A . . 120.2 ?
    C4 C3 C2 . . 118.04(18) ?
    C4 C3 C13 . . 121.37(19) ?
    C2 C3 C13 . . 120.41(19) ?
    C4A C4 C3 . . 120.78(18) ?
    C4A C4 H4 . . 119.6 ?
    C3 C4 H4 . . 119.6 ?
    O1 C4A C4 . . 117.27(18) ?
    O1 C4A C9B . . 120.06(17) ?
    C4 C4A C9B . . 122.64(19) ?
    O1 C5 C5A . . 109.00(16) ?
    O1 C5 C10 . . 103.17(15) ?
    C5A C5 C10 . . 113.29(17) ?
    O1 C5 C11 . . 109.13(16) ?
    C5A C5 C11 . . 110.76(17) ?
    C10 C5 C11 . . 111.16(16) ?
    C9A C5A C6 . . 122.14(18) ?
    C9A C5A C5 . . 120.03(17) ?
    C6 C5A C5 . . 117.68(17) ?
    C5A C6 C7 . . 111.51(18) ?
    C5A C6 H6A . . 109.3 ?
    C7 C6 H6A . . 109.3 ?
    C5A C6 H6B . . 109.3 ?
    C7 C6 H6B . . 109.3 ?
    H6A C6 H6B . . 108.0 ?
    C8 C7 C6 . . 111.56(17) ?
    C8 C7 H7A . . 109.3 ?
    C6 C7 H7A . . 109.3 ?
    C8 C7 H7B . . 109.3 ?
    C6 C7 H7B . . 109.3 ?
    H7A C7 H7B . . 108.0 ?
    O2 C8 C12 . . 109.50(18) ?
    O2 C8 C7 . . 109.20(17) ?
    C12 C8 C7 . . 112.3(2) ?
    O2 C8 C9 . . 105.08(16) ?
    C12 C8 C9 . . 112.64(17) ?
    C7 C8 C9 . . 107.81(18) ?
    O3 C9 C9A . . 105.46(15) ?
    O3 C9 C8 . . 112.79(17) ?
    C9A C9 C8 . . 113.00(17) ?
    O3 C9 H9 . . 108.5 ?
    C9A C9 H9 . . 108.5 ?
    C8 C9 H9 . . 108.5 ?
    C5A C9A C9B . . 117.76(18) ?
    C5A C9A C9 . . 123.25(18) ?
    C9B C9A C9 . . 118.82(17) ?
    C1 C9B C4A . . 114.59(18) ?
    C1 C9B C9A . . 127.53(18) ?
    C4A C9B C9A . . 117.88(18) ?
    C5 C10 H10A . . 109.5 ?
    C5 C10 H10B . . 109.5 ?
    H10A C10 H10B . . 109.5 ?
    C5 C10 H10C . . 109.5 ?
    H10A C10 H10C . . 109.5 ?
    H10B C10 H10C . . 109.5 ?
    C5 C11 H11A . . 109.5 ?
    C5 C11 H11B . . 109.5 ?
    H11A C11 H11B . . 109.5 ?
    C5 C11 H11C . . 109.5 ?
    H11A C11 H11C . . 109.5 ?
    H11B C11 H11C . . 109.5 ?
    C8 C12 H12A . . 109.5 ?
    C8 C12 H12B . . 109.5 ?
    H12A C12 H12B . . 109.5 ?
    C8 C12 H12C . . 109.5 ?
    H12A C12 H12C . . 109.5 ?
    H12B C12 H12C . . 109.5 ?
    C3 C13 C14 . . 115.09(17) ?
    C3 C13 H13A . . 108.5 ?
    C14 C13 H13A . . 108.5 ?
    C3 C13 H13B . . 108.5 ?
    C14 C13 H13B . . 108.5 ?
    H13A C13 H13B . . 107.5 ?
    C15 C14 C13 . . 113.32(18) ?
    C15 C14 H14A . . 108.9 ?
    C13 C14 H14A . . 108.9 ?
    C15 C14 H14B . . 108.9 ?
    C13 C14 H14B . . 108.9 ?
    H14A C14 H14B . . 107.7 ?
    C14 C15 C16 . . 114.31(18) ?
    C14 C15 H15A . . 108.7 ?
    C16 C15 H15A . . 108.7 ?
    C14 C15 H15B . . 108.7 ?
    C16 C15 H15B . . 108.7 ?
    H15A C15 H15B . . 107.6 ?
    C15 C16 C17 . . 111.65(19) ?
    C15 C16 H16A . . 109.3 ?
    C17 C16 H16A . . 109.3 ?
    C15 C16 H16B . . 109.3 ?
    C17 C16 H16B . . 109.3 ?
    H16A C16 H16B . . 108.0 ?
    C16 C17 H17A . . 109.5 ?
    C16 C17 H17B . . 109.5 ?
    H17A C17 H17B . . 109.5 ?
    C16 C17 H17C . . 109.5 ?
    H17A C17 H17C . . 109.5 ?
    H17B C17 H17C . . 109.5 ?
    C23 C18 C19 . . 121.6(2) ?
    C23 C18 S1 . . 119.73(16) ?
    C19 C18 S1 . . 118.70(16) ?
    C20 C19 C18 . . 118.86(19) ?
    C20 C19 H19 . . 120.6 ?
    C18 C19 H19 . . 120.6 ?
    C19 C20 C21 . . 121.07(19) ?
    C19 C20 H20 . . 119.5 ?
    C21 C20 H20 . . 119.5 ?
    C22 C21 C20 . . 118.61(19) ?
    C22 C21 C24 . . 121.0(2) ?
    C20 C21 C24 . . 120.4(2) ?
    C23 C22 C21 . . 121.0(2) ?
    C23 C22 H22 . . 119.5 ?
    C21 C22 H22 . . 119.5 ?
    C18 C23 C22 . . 118.9(2) ?
    C18 C23 H23 . . 120.5 ?
    C22 C23 H23 . . 120.5 ?
    C21 C24 H24A . . 109.5 ?
    C21 C24 H24B . . 109.5 ?
    H24A C24 H24B . . 109.5 ?
    C21 C24 H24C . . 109.5 ?
    H24A C24 H24C . . 109.5 ?
    H24B C24 H24C . . 109.5 ?
    O3 C25 C26 . . 106.32(17) ?
    O3 C25 H25A . . 110.5 ?
    C26 C25 H25A . . 110.5 ?
    O3 C25 H25B . . 110.5 ?
    C26 C25 H25B . . 110.5 ?
    H25A C25 H25B . . 108.7 ?
    C25 C26 H26A . . 109.5 ?
    C25 C26 H26B . . 109.5 ?
    H26A C26 H26B . . 109.5 ?
    C25 C26 H26C . . 109.5 ?
    H26A C26 H26C . . 109.5 ?
    H26B C26 H26C . . 109.5 ?
loop_
    _geom_hbond_atom_site_label_D
    _geom_hbond_atom_site_label_H
    _geom_hbond_atom_site_label_A
    _geom_hbond_site_symmetry_A
    _geom_hbond_distance_DH
    _geom_hbond_distance_HA
    _geom_hbond_distance_DA
    _geom_hbond_angle_DHA
    C9 H9 S1 . 0.98 2.94 3.687(2) 134
    C10 H10B O5 2 0.96 2.57 3.459(2) 154
    O2 H2 O6 2_655 0.82 2.22 3.014(2) 165
_shelx_hkl_file
;
  -1   0   0  260.47    6.70
   1   0   0  265.47    6.20
   2   0   0   78.69    3.30
  -2   0   0   79.09    3.90
   3   0   0  130.49    5.20
   4   0   0  371.16   14.10
   4   0   0  367.56   11.30
  -4   0   0  351.96   12.00
   5   0   0  107.99    6.30
   5   0   0  111.69    6.30
   5   0   0  108.79    8.30
  -5   0   0  100.39    7.10
  -5   0   0  107.79    6.90
   6   0   0  202.98    9.70
   6   0   0  204.98   12.70
  -6   0   0  205.98   10.60
  -6   0   0  193.58   10.80
   7   0   0  225.98   12.60
  -7   0   0  231.38   13.00
   8   0   0    4.00    3.80
   8   0   0    4.30    3.50
  -8   0   0    0.40    2.70
  -8   0   0   -1.20    3.10
  -9   0   0  518.85   17.80
   9   0   0  492.85   21.30
  -9   0   0  531.35   22.20
  -9   0   0  512.15   17.00
  -9   0   0  529.45   18.30
  -9   0   0  513.15   17.30
 -10   0   0  211.38   10.10
  10   0   0  207.78    9.40
 -10   0   0  204.98    9.80
 -11   0   0   49.90    4.80
   0  -1   0   -2.20    1.10
   0   1   0   -1.40    0.90
  -1  -1   0  872.01   21.40
   1  -1   0  874.81   21.30
   1   1   0  953.00   20.80
  -1   1   0  963.80   20.70
   2  -1   0 4479.95   89.29
  -2  -1   0 4149.48   89.09
   2  -1   0 4344.77   85.89
  -2   1   0 4189.58   89.19
   2   1   0 4207.88   89.29
   3  -1   0   56.89    4.20
  -3  -1   0   50.59    4.30
   3  -1   0   57.89    3.00
  -3   1   0   52.69    4.00
  -3   1   0   57.09    4.70
   3   1   0   54.99    4.70
   4  -1   0  385.36   11.20
  -4  -1   0  377.36   12.70
   4   1   0  380.56   12.20
  -4   1   0  390.06   13.00
   4   1   0  393.66   14.70
  -5  -1   0   24.80    4.30
  -5  -1   0   24.10    3.90
   5  -1   0   20.20    2.90
   5   1   0   18.70    4.50
  -5   1   0   15.10    3.20
   5   1   0   20.00    3.70
  -5   1   0   23.20    4.30
   6  -1   0   82.99    5.80
  -6  -1   0   79.49    7.30
   6  -1   0   80.39    8.40
   6  -1   0   81.29    6.80
   6   1   0   80.09    8.40
   6   1   0   76.89    6.30
  -6   1   0   80.99    6.90
  -6   1   0   80.49    7.40
  -7  -1   0  166.68   11.10
   7  -1   0  190.68   11.00
   7   1   0  163.78   10.30
   7   1   0  159.68    7.60
   7   1   0  147.69   10.50
  -7   1   0  165.48   11.00
   7   1   0  145.99    9.40
  -8  -1   0  749.73   26.70
  -8  -1   0  746.63   23.30
  -8  -1   0  723.13   22.30
   8  -1   0  774.42   26.40
   8   1   0  665.73   27.20
  -8   1   0  692.13   21.80
  -8   1   0  711.63   22.30
  -8   1   0  719.33   26.30
   8   1   0  715.53   26.30
   9  -1   0    0.70    3.80
  -9  -1   0    1.60    4.10
  -9  -1   0    3.00    4.20
   9  -1   0   -0.50    2.10
  -9  -1   0    0.30    2.50
  -9  -1   0    2.40    2.60
  -9  -1   0    1.80    2.60
   9   1   0    1.40    3.80
  -9   1   0    0.20    2.30
  -9   1   0    3.20    2.60
  -9   1   0    2.30    3.90
  -9   1   0   -1.10    2.60
  10  -1   0   12.50    3.10
 -10  -1   0    8.40    3.20
 -10  -1   0    7.40    2.80
 -10   1   0    5.80    2.80
 -10   1   0    4.10    2.90
  10   1   0    4.20    2.50
  11  -1   0   51.99    4.20
 -11  -1   0   51.39    4.90
 -11   1   0   46.40    4.60
   0  -2   0 3906.51   82.09
   0   2   0 3730.73   78.99
   1  -2   0  479.15   14.80
  -1  -2   0  492.55   15.00
  -1   2   0  470.55   12.80
   1   2   0  448.26   12.90
   2  -2   0  872.51   23.80
   2  -2   0  840.12   20.60
  -2  -2   0  864.41   23.80
  -2   2   0  901.41   22.40
   2   2   0  897.11   20.80
   2   2   0  887.91   22.60
   3  -2   0  394.26   14.00
   3  -2   0  392.26   10.20
  -3  -2   0  386.26   14.00
  -3  -2   0  374.76   12.00
  -3   2   0  381.26   12.40
   3   2   0  383.96   11.70
   3   2   0  384.96   13.50
  -3   2   0  375.06   13.30
   4  -2   0  124.59    5.40
  -4  -2   0  118.99    6.80
  -4  -2   0  118.79    7.20
   4   2   0  139.59    8.50
  -4   2   0  133.59    7.30
   4   2   0  131.99    6.80
   4   2   0  137.79    7.00
  -4   2   0  133.89    8.30
   5  -2   0   60.49    5.20
   5  -2   0   61.39    4.40
  -5  -2   0   51.59    5.70
  -5   2   0   51.39    5.60
   5   2   0   54.79    5.20
   5   2   0   66.89    5.50
  -5   2   0   54.39    5.50
   5   2   0   54.99    6.40
  -6  -2   0 1022.10   30.50
   6  -2   0 1036.70   33.30
   6  -2   0 1012.50   26.50
   6  -2   0 1037.10   29.00
   6   2   0 1000.20   29.80
   6   2   0 1013.80   28.70
   6   2   0  992.80   32.80
   6   2   0 1027.40   25.80
   6   2   0 1013.00   29.30
  -6   2   0  985.00   29.60
  -6   2   0  995.10   29.90
  -7  -2   0  131.49   10.30
   7   2   0  150.78    7.70
   7   2   0  154.98   10.80
  -7   2   0  155.38   10.60
  -7   2   0  148.99   10.70
   7   2   0  150.68    8.00
   7   2   0  145.09    9.80
   7   2   0  155.88   10.20
  -8  -2   0  125.79    8.50
  -8  -2   0  124.59   10.50
  -8  -2   0  128.89    8.70
  -8  -2   0  135.69    7.80
  -8  -2   0  137.69    8.30
  -8   2   0  128.79    8.10
  -8   2   0  151.38   11.10
   8   2   0  117.69    7.40
  -8   2   0  132.89   10.90
  -8   2   0  126.59    8.30
   8   2   0  130.99    9.80
   8   2   0  119.79   10.60
  -9  -2   0  123.29   11.00
  -9  -2   0  110.79    8.00
  -9  -2   0  108.29    7.10
  -9  -2   0  111.49    7.70
  -9   2   0   99.79    7.40
  -9   2   0  107.29    7.90
  -9   2   0   99.99   10.20
  -9   2   0  104.79    7.90
   9   2   0  113.99   10.40
 -10  -2   0   72.19    6.30
 -10  -2   0   66.89    5.90
  10  -2   0   58.49    5.30
 -10   2   0   68.99    5.90
 -10   2   0   67.59    6.10
  10   2   0   76.49    6.00
 -11  -2   0   30.20    3.90
 -11   2   0   41.10    4.20
   0  -3   0   -1.80    2.20
   0   3   0    1.90    1.80
   1  -3   0  842.92   25.60
  -1  -3   0  851.51   25.70
  -1   3   0  860.11   23.50
  -1   3   0  871.11   21.90
  -1   3   0  901.11   22.20
   1   3   0  882.51   22.50
   2  -3   0  155.78    8.90
  -2  -3   0  149.49    6.90
  -2  -3   0  153.78    9.00
  -2   3   0  127.69    6.60
   2   3   0  127.39    7.20
  -2   3   0  134.29    6.70
   2   3   0  124.19    5.80
  -2   3   0  130.29    6.80
   3  -3   0   74.29    6.50
  -3  -3   0   78.59    6.90
  -3  -3   0   75.29    5.40
   3   3   0   73.79    6.00
  -3   3   0   73.59    5.40
   3   3   0   81.59    5.10
   3   3   0   71.99    4.90
  -3   3   0   80.49    5.50
  -3   3   0   71.79    5.90
  -4  -3   0   20.80    3.80
   4  -3   0   19.20    2.60
  -4   3   0   13.80    3.50
   4   3   0   19.30    3.60
  -4   3   0   17.50    3.50
  -4   3   0   18.70    3.70
   4   3   0   11.70    3.40
   4   3   0   18.30    3.50
  -4   3   0   22.40    3.70
  -5  -3   0  139.39    9.00
   5  -3   0  140.59    6.70
  -5   3   0  128.69    8.50
   5   3   0  131.69    8.10
   5   3   0  134.49    8.20
  -5   3   0  131.79    9.70
   5   3   0  134.59   10.10
  -5   3   0  129.39    8.60
   6  -3   0   96.89    6.10
  -6  -3   0  112.19    9.10
   6   3   0  119.19    8.90
   6   3   0  113.49    6.60
   6   3   0  107.49    8.00
   6   3   0  110.39   10.40
  -6   3   0  105.69    8.40
  -6   3   0  110.59    8.80
   6   3   0  105.99    8.10
  -7  -3   0  179.08   11.80
   7   3   0  157.08   10.40
   7   3   0  162.48    8.10
   7   3   0  151.18   10.70
   7   3   0  167.68   11.20
  -7   3   0  159.98   11.20
  -7   3   0  173.88   11.70
  -8  -3   0  255.07   11.10
  -8  -3   0  274.87   12.10
  -8  -3   0  283.97   13.20
  -8  -3   0  261.87   15.30
  -8  -3   0  264.97   12.10
   8   3   0  276.67   11.20
  -8   3   0  292.27   15.90
  -8   3   0  266.17   11.70
   8   3   0  252.07   13.70
   8   3   0  276.87   15.40
  -8   3   0  275.77   12.40
   9  -3   0    7.90    4.20
  -9  -3   0    2.80    4.00
  -9  -3   0    8.10    2.90
  -9  -3   0    5.30    2.70
  -9  -3   0    8.00    3.20
   9   3   0    5.50    2.80
  -9   3   0    6.10    3.00
   9   3   0   14.00    3.50
   9   3   0    5.70    2.90
   9   3   0    7.20    4.60
  -9   3   0   10.50    3.50
 -10  -3   0   35.30    4.90
 -10  -3   0   35.10    4.70
 -10   3   0   36.30    4.70
  10   3   0   28.20    4.50
 -10   3   0   29.00    4.50
 -11  -3   0   11.90    2.70
 -11   3   0    7.70    2.40
  11   3   0    7.20    2.00
   0  -4   0  726.73   21.30
   0  -4   0  763.22   26.30
   0   4   0  793.12   21.60
   0   4   0  786.62   21.70
   0   4   0  772.32   21.20
   0   4   0  802.02   21.00
   1  -4   0   46.10    4.60
   1  -4   0   48.40    6.30
  -1  -4   0   51.39    6.50
  -1  -4   0   48.70    4.60
   1   4   0   42.20    4.40
   1   4   0   42.90    4.00
   1   4   0   44.40    4.60
  -1   4   0   46.40    4.50
  -1   4   0   43.70    4.60
  -1   4   0   43.10    4.20
  -1   4   0   47.60    4.50
  -2  -4   0  290.07   11.40
   2  -4   0  284.37   10.80
  -2  -4   0  281.17   14.50
   2  -4   0  287.87   14.80
  -2   4   0  285.47   11.30
   2   4   0  287.27   11.20
  -2   4   0  281.97   11.30
   2   4   0  278.57   12.00
  -2   4   0  300.97   11.70
   2   4   0  284.67   10.00
  -2   4   0  278.47   11.30
  -3  -4   0   39.20    4.40
   3  -4   0   41.90    6.20
  -3  -4   0   41.30    6.30
  -3  -4   0   43.90    4.90
   3  -4   0   40.30    4.30
  -3   4   0   28.60    4.60
   3   4   0   30.00    4.00
  -3   4   0   26.70    4.20
   3   4   0   27.20    3.80
  -3   4   0   26.40    4.10
   3   4   0   29.30    4.80
  -3   4   0   26.80    4.30
   3   4   0   23.60    3.90
   4  -4   0  319.07   11.70
  -4  -4   0  299.17   13.40
   4  -4   0  325.27   13.10
   4   4   0  356.16   13.10
   4   4   0  368.86   13.20
   4   4   0  337.47   13.00
  -4   4   0  350.46   14.10
  -4   4   0  353.46   15.10
   4   4   0  342.87   15.70
  -4   4   0  345.27   13.90
  -5  -4   0   19.70    4.40
   5  -4   0   16.00    3.10
  -5   4   0   21.80    5.20
   5   4   0   19.70    4.30
   5   4   0   27.30    4.70
   5   4   0   26.20    5.90
  -5   4   0   14.10    3.70
   5   4   0   19.10    3.50
   5   4   0   20.70    4.20
  -6  -4   0  438.96   18.20
   6  -4   0  433.86   17.00
   6   4   0  367.16   23.80
   6   4   0  403.96   17.00
   6   4   0  383.96   16.50
   6   4   0  391.26   13.30
   6   4   0  388.66   16.30
  -6   4   0  393.56   17.30
  -7  -4   0  834.32   29.80
   7  -4   0  854.51   28.80
  -7   4   0  903.91   23.70
   7   4   0  845.12   28.20
   7   4   0  894.81   28.20
   7   4   0  872.91   29.30
  -7   4   0  871.91   29.40
   7   4   0  895.51   24.00
  -8  -4   0  226.38   10.90
  -8  -4   0  233.88   11.20
  -8  -4   0  214.88   10.10
  -8  -4   0  212.98   14.30
  -8  -4   0  215.18   14.20
   8   4   0  226.48   12.90
   8   4   0  234.88   10.10
   8   4   0  221.88   13.70
  -8   4   0  220.28   10.80
  -8   4   0  232.28   10.80
   8   4   0  230.68   10.10
  -9  -4   0   81.99    6.90
  -9  -4   0   75.09    6.10
  -9  -4   0   95.49    7.00
  -9   4   0   76.89    6.50
   9   4   0   81.79    6.20
   9   4   0   73.19    6.80
   9   4   0   82.49    6.20
  -9   4   0   80.89    6.50
 -10  -4   0    1.00    2.00
 -10  -4   0    0.70    2.20
 -10   4   0    4.80    2.40
  10   4   0    1.50    2.40
  10   4   0   -0.30    2.20
 -10   4   0    2.00    2.30
 -11  -4   0   14.00    2.50
 -11   4   0   14.90    3.50
  11   4   0    8.90    1.90
   0  -5   0   -0.20    1.70
   0  -5   0    1.40    2.10
   0  -5   0    2.10    3.00
   0  -5   0   -1.40    1.60
   0   5   0   -0.50    1.70
   0   5   0    1.10    1.80
   0   5   0    0.60    1.80
   0   5   0    1.50    1.90
   1  -5   0  221.78   10.70
  -1  -5   0  223.68   10.20
   1  -5   0  211.78   10.10
  -1  -5   0  219.88   14.40
   1  -5   0  221.48   10.20
   1  -5   0  205.68   14.00
  -1  -5   0  218.28   10.00
  -1  -5   0  228.48   10.60
  -1   5   0  210.68   10.50
   1   5   0  215.68   10.40
   1   5   0  212.68   10.60
  -1   5   0  219.38   10.40
  -1   5   0  211.98   10.30
  -1   5   0  201.28    9.80
   1   5   0  215.88    9.70
   2  -5   0  262.27   11.60
  -2  -5   0  262.97   11.70
   2  -5   0  274.07   16.30
  -2  -5   0  277.37   12.30
   2  -5   0  283.87   12.70
   2  -5   0  254.77   11.80
  -2  -5   0  264.97   15.70
  -2  -5   0  266.27   11.50
  -2   5   0  288.47   12.40
   2   5   0  284.27   10.60
  -2   5   0  275.17   12.20
  -2   5   0  280.37   12.30
   2   5   0  297.87   12.30
   2   5   0  291.27   13.20
  -2   5   0  294.87   12.30
  -3  -5   0   14.80    5.10
   3  -5   0   18.50    4.10
   3  -5   0   13.50    3.40
  -3  -5   0   10.90    3.20
   3  -5   0   19.80    5.90
  -3   5   0   12.00    3.50
   3   5   0   19.50    4.80
  -3   5   0   11.00    3.30
  -3   5   0   14.80    3.70
   3   5   0   18.30    3.60
  -3   5   0   11.90    3.70
   3   5   0   11.10    3.30
   4  -5   0  155.58    9.50
  -4  -5   0  140.59    9.40
   4  -5   0  143.19    8.30
   4  -5   0  140.29    9.50
   4   5   0  168.48    9.10
   4   5   0  162.38   11.70
  -4   5   0  167.48   10.30
  -4   5   0  163.08    9.90
  -5  -5   0   72.99    7.60
  -5   5   0   92.59    8.50
  -5   5   0  101.69    8.30
   5   5   0   86.89    5.80
   5   5   0   99.99   10.40
   5   5   0   83.99    7.30
  -6  -5   0  184.48   12.10
  -6   5   0  202.88   13.00
   6   5   0  192.08    8.90
   6   5   0  190.38   11.20
  -6   5   0  201.38    9.00
  -7  -5   0  230.98   14.20
  -7  -5   0  216.68   11.10
  -7  -5   0  222.58   11.00
   7   5   0  257.57   13.60
  -7   5   0  236.48   11.30
  -7   5   0  241.78   14.60
   7   5   0  245.08   10.40
  -7   5   0  249.97   11.20
  -7   5   0  243.68   10.20
   7   5   0  223.58   10.00
  -8  -5   0   42.50    8.00
  -8  -5   0   41.10    5.50
   8  -5   0   36.70    7.00
  -8   5   0   43.40    5.10
  -8   5   0   37.40    5.50
   8   5   0   35.20    4.70
  -8   5   0   34.10    5.40
   8   5   0   35.50    4.90
   8   5   0   29.20    5.40
  -9  -5   0   84.49    6.40
   9   5   0   66.29    5.80
  -9   5   0   78.69    6.20
   9   5   0   80.19    6.10
  -9   5   0   76.79    6.40
 -10  -5   0   53.89    4.70
  10   5   0   60.09    4.50
  10   5   0   63.29    4.60
  10   5   0   61.79    5.00
 -10   5   0   57.49    4.90
 -10   5   0   54.19    4.50
   0  -6   0 2407.26   68.69
   0  -6   0 2363.36   57.49
   0  -6   0 2473.35   58.49
   0  -6   0 2422.66   58.99
   0   6   0 2378.66   57.39
   0   6   0 2438.76   57.99
   0   6   0 2410.96   59.19
   1  -6   0  271.77   13.60
   1  -6   0  274.37   12.70
  -1  -6   0  261.67   17.80
   1  -6   0  281.87   13.30
   1  -6   0  254.97   17.60
  -1  -6   0  301.57   13.10
  -1  -6   0  275.47   13.40
  -1  -6   0  283.87   13.10
   1   6   0  278.07   13.30
   1   6   0  292.77   12.60
  -1   6   0  297.47   13.10
  -1   6   0  282.47   13.20
  -1   6   0  307.97   13.80
  -2  -6   0  831.72   25.50
   2  -6   0  811.62   26.60
   2  -6   0  793.82   21.80
   2  -6   0  796.42   25.00
   2  -6   0  751.12   32.60
  -2  -6   0  759.72   32.40
   2  -6   0  820.12   26.00
  -2  -6   0  836.22   25.20
  -2  -6   0  799.52   25.80
  -2   6   0  816.52   26.10
  -2   6   0  803.32   25.40
   2   6   0  818.12   25.80
  -2   6   0  820.32   26.10
  -3  -6   0  315.17   14.10
   3  -6   0  314.47   14.60
   3  -6   0  329.87   20.50
   3  -6   0  321.07   14.30
   3  -6   0  336.07   15.70
   3  -6   0  309.47   10.90
  -3   6   0  298.17   14.60
   3   6   0  286.47   12.50
  -3   6   0  267.37   13.70
  -3   6   0  280.87   14.00
   3   6   0  279.37   13.70
   4  -6   0  493.15   19.80
   4  -6   0  515.65   19.60
   4  -6   0  496.25   20.80
  -4  -6   0  525.05   20.10
   4  -6   0  488.25   15.00
   4   6   0  476.15   17.70
  -4   6   0  482.65   19.60
   4   6   0  485.35   15.10
  -4   6   0  497.45   20.00
  -5  -6   0  214.68   13.00
   5  -6   0  196.68   12.20
  -5   6   0  216.98   13.00
   5   6   0  203.88   11.40
  -5   6   0  194.08    8.90
   5   6   0  209.48    9.20
  -5   6   0  211.28   12.80
  -6  -6   0   29.00    4.90
  -6  -6   0   26.30    5.90
   6  -6   0   22.80    5.70
  -6  -6   0   32.60    5.30
   6   6   0   35.70    5.20
  -6   6   0   41.50    5.50
  -6   6   0   42.90    4.90
   6   6   0   44.90    6.80
  -6   6   0   33.80    5.40
  -6   6   0   28.80    6.00
   6   6   0   36.10    4.80
  -7  -6   0  239.38   11.40
  -7  -6   0  227.98   11.00
  -7  -6   0  231.58   14.30
   7  -6   0  240.98   14.30
   7   6   0  232.18   10.30
  -7   6   0  223.28   10.90
   7   6   0  221.98   13.10
   7   6   0  223.08   10.20
  -7   6   0  226.48    9.80
  -8  -6   0   17.10    3.70
   8   6   0   15.10    3.40
  -8   6   0   11.70    3.30
  -8   6   0    9.80    3.00
   8   6   0   15.10    3.40
  -9  -6   0   65.09    5.50
  -9   6   0   60.69    5.20
   9   6   0   60.49    5.10
   9   6   0   59.29    4.80
   9   6   0   61.89    5.30
  -9   6   0   53.19    4.70
 -10  -6   0   60.39    4.40
  10   6   0   67.59    4.10
  10   6   0   63.59    4.30
 -10   6   0   69.29    4.80
   0  -7   0    2.00    2.60
   0  -7   0   -0.70    2.30
   0  -7   0    5.50    2.90
   0  -7   0   -0.30    2.50
   0   7   0   -3.40    2.50
   0   7   0    0.20    2.50
  -1  -7   0  135.99   10.00
   1  -7   0  140.49   10.50
  -1  -7   0  134.59    9.40
   1  -7   0  133.89    9.50
  -1  -7   0  144.19   10.30
   1  -7   0  130.39    7.90
   1  -7   0  131.69    9.90
   1   7   0  152.98   10.80
  -1   7   0  143.19   10.60
   1   7   0  130.79   10.10
  -1   7   0  134.69   10.00
  -1   7   0  126.59    9.40
  -2  -7   0  272.77   14.00
   2  -7   0  275.17   15.10
   2  -7   0  293.47   14.70
   2  -7   0  269.27   11.30
   2  -7   0  287.77   14.30
  -2  -7   0  281.37   14.60
   2   7   0  246.58   13.90
  -2   7   0  269.57   13.90
  -2   7   0  269.07   14.50
  -2   7   0  264.17   14.40
   3  -7   0   28.80    4.40
   3  -7   0   33.00    6.70
   3  -7   0   34.90    6.00
   3  -7   0   31.00    5.90
  -3  -7   0   41.40    6.00
  -3   7   0   30.80    5.80
  -3   7   0   28.10    5.90
  -3   7   0   41.70    6.50
   3   7   0   31.30    6.10
   4  -7   0   16.10    4.50
  -4  -7   0   25.70    5.70
   4  -7   0   23.00    4.20
   4  -7   0   17.20    4.90
   4  -7   0   18.00    5.20
   4   7   0   25.60    5.30
  -4   7   0   21.00    5.00
  -4   7   0   31.30    6.30
   4   7   0   24.30    4.00
   4   7   0   19.60    3.50
  -4   7   0   25.30    4.70
  -4   7   0   23.70    3.90
  -5  -7   0    7.10    3.10
   5  -7   0   12.90    5.00
  -5  -7   0   10.50    4.20
  -5  -7   0   12.50    3.80
   5  -7   0    4.80    2.70
   5  -7   0   11.60    4.80
  -5   7   0    5.50    2.90
  -5   7   0    8.70    4.20
  -5   7   0    7.50    2.70
   5   7   0    9.70    3.50
   5   7   0   15.40    4.70
  -5   7   0    6.90    3.10
   5   7   0    9.60    3.10
  -5   7   0    9.60    4.60
   6  -7   0  155.58   12.00
   6  -7   0  147.79    8.30
  -6  -7   0  164.28   12.10
  -6  -7   0  158.48    9.10
  -6  -7   0  164.48    9.70
  -6   7   0  150.88    8.60
  -6   7   0  154.88    9.00
   6   7   0  152.08    8.50
   6   7   0  153.08   11.10
   6   7   0  151.08    8.50
  -6   7   0  152.98    8.20
  -7  -7   0  195.08    9.90
  -7  -7   0  196.68   10.10
  -7  -7   0  187.58   12.60
   7  -7   0  177.08   17.20
   7  -7   0  192.08    9.30
  -7   7   0  188.88    8.80
   7   7   0  198.08    9.40
   7   7   0  191.38    9.30
  -7   7   0  194.08    9.70
  -7   7   0  184.48    9.20
   8  -7   0   93.89    5.90
  -8  -7   0   90.69    6.30
   8   7   0   82.49    6.20
   8   7   0   76.19    5.90
  -8   7   0   82.09    6.00
  -8   7   0   81.59    5.60
  -9  -7   0   24.20    3.50
   9   7   0   13.40    2.60
  -9   7   0   20.10    3.30
  -9   7   0   22.10    3.40
   9   7   0   16.60    3.00
   0  -8   0   26.40    6.40
   0  -8   0   20.70    5.20
   0  -8   0   17.10    5.30
   0  -8   0   19.50    4.70
   0  -8   0   20.30    4.20
   0   8   0   28.00    3.80
   0   8   0   36.40    6.50
   0   8   0   22.20    5.60
  -1  -8   0  813.82   23.20
   1  -8   0  852.21   30.00
   1  -8   0  857.31   29.90
  -1  -8   0  849.32   29.10
  -1  -8   0  842.12   28.40
   1  -8   0  867.51   25.70
   1  -8   0  853.11   23.90
   1  -8   0  826.62   28.30
  -1   8   0  832.62   29.00
   1   8   0  826.82   29.50
  -1   8   0  851.41   22.90
  -1   8   0  845.02   22.00
   1   8   0  822.32   22.00
  -1   8   0  823.52   29.50
   2  -8   0  209.08   10.70
   2  -8   0  213.78   13.00
  -2  -8   0  196.68   12.60
   2  -8   0  195.18   13.30
   2  -8   0  193.28   13.60
  -2   8   0  219.38   13.80
  -2   8   0  218.18   10.10
   2   8   0  212.08   13.50
   2   8   0  218.38    8.80
  -2   8   0  214.38    9.40
  -2   8   0  206.68    8.60
  -2   8   0  212.88   14.00
  -2   8   0  213.98   13.30
   3  -8   0   36.90    7.20
   3  -8   0   26.60    4.80
   3  -8   0   29.10    6.40
  -3  -8   0   36.30    5.70
  -3  -8   0   36.00    6.60
   3  -8   0   30.60    6.50
  -3   8   0   30.70    4.30
   3   8   0   29.60    4.40
  -3   8   0   25.20    3.90
  -3   8   0   27.10    6.00
  -3   8   0   30.00    5.00
  -3   8   0   28.50    2.80
  -3   8   0   36.50    5.40
  -3   8   0   26.50    6.00
   3   8   0   27.40    4.30
  -4  -8   0   72.49    7.20
  -4  -8   0   63.99    8.40
   4  -8   0   79.39    9.60
   4  -8   0   68.79    8.60
   4  -8   0   68.69   10.70
  -4  -8   0   81.29    9.50
   4  -8   0   71.49    6.40
   4   8   0   67.49    5.50
  -4   8   0   69.09    8.80
  -4   8   0   64.49    5.50
  -4   8   0   67.89    5.70
  -4   8   0   47.60    8.00
  -4   8   0   61.89    6.20
  -4   8   0   70.49    6.10
   5  -8   0   41.60    7.90
  -5  -8   0   51.79    7.90
  -5  -8   0   51.19    6.00
   5  -8   0   55.49    5.90
  -5  -8   0   53.19    6.40
  -5   8   0   44.40    5.00
  -5   8   0   47.10    5.70
  -5   8   0   52.29    5.70
   5   8   0   43.90    5.80
   5   8   0   48.00    5.70
  -6  -8   0  225.38   10.50
  -6  -8   0  204.78   13.60
  -6  -8   0  212.58   10.70
   6  -8   0  218.18   10.50
  -6   8   0  232.18   10.50
  -6   8   0  232.98    9.90
  -6   8   0  246.28   10.80
   6   8   0  243.58   10.30
   6   8   0  235.18   10.20
  -7  -8   0  284.77   11.30
  -7  -8   0  285.27   11.50
   7  -8   0  273.67   11.10
   7   8   0  290.97   11.00
  -7   8   0  278.37   11.30
  -7   8   0  286.77   11.00
   7   8   0  283.47   11.00
  -7   8   0  280.77   10.60
  -8  -8   0   32.80    4.00
   8   8   0   29.20    4.30
   8   8   0   29.80    4.00
  -8   8   0   30.60    3.60
  -8   8   0   29.20    4.00
   0  -9   0   -1.70    3.40
   0  -9   0    2.60    3.30
   0  -9   0   -0.50    2.30
   0   9   0    0.20    3.80
   0   9   0    2.40    2.20
   0   9   0    3.00    2.30
   0   9   0    0.00    3.60
   0   9   0   -0.90    2.10
   1  -9   0  120.89   10.50
   1  -9   0  120.99    7.90
   1  -9   0  119.09   10.90
   1  -9   0  107.09   15.10
  -1  -9   0  127.79    9.10
   1  -9   0  118.49    9.10
  -1  -9   0  122.59   11.30
  -1  -9   0  140.59   11.10
  -1   9   0  129.09   11.60
   1   9   0  136.49    8.00
  -1   9   0  138.89    7.40
   1   9   0  134.09    5.60
  -1   9   0  136.79   11.00
  -1   9   0  129.99    7.70
   1   9   0  128.79    7.30
   1   9   0  140.79   11.70
   1   9   0  135.69    7.20
  -1   9   0  142.09    6.90
  -1   9   0  126.89    7.00
   2  -9   0  229.58   14.20
   2  -9   0  234.28   12.30
   2  -9   0  248.98   11.30
  -2  -9   0  216.38   13.60
   2  -9   0  210.48   14.20
  -2  -9   0  219.48   11.30
  -2   9   0  230.68   14.90
  -2   9   0  248.48    9.80
  -2   9   0  238.48    8.30
   2   9   0  234.28    9.60
   2   9   0  227.68   14.60
  -2   9   0  236.78   10.60
  -2   9   0  233.58   10.20
   2   9   0  246.48    8.90
  -2   9   0  238.88   10.00
   3  -9   0   11.60    3.60
   3  -9   0   11.20    5.00
   3  -9   0    8.90    3.40
   3  -9   0    4.30    3.90
  -3  -9   0   10.40    4.50
  -3  -9   0   11.60    3.80
   3   9   0    8.20    2.60
   3   9   0    5.50    2.40
  -3   9   0   10.20    3.10
  -3   9   0    6.00    2.40
  -3   9   0   10.40    3.10
   4  -9   0  235.28   20.50
  -4  -9   0  281.17   12.50
   4  -9   0  287.07   12.70
   4  -9   0  269.97   15.20
  -4  -9   0  253.77   15.00
  -4   9   0  266.07   11.40
  -4   9   0  254.57   10.20
   4   9   0  262.47   10.30
  -4   9   0  252.87   10.70
   4   9   0  260.27   10.00
  -4   9   0  256.67   11.50
  -5  -9   0  238.38   10.90
   5  -9   0  227.88   10.90
  -5   9   0  212.48    9.40
   5   9   0  207.38    9.30
  -5   9   0  217.98   10.20
  -5   9   0  217.98   10.10
  -5   9   0  219.88    9.30
   6  -9   0   75.79    6.10
  -6  -9   0   70.89    8.70
  -6  -9   0   66.49    6.00
   6   9   0   72.39    5.80
   6   9   0   75.59    5.80
  -6   9   0   77.49    5.50
  -6   9   0   65.59    5.50
  -6   9   0   71.79    5.80
   6   9   0   74.99    5.70
  -7   9   0    6.80    2.30
  -7   9   0    6.90    2.40
  -7   9   0    6.60    2.20
   7   9   0    5.90    2.60
   7   9   0    7.00    2.50
   7   9   0    7.80    2.70
   0 -10   0  181.68   12.50
   0 -10   0  195.28   10.90
   0  10   0  233.68    9.30
   0  10   0  218.88    9.30
   0  10   0  233.28    9.20
  -1 -10   0   45.20    7.00
  -1 -10   0   54.89    6.10
   1 -10   0   59.69    5.70
   1 -10   0   48.80    7.50
  -1  10   0   46.60    4.00
   1  10   0   44.60    5.00
  -1  10   0   46.30    4.90
  -1  10   0   52.79    5.00
   1  10   0   51.19    5.00
   1  10   0   51.69    5.00
   2 -10   0   74.49    7.50
  -2 -10   0   61.39    6.40
   2 -10   0   62.49    5.90
   2  10   0   56.59    5.20
  -2  10   0   58.39    3.40
   2  10   0   59.69    3.40
  -2  10   0   58.49    5.30
  -2  10   0   62.99    5.70
  -2  10   0   53.79    5.70
  -2  10   0   52.79    5.10
   3 -10   0   95.59    7.90
   3 -10   0   89.59    7.00
  -3 -10   0   94.39    7.60
   3  10   0  116.99    5.40
   3  10   0  111.89    6.50
  -3  10   0  114.59    6.80
  -3  10   0  115.29    6.50
  -3  10   0  108.39    7.20
   4 -10   0   57.79    5.70
  -4 -10   0   60.49    6.00
   4 -10   0   53.79    6.20
   4  10   0   59.89    4.90
  -4  10   0   65.59    5.30
  -4  10   0   59.29    5.00
  -4  10   0   69.29    5.80
   4  10   0   73.39    4.60
   5 -10   0   18.90    3.80
  -5 -10   0   13.40    3.20
  -5  10   0   16.10    2.80
  -5  10   0   11.40    2.80
  -5  10   0   13.00    2.60
   5  10   0   13.20    2.60
  -6 -10   0   42.10    4.80
   6  10   0   49.30    3.60
  -6  10   0   45.00    3.90
  -6  10   0   44.70    4.20
   0 -11   0    0.60    2.20
   0  11   0    0.90    1.90
   0  11   0    2.40    2.00
   0  11   0    1.20    1.60
   1 -11   0  183.78    9.40
  -1 -11   0  170.88    9.10
   1  11   0  171.18    7.60
  -1  11   0  160.08    7.30
   1  11   0  164.38    7.40
   1  11   0  173.28    7.50
  -1  11   0  169.88    7.50
  -1  11   0  172.18    5.70
   2 -11   0  173.58    9.00
  -2 -11   0  189.68    9.30
  -2  11   0  168.58    7.20
   2  11   0  169.48    7.30
   2  11   0  170.88    7.80
  -2  11   0  166.38    7.50
   3 -11   0   51.09    4.80
  -3 -11   0   61.99    5.50
  -3  11   0   65.89    4.60
   3  11   0   54.69    5.00
   3  11   0   57.99    4.40
  -3  11   0   56.99    4.90
   4 -11   0   15.80    3.20
  -4 -11   0   20.10    3.40
  -4  11   0   12.00    2.40
  -4  11   0    9.80    2.50
   4  11   0   12.10    2.40
  -5  11   0   -0.10    1.80
   0 -12   0  200.28    8.60
   0  12   0  221.78    7.50
   0  12   0  218.18    7.50
  -1 -12   0   19.80    3.30
   1 -12   0   14.70    2.90
  -1  12   0    9.50    2.40
   1  12   0   15.30    2.20
   1  12   0   12.30    2.30
   1  12   0   13.80    2.50
  -1  12   0   13.60    2.30
   2 -12   0   38.90    3.90
  -2 -12   0   38.10    4.00
   2  12   0   40.50    4.90
   2  12   0   45.70    3.20
  -2  12   0   40.10    3.40
  11   0  -1   23.40    3.50
 -11   0   1   39.40    4.30
 -11   0   1   33.00    4.30
 -10   0   1  121.29    7.80
 -10   0   1  109.99    7.50
  10   0  -1  118.09    7.30
 -10   0   1  104.19    7.50
  -9   0   1  186.58    9.80
  -9   0   1  180.88   12.90
   9   0  -1  171.78    9.00
  -9   0   1  160.28    9.30
  -9   0   1  164.88    9.20
   9   0  -1  178.98   12.60
  -8   0   1 1970.60   53.39
   8   0  -1 1996.30   52.79
   7   0  -1  630.94   26.20
  -7   0   1  651.33   22.90
   7   0  -1  699.93   23.70
  -7   0   1  651.73   23.50
   6   0  -1  217.48   11.00
  -6   0   1  218.28   11.60
   6   0  -1  221.18   13.20
  -6   0   1  227.58   11.40
  -5   0   1 1184.48   31.40
   5   0  -1 1195.28   29.40
  -5   0   1 1207.88   31.80
   5   0  -1 1219.28   30.90
   5   0  -1 1244.38   34.50
   5   0  -1 1175.48   31.10
  -4   0   1   25.10    3.60
   4   0  -1   27.10    3.20
   3   0  -1  315.37    9.90
  -3   0   1  314.37   11.20
  -3   0   1  315.27   10.50
   2   0  -1 1861.01   39.70
  -2   0   1 1814.22   40.50
  -1   0   1 4285.27   84.79
   1   0  -1 4053.09   83.79
   1   0  -1 4182.28   84.99
   0   0  -1   36.80    2.70
   1   0   1 8978.10  175.18
  -1   0  -1 8520.05  177.08
   1   0   1 8620.34  174.78
   2   0   1 5138.39  107.49
  -2   0  -1 5207.78  109.19
   2   0   1 5229.78  104.49
   3   0   1   58.49    4.80
  -3   0  -1   62.69    5.20
   3   0   1   63.19    3.20
   4   0   1  468.05   15.10
   4   0   1  498.75   17.20
  -4   0  -1  499.65   14.70
   5   0   1   99.09    8.10
   5   0   1   99.69    6.30
  -5   0  -1   97.69    7.10
   6   0   1  103.79    9.30
   6   0   1   94.19    7.10
  -6   0  -1   99.29    8.00
  -6   0  -1   97.29    7.50
  -7   0  -1    2.30    3.00
   7   0   1   -0.60    2.70
   7   0   1    2.60    2.90
  -8   0  -1  134.99   10.90
   8   0   1  147.39    7.50
  -8   0  -1  159.38   10.30
  -8   0  -1  140.89    8.90
  -8   0  -1  143.99   11.20
   8   0   1  141.89   10.60
   9   0   1  133.99   11.20
  -9   0  -1  137.69    8.90
  -9   0  -1  142.39    8.30
  -9   0  -1  136.79   11.40
  -9   0  -1  146.39    8.80
 -10   0  -1    2.80    2.60
  10   0   1    0.40    2.10
 -10   0  -1    2.80    2.40
 -11   0  -1    7.30    2.50
 -11  -1   1   10.30    2.80
 -11  -1   1   11.80    2.80
  11  -1  -1   14.40    2.90
 -11   1   1   10.80    2.80
 -11   1   1   16.30    3.10
  11   1  -1   19.20    3.30
 -10  -1   1   91.39    6.90
 -10  -1   1   88.89    6.90
  10  -1  -1   87.59    6.20
 -10  -1   1   87.59    6.80
 -10   1   1   84.49    6.90
 -10   1   1   83.39    6.60
  10   1  -1   78.99    6.30
  -9  -1   1  120.79    8.00
  -9  -1   1  123.09   10.90
  -9  -1   1  123.29    8.20
   9  -1  -1  115.79   10.10
   9  -1  -1  113.69    6.80
  -9  -1   1  132.19    7.70
  -9   1   1  104.59    7.70
   9   1  -1   96.39    9.70
  -9   1   1  108.59    7.80
  -9   1   1   97.39    7.50
   9   1  -1  105.19    7.30
  -9   1   1   93.09    9.90
  -8  -1   1  140.79   11.10
  -8  -1   1  149.79   11.40
   8  -1  -1  138.49   10.50
   8   1  -1  160.58   11.40
  -8   1   1  171.28   11.80
   8   1  -1  144.79   10.60
  -7  -1   1  437.06   18.50
   7  -1  -1  428.56   17.60
   7  -1  -1  405.86   21.20
  -7   1   1  455.95   18.80
   7   1  -1  457.65   16.60
  -7   1   1  462.85   18.30
   7   1  -1  452.35   18.50
   7   1  -1  417.76   20.60
   6  -1  -1  447.86   16.50
  -6  -1   1  455.35   16.90
   6  -1  -1  447.36   15.50
   6  -1  -1  473.45   19.90
  -6  -1   1  461.35   17.50
   6   1  -1  423.76   16.50
   6   1  -1  410.26   18.80
   6   1  -1  421.96   15.30
  -6   1   1  442.66   17.30
  -6   1   1  428.86   16.70
  -5  -1   1  480.65   16.60
   5  -1  -1  507.25   15.60
  -5  -1   1  490.65   16.60
   5  -1  -1  478.45   16.00
   5   1  -1  505.85   15.50
  -5   1   1  488.35   16.70
   5   1  -1  466.15   16.30
   5   1  -1  473.45   18.30
  -5   1   1  475.05   16.70
  -4  -1   1  545.45   16.70
   4  -1  -1  548.55   15.80
  -4   1   1  563.14   18.40
  -4   1   1  544.25   16.80
   4   1  -1  549.15   18.20
  -3  -1   1 2061.59   45.10
   3  -1  -1 2102.49   45.50
  -3  -1   1 2005.10   46.80
   3  -1  -1 2061.89   45.70
   3   1  -1 2179.28   48.20
   3   1  -1 2175.58   47.20
  -3   1   1 2190.38   48.50
  -3   1   1 2115.19   47.00
  -2  -1   1 4468.55   91.89
   2  -1  -1 4616.14   92.59
   2  -1  -1 4544.05   91.89
   2   1  -1 4365.96   92.99
   2   1  -1 4481.05   93.19
  -2   1   1 4478.15   93.69
   1   1  -1   71.09    2.90
  -1  -1  -1  963.70   23.60
   1   1   1  922.01   21.90
  -1   1  -1  920.91   20.80
  -2  -1  -1 4537.05   98.99
   2   1   1 4624.54   97.29
   2   1   1 4699.53   95.59
  -2   1  -1 4724.73   96.69
  -3  -1  -1   59.89    5.40
   3   1   1   73.09    5.50
  -3   1  -1   75.69    4.40
   4  -1   1  293.47    8.50
   4   1   1  305.17   10.80
  -4   1  -1  293.37   10.70
   4   1   1  298.57   11.00
   4   1   1  307.27   12.90
   5  -1   1   14.40    2.30
  -5  -1  -1   10.50    3.40
   5  -1   1   14.90    3.80
  -5   1  -1   17.90    4.10
  -5   1  -1    6.70    2.40
   5   1   1    8.10    3.20
   5   1   1    9.70    2.80
   5   1   1   13.60    3.40
  -6  -1  -1  294.07   13.70
  -6  -1  -1  277.07   12.50
   6  -1   1  277.67   15.10
  -6   1  -1  271.67   13.20
   6   1   1  270.97   12.20
   6   1   1  249.48   14.60
   6   1   1  266.97   12.60
   6   1   1  276.97    9.70
   7  -1   1   27.40    5.50
  -7  -1  -1   34.70    6.40
   7   1   1   28.30    3.80
   7   1   1   29.20    5.20
   7   1   1   36.60    5.80
  -7   1  -1   34.40    6.20
  -8  -1  -1  332.87   13.50
  -8  -1  -1  340.17   13.10
   8  -1   1  330.37   16.40
  -8  -1  -1  335.97   13.80
  -8  -1  -1  333.47   16.70
  -8   1  -1  329.47   13.70
   8   1   1  340.47   12.40
   8   1   1  321.07   16.50
  -8   1  -1  326.67   13.40
  -8   1  -1  323.67   16.50
  -8   1  -1  328.37   13.10
   8   1   1  331.37   15.60
  -9  -1  -1   84.19    9.60
  -9  -1  -1   75.49    7.10
  -9  -1  -1   82.39    6.70
  -9  -1  -1   79.49    6.80
   9  -1   1   77.69    9.30
  -9   1  -1   63.59    6.30
  -9   1  -1   69.99    6.60
  -9   1  -1   72.29    9.20
   9   1   1   75.99    9.00
 -10  -1  -1  114.39    7.30
  10  -1   1  110.49    6.50
 -10  -1  -1  116.49    7.40
  10   1   1  107.29    7.10
 -10   1  -1  107.89    7.40
 -10   1  -1  107.39    7.20
 -11  -1  -1   16.20    3.00
 -11  -1  -1   19.30    3.60
 -11   1  -1   16.20    2.90
 -11  -2   1   50.49    4.70
 -11   2   1   46.00    4.60
 -11   2   1   45.60    4.30
  11   2  -1   46.90    4.00
 -10  -2   1    4.00    2.50
 -10  -2   1    0.30    2.10
  10  -2  -1    1.30    2.10
 -10  -2   1   -0.80    2.30
  10   2  -1    2.30    2.40
 -10   2   1    2.70    2.50
 -10   2   1    0.30    2.30
  -9  -2   1  130.99    7.80
  -9  -2   1  138.99   11.60
  -9  -2   1  135.39    8.40
   9  -2  -1  134.79    7.50
  -9  -2   1  142.09    8.80
  -9  -2   1  152.98    8.90
  -9   2   1  132.09   11.40
  -9   2   1  134.39    8.40
   9   2  -1  132.19   11.20
   9   2  -1  136.89    8.50
  -9   2   1  142.49    8.90
  -9   2   1  132.59    8.50
  -8  -2   1  125.99    8.50
  -8  -2   1  141.69   11.20
  -8  -2   1  132.19    8.50
   8   2  -1  136.19   10.70
  -8   2   1  132.49   10.80
  -8   2   1  137.09    8.50
   8   2  -1  139.99   10.00
   8   2  -1  134.09   14.50
  -8   2   1  126.09   10.90
   7  -2  -1  395.26   16.70
  -7  -2   1  417.76   18.00
   7   2  -1  363.76   16.40
  -7   2   1  380.96   17.20
  -7   2   1  405.86   17.60
   7   2  -1  399.26   13.20
   7   2  -1  393.86   16.00
   7   2  -1  406.56   17.60
  -6  -2   1  210.28   11.50
   6  -2  -1  211.48   10.00
   6  -2  -1  231.28   11.10
   6   2  -1  223.28   13.50
   6   2  -1  236.38   11.10
  -6   2   1  223.38   11.50
  -6   2   1  231.48   12.00
   6   2  -1  243.78   12.10
  -5  -2   1  613.54   19.90
   5  -2  -1  607.74   18.70
  -5  -2   1  583.84   19.40
   5  -2  -1  601.34   18.30
  -5   2   1  623.54   19.90
  -5   2   1  620.44   22.00
   5   2  -1  634.54   18.90
   5   2  -1  640.44   22.00
   5   2  -1  599.54   19.40
  -5   2   1  599.54   19.70
  -4  -2   1   99.69    9.20
   4  -2  -1   90.29    5.20
  -4  -2   1   92.49    6.20
   4   2  -1  100.19    6.10
  -4   2   1   87.39    6.00
   4   2  -1  100.89    6.00
   4   2  -1   93.39    6.90
  -4   2   1   93.79    7.10
  -4   2   1  103.99    7.00
   3  -2  -1   37.30    3.10
  -3  -2   1   33.80    3.70
  -3  -2   1   36.10    3.70
   3  -2  -1   37.90    4.00
  -3   2   1   30.20    4.00
  -3   2   1   28.60    3.60
   3   2  -1   34.10    4.00
   2  -2  -1  922.91   24.60
   2  -2  -1  918.01   21.90
  -2   2   1 1002.40   27.60
   2   2  -1  925.31   23.00
  -2   2   1  910.11   23.60
   1  -2  -1  132.79    7.00
  -1  -2   1  123.39    6.50
  -1   2   1  156.68    6.30
   0  -2  -1 9931.81  204.08
   0  -2   1 9999.00  203.48
   0   2  -1 9849.11  198.98
   0   2   1 9907.81  201.08
   1  -2   1  272.17    9.30
   1  -2   1  279.87   11.20
  -1  -2  -1  281.37   11.40
   1   2   1  319.47   10.10
   2  -2   1 2275.07   51.99
  -2  -2  -1 2367.06   55.29
   2  -2   1 2355.16   54.59
  -2   2  -1 2316.57   51.19
  -2   2  -1 2397.06   51.59
   2   2   1 2340.27   52.89
   2   2   1 2396.76   50.69
   3  -2   1 1185.98   31.50
  -3  -2  -1 1175.58   32.30
  -3   2  -1 1122.39   28.10
  -3   2  -1 1108.49   27.50
   3   2   1 1153.98   30.30
  -3   2  -1 1142.39   29.20
   3   2   1 1119.99   27.80
   4  -2   1   50.39    2.60
  -4  -2  -1   45.40    4.90
  -4   2  -1   35.90    4.20
   4   2   1   39.30    5.30
   4   2   1   44.30    4.40
   4   2   1   39.90    4.30
  -5  -2  -1  673.43   21.80
   5  -2   1  694.03   17.60
  -5   2  -1  684.23   21.70
   5   2   1  680.73   21.20
  -5   2  -1  699.03   21.40
   5   2   1  696.03   24.40
   5   2   1  701.63   21.00
  -6  -2  -1   43.10    6.00
  -6  -2  -1   55.49    6.70
   6  -2   1   48.50    5.50
   6  -2   1   38.60    3.60
   6  -2   1   46.70    7.10
   6   2   1   48.70    5.80
  -6   2  -1   46.40    5.70
   6   2   1   57.09    7.70
   6   2   1   46.90    5.50
   6   2   1   42.20    4.00
  -6   2  -1   45.50    6.20
  -7  -2  -1   42.90    7.00
   7   2   1   37.50    6.30
   7   2   1   32.60    6.20
   7   2   1   33.70    6.00
  -7   2  -1   32.70    6.20
   7   2   1   28.50    4.20
  -8  -2  -1   44.60    5.70
  -8  -2  -1   50.29    7.60
  -8  -2  -1   50.19    5.60
  -8  -2  -1   62.19    6.30
   8   2   1   43.90    5.30
   8   2   1   38.20    7.10
  -8   2  -1   41.50    5.70
   8   2   1   42.40    7.00
  -8   2  -1   38.80    7.40
  -9  -2  -1   16.20    5.50
  -9  -2  -1   17.40    3.90
  -9  -2  -1   15.40    3.80
  -9  -2  -1   21.30    3.80
  -9   2  -1   25.50    4.50
   9   2   1   16.80    5.50
  -9   2  -1   21.00    5.90
  -9   2  -1   23.50    4.60
 -10  -2  -1  120.19    7.10
 -10  -2  -1  112.99    7.40
 -10   2  -1  118.39    7.30
  10   2   1  113.49    7.40
 -11  -2  -1   28.50    3.80
 -11  -2  -1   32.10    3.90
 -11   2  -1   34.90    3.80
 -11  -3   1    5.90    2.20
 -11   3   1    6.10    2.30
 -11   3   1    5.70    2.30
  11   3  -1    2.60    2.00
  11   3  -1    7.20    2.10
  10  -3  -1   49.70    4.70
 -10  -3   1   50.69    5.40
 -10  -3   1   48.40    5.10
 -10  -3   1   41.20    5.10
 -10   3   1   41.60    5.10
  10   3  -1   41.70    5.50
 -10   3   1   46.90    5.10
   9  -3  -1   74.49    5.70
  -9  -3   1   75.09    9.20
   9  -3  -1   73.09    8.60
  -9  -3   1   72.69    7.00
  -9  -3   1   71.19    6.40
  -9  -3   1   71.89    6.30
  -9  -3   1   75.09    6.80
   9   3  -1   86.19    6.40
  -9   3   1   88.39    6.90
   9   3  -1   92.59    6.40
  -9   3   1   85.79    6.90
   9   3  -1   79.69    9.00
   9   3  -1   91.79    7.00
  -8  -3   1   36.20    5.00
  -8  -3   1   29.70    5.50
  -8  -3   1   32.80    5.20
   8  -3  -1   33.60    6.20
  -8  -3   1   33.00    5.40
  -8  -3   1   37.50    7.00
   8   3  -1   33.10    4.60
   8   3  -1   40.80    7.50
  -8   3   1   35.10    5.40
  -8   3   1   41.00    5.60
  -8   3   1   26.70    6.20
   8   3  -1   34.70    5.00
  -8   3   1   36.10    7.30
   8   3  -1   31.50    5.90
  -7  -3   1  271.17   14.30
   7   3  -1  254.57   13.60
   7   3  -1  251.17   12.80
  -7   3   1  269.77   14.50
   7   3  -1  250.17   13.70
   7   3  -1  244.58   10.10
  -7   3   1  249.28   14.20
   6  -3  -1    6.90    2.50
  -6  -3   1    9.50    3.60
  -6   3   1    7.80    3.50
   6   3  -1    4.70    3.70
   6   3  -1    3.10    2.50
   6   3  -1   11.90    3.70
   6   3  -1    7.40    3.80
  -6   3   1    6.00    3.30
  -5  -3   1  778.42   24.00
  -5  -3   1  775.62   23.70
   5  -3  -1  737.63   21.60
   5   3  -1  775.82   22.50
   5   3  -1  765.62   23.30
   5   3  -1  779.02   22.60
  -5   3   1  751.72   23.80
  -5   3   1  755.72   26.00
   5   3  -1  746.63   25.70
  -5   3   1  775.82   24.20
  -4  -3   1   67.39    5.70
  -4  -3   1   64.59    5.80
   4  -3  -1   80.19    5.20
  -4   3   1   83.29    5.90
   4   3  -1   82.49    6.80
   4   3  -1   86.49    5.60
  -4   3   1   84.89    7.10
   4   3  -1   75.99    5.50
   4   3  -1   82.19    5.90
  -4   3   1   76.69    6.30
  -4   3   1   81.89    6.20
   3  -3  -1   18.60    4.00
  -3  -3   1   20.20    3.80
   3  -3  -1   18.80    2.80
   3   3  -1    9.50    2.80
  -3   3   1   11.00    2.70
   3   3  -1   11.70    2.50
  -3   3   1   10.50    2.70
  -3   3   1   18.60    3.70
   3   3  -1   10.80    2.40
  -2  -3   1  326.87   11.60
   2  -3  -1  348.47   14.20
  -2  -3   1  339.17   13.70
  -2   3   1  336.77   12.20
   2   3  -1  318.67    9.70
  -2   3   1  335.67   11.40
   2   3  -1  337.37   11.60
  -2   3   1  326.17   11.30
  -1  -3   1 1738.43   42.70
   1  -3  -1 1749.92   43.40
  -1  -3   1 1582.44   38.60
  -1   3   1 1668.93   38.10
  -1   3   1 1677.53   38.60
   1   3  -1 1700.33   38.00
  -1   3   1 1715.83   39.60
   0  -3  -1 3623.94   80.39
   0  -3   1 3397.96   75.19
   0  -3   1 3476.85   79.19
   0   3   1 3557.54   75.89
   0   3  -1 3596.24   73.69
   0   3  -1 3455.05   74.49
   1  -3   1   89.99    7.10
  -1  -3  -1   89.09    7.10
   1   3   1   78.59    5.50
  -1   3  -1   83.59    5.10
  -1   3  -1   72.49    4.80
   2  -3   1  976.70   28.30
  -2  -3  -1  922.81   28.00
  -2   3  -1  897.71   23.40
  -2   3  -1  904.01   23.80
   2   3   1  920.21   22.80
   2   3   1  884.91   25.10
  -2   3  -1  905.81   23.80
  -3  -3  -1   23.60    4.90
   3  -3   1   24.00    4.50
  -3   3  -1   15.20    3.20
  -3   3  -1   11.10    2.90
   3   3   1   16.90    3.10
   3   3   1   19.50    3.40
   3   3   1   10.00    3.10
  -3   3  -1   11.00    2.80
  -4  -3  -1 1050.29   29.00
   4  -3   1 1088.39   24.60
  -4   3  -1 1087.19   28.40
   4   3   1 1082.79   28.30
  -4   3  -1 1070.59   30.30
   4   3   1 1087.39   31.70
   4   3   1  995.30   27.70
  -4   3  -1 1080.79   29.00
  -4   3  -1 1039.20   28.50
  -5  -3  -1   21.00    4.00
  -5  -3  -1   22.80    4.70
   5  -3   1   19.10    2.50
   5   3   1   20.70    5.00
  -5   3  -1   16.00    3.70
   5   3   1   19.80    4.10
   5   3   1   18.30    3.10
  -5   3  -1   23.70    4.70
   5   3   1   15.60    3.60
   6  -3   1  161.78    7.10
   6  -3   1  153.48   12.10
  -6  -3  -1  170.78   11.30
   6   3   1  191.98    8.80
   6   3   1  186.58   10.50
   6   3   1  180.78   12.80
  -6   3  -1  182.38   10.80
   6   3   1  202.58   11.10
  -6   3  -1  191.08   11.30
  -7  -3  -1  405.16   18.40
   7   3   1  398.56   17.10
   7   3   1  371.96   14.00
   7   3   1  373.26   17.30
   7   3   1  401.86   13.90
  -7   3  -1  395.06   17.90
   7   3   1  421.76   18.30
  -8  -3  -1  586.84   19.40
  -8  -3  -1  602.74   23.70
  -8  -3  -1  560.04   18.00
   8   3   1  562.94   21.80
   8   3   1  570.84   17.90
  -8   3  -1  564.64   19.00
   8   3   1  576.44   23.20
  -9  -3  -1  190.58    9.40
  -9  -3  -1  187.78   13.20
  -9  -3  -1  191.58   10.20
  -9  -3  -1  199.28   10.10
   9   3   1  202.28    9.30
   9   3   1  202.78    9.30
  -9   3  -1  219.98   10.30
 -10  -3  -1   46.90    5.00
 -10  -3  -1   44.80    4.90
 -10   3  -1   36.20    4.50
  10   3   1   39.50    4.80
  10   3   1   36.50    4.50
 -11  -3  -1   24.80    3.30
  11   3   1   25.50    3.00
 -11   3  -1   28.30    3.40
 -11  -4   1   32.20    3.50
 -11   4   1   22.20    3.20
 -11   4   1   30.60    3.60
  11   4  -1   24.40    2.90
 -10  -4   1   41.30    4.70
 -10  -4   1   38.50    4.70
 -10   4   1   39.80    4.80
 -10   4   1   34.80    4.60
  10   4  -1   36.80    4.90
  10   4  -1   43.80    4.60
   9  -4  -1   61.89    7.80
  -9  -4   1   56.19    6.20
  -9  -4   1   71.09    8.50
  -9  -4   1   66.59    7.60
  -9  -4   1   58.69    5.90
   9  -4  -1   67.39    5.50
  -9  -4   1   63.29    6.00
  -9   4   1   54.89    5.90
   9   4  -1   60.89    5.60
   9   4  -1   61.09    6.40
   9   4  -1   53.19    5.50
  -9   4   1   56.39    5.80
   8  -4  -1  107.89    9.80
  -8  -4   1   90.79    7.30
  -8  -4   1  103.79   10.00
  -8  -4   1   93.69    6.90
  -8  -4   1   89.99    7.20
   8   4  -1  107.79    7.60
   8   4  -1   84.79    9.60
   8   4  -1  107.79    6.90
  -8   4   1  110.19    6.90
   8   4  -1  102.09    9.20
  -8   4   1  102.29    7.60
   8   4  -1  111.29    6.90
  -8   4   1   95.99    7.50
  -8   4   1  106.69    6.80
   7  -4  -1  121.39    9.70
  -7  -4   1  101.39    9.70
   7   4  -1  121.89   10.00
   7   4  -1  117.59    9.00
  -7   4   1  108.79    6.70
   7   4  -1  116.89    6.90
  -7   4   1  110.09    9.90
   6  -4  -1   96.79    8.20
  -6  -4   1   91.39    8.30
   6   4  -1   91.09   10.00
   6   4  -1   97.89    8.50
   6   4  -1   95.29    7.80
  -6   4   1   96.19    8.50
  -6   4   1   88.99    9.70
   6   4  -1   81.19    5.90
  -5  -4   1   12.90    3.80
   5  -4  -1   18.00    4.10
   5  -4  -1   13.10    3.20
   5   4  -1   10.50    4.80
   5   4  -1   12.30    3.60
   5   4  -1   12.20    4.00
   5   4  -1   17.40    5.00
  -5   4   1   19.00    4.50
  -5   4   1   14.10    4.30
  -4  -4   1  171.48    9.50
   4  -4  -1  153.68    8.30
  -4  -4   1  169.68    9.20
   4  -4  -1  156.68    8.10
  -4   4   1  141.69    8.50
  -4   4   1  151.28   10.00
   4   4  -1  146.29    9.90
   4   4  -1  147.99    8.20
  -4   4   1  153.78    9.20
  -3  -4   1  471.05   15.80
  -3  -4   1  473.45   16.60
   3  -4  -1  488.15   15.50
   3  -4  -1  518.55   20.70
  -3  -4   1  479.85   19.70
   3  -4  -1  508.05   16.20
   3   4  -1  455.65   16.80
  -3   4   1  455.95   16.10
   3   4  -1  462.05   14.90
  -3   4   1  459.75   15.60
  -3   4   1  460.75   16.10
  -3   4   1  463.45   17.40
  -2  -4   1  222.58   13.00
  -2  -4   1  231.68   10.60
   2  -4  -1  229.28   13.30
   2  -4  -1  229.08   10.00
  -2   4   1  251.17   10.50
  -2   4   1  256.67   10.50
   2   4  -1  264.87   10.20
  -2   4   1  267.97   11.50
   2   4  -1  272.07   10.90
   2   4  -1  260.47    9.40
  -2   4   1  260.07   10.50
  -1  -4   1  293.47   14.60
   1  -4  -1  300.47   14.90
   1  -4  -1  287.47   12.40
  -1  -4   1  283.67   11.30
  -1   4   1  287.87   10.70
   1   4  -1  291.37   11.20
  -1   4   1  298.37   11.30
   1   4  -1  292.27   10.70
  -1   4   1  288.87   11.70
  -1   4   1  283.17   11.20
   1   4  -1  291.47   10.40
   0  -4  -1  457.95   19.20
   0  -4   1  441.26   14.80
   0  -4  -1  445.86   14.30
   0  -4   1  455.85   18.60
   0   4   1  450.45   15.40
   0   4  -1  446.46   14.70
   0   4   1  438.06   14.20
   0   4   1  429.16   14.60
   0   4  -1  445.66   14.20
   0   4   1  436.06   13.60
   0   4  -1  432.16   14.10
   1  -4   1  308.17   14.70
   1  -4   1  314.07   11.70
  -1  -4  -1  315.07   15.20
  -1  -4  -1  305.97   10.70
   1   4   1  274.97   11.20
  -1   4  -1  271.57   11.00
  -1   4  -1  250.87    9.80
   1   4   1  267.07   11.70
  -1   4  -1  274.07   10.90
   1   4   1  263.97   10.20
  -1   4  -1  274.17   10.80
   2  -4   1  407.16   18.10
  -2  -4  -1  393.96   18.40
  -2  -4  -1  391.76   13.90
  -2   4  -1  408.46   13.90
  -2   4  -1  413.36   14.40
   2   4   1  397.06   15.40
  -2   4  -1  417.16   14.40
   2   4   1  400.06   12.70
  -2   4  -1  413.26   14.20
  -3  -4  -1   64.69    5.60
  -3  -4  -1   77.89    8.50
   3  -4   1   70.69    7.80
  -3   4  -1   63.39    5.80
  -3   4  -1   60.19    5.60
   3   4   1   64.29    6.70
   3   4   1   53.89    5.00
  -3   4  -1   58.99    5.60
   4  -4   1  146.49    8.20
  -4  -4  -1  126.29    8.50
   4  -4   1  126.39    6.00
  -4   4  -1  111.39    8.00
   4   4   1  111.99    7.20
   4   4   1  112.29    7.40
  -4   4  -1  112.29    7.60
  -4   4  -1  104.59    8.40
   4   4   1   95.59    8.80
   5  -4   1  100.79    5.60
  -5  -4  -1  104.79    8.30
   5   4   1   99.19    6.40
   5   4   1   91.49    7.50
   5   4   1   80.39    9.00
  -5   4  -1  101.99    8.00
   5   4   1   87.49    7.30
  -6  -4  -1  155.08   10.70
   6   4   1  151.58   10.40
   6   4   1  157.78   10.70
   6   4   1  153.68   10.00
   6   4   1  143.79    8.10
  -6   4  -1  154.08   10.80
   6   4   1  150.68    7.70
  -7  -4  -1  643.24   24.90
  -7  -4  -1  644.04   20.50
   7   4   1  638.14   19.20
  -7   4  -1  640.14   19.70
  -7   4  -1  677.43   25.10
   7   4   1  620.94   23.70
   7   4   1  639.74   24.50
   7   4   1  651.23   23.30
  -8  -4  -1  101.69    7.90
  -8  -4  -1   97.29   10.30
  -8  -4  -1  110.39    7.90
  -8  -4  -1  107.39    7.20
  -8   4  -1  118.19    7.80
   8   4   1  123.59    7.50
   8   4   1  122.59   10.90
  -8   4  -1  120.59    8.10
   8   4   1  120.99   10.10
   8   4   1  118.89    7.40
  -9  -4  -1   97.69    7.30
  -9  -4  -1   93.49    6.50
  -9  -4  -1   97.69    7.10
  -9   4  -1  102.49    7.20
   9   4   1   99.99    6.70
   9   4   1   90.69    7.30
   9   4   1   98.59    6.50
 -10  -4  -1   31.70    4.40
 -10  -4  -1   30.00    4.20
  10   4   1   34.10    4.30
  10   4   1   29.20    4.40
 -10  -5   1   67.69    5.20
 -10   5   1   70.09    5.20
  10   5  -1   70.59    5.30
  10   5  -1   73.29    4.90
 -10   5   1   69.29    5.40
  10   5  -1   68.99    5.00
  -9  -5   1  328.17   12.90
  -9  -5   1  328.57   13.20
   9  -5  -1  340.97   12.60
   9   5  -1  356.76   12.50
   9   5  -1  352.26   12.50
  -9   5   1  366.36   12.20
  -9   5   1  367.16   13.50
  -9   5   1  348.67   13.30
   8  -5  -1   65.49    8.70
   8  -5  -1   70.79    5.80
  -8  -5   1   88.69    7.00
  -8  -5   1   65.49    8.70
  -8  -5   1   76.69    6.70
   8   5  -1   62.09    5.90
   8   5  -1   67.79    7.50
  -8   5   1   63.29    6.40
  -8   5   1   73.69    6.80
  -8   5   1   77.89    6.00
   8   5  -1   73.09    5.90
  -7  -5   1  190.58   12.70
  -7  -5   1  178.58    9.60
  -7  -5   1  179.08   10.00
   7   5  -1  176.28   11.50
  -7   5   1  163.58   12.30
  -7   5   1  157.48    9.30
   7   5  -1  162.08    8.40
  -7   5   1  159.98    8.50
   7   5  -1  155.48    8.20
  -6  -5   1  637.34   24.00
   6   5  -1  633.14   18.70
  -6   5   1  666.13   24.50
   6   5  -1  646.64   22.40
  -6   5   1  653.13   18.80
  -5  -5   1  316.67   14.80
   5   5  -1  303.87   11.70
  -5   5   1  320.47   14.80
  -5   5   1  316.37   15.10
  -5   5   1  313.67   16.80
   5   5  -1  293.67   13.40
   4  -5  -1   10.60    3.20
   4  -5  -1    9.20    3.30
  -4  -5   1   11.30    3.50
  -4  -5   1   13.20    4.10
   4  -5  -1   11.00    3.50
  -4   5   1    5.60    3.00
  -4   5   1    8.70    4.00
   4   5  -1    9.30    3.30
  -4   5   1    7.70    3.10
  -3  -5   1  109.19    7.30
   3  -5  -1  105.29   10.60
   3  -5  -1  105.19    7.50
   3  -5  -1  102.09    7.20
  -3  -5   1  107.89    8.10
   3  -5  -1  108.19    7.60
  -3   5   1   90.49    7.30
  -3   5   1   89.59    7.10
   3   5  -1   99.89    6.70
  -3   5   1   81.39    7.80
  -3   5   1   91.29    7.40
   2  -5  -1  466.05   21.80
  -2  -5   1  464.55   21.70
  -2  -5   1  472.15   15.90
  -2  -5   1  490.95   17.50
   2  -5  -1  461.05   16.60
   2  -5  -1  435.66   16.10
  -2  -5   1  462.35   16.10
   2   5  -1  492.95   16.80
  -2   5   1  481.65   17.70
   2   5  -1  466.55   14.90
  -2   5   1  455.75   16.30
  -2   5   1  470.25   17.00
  -2   5   1  466.05   16.90
  -1  -5   1  438.46   15.20
   1  -5  -1  443.76   21.10
  -1  -5   1  448.66   15.30
  -1  -5   1  445.86   20.80
   1  -5  -1  421.16   15.50
  -1  -5   1  455.05   16.30
  -1  -5   1  441.76   14.90
   1  -5  -1  442.96   15.80
   1  -5  -1  419.86   15.30
   1   5  -1  429.86   13.60
  -1   5   1  447.46   16.50
  -1   5   1  431.76   15.30
  -1   5   1  440.26   15.80
   1   5  -1  436.26   14.90
   1   5  -1  425.76   15.80
  -1   5   1  436.06   15.90
   0  -5   1  963.10   27.30
   0  -5  -1  921.11   26.20
   0  -5   1  899.01   25.40
   0  -5  -1  874.81   25.70
   0  -5  -1  951.70   26.50
   0  -5   1  912.51   32.60
   0  -5  -1  917.41   33.20
   0  -5   1  952.00   26.10
   0   5  -1  963.50   26.80
   0   5  -1  970.70   26.30
   0   5  -1  954.20   26.10
   0   5   1  945.81   27.40
   0   5   1  951.20   26.10
   0   5   1  916.01   26.70
   0   5   1  944.81   25.40
   1  -5   1 1536.65   45.30
  -1  -5  -1 1463.05   37.20
   1  -5   1 1482.05   37.20
   1  -5   1 1447.96   36.60
   1  -5   1 1454.65   38.30
  -1  -5  -1 1444.86   37.10
  -1  -5  -1 1505.85   45.10
  -1  -5  -1 1486.25   37.00
  -1   5  -1 1473.45   37.40
   1   5   1 1400.06   36.20
  -1   5  -1 1481.65   37.60
  -1   5  -1 1486.05   38.10
   1   5   1 1413.36   37.60
   1   5   1 1450.35   38.90
   2  -5   1  377.06   19.30
   2  -5   1  369.46   13.80
  -2  -5  -1  375.36   14.00
  -2  -5  -1  372.66   19.60
   2  -5   1  367.36   14.30
   2  -5   1  378.16   15.10
  -2  -5  -1  360.36   14.10
   2   5   1  357.06   12.50
   2   5   1  331.07   15.10
  -2   5  -1  368.16   14.40
  -2   5  -1  358.76   14.50
   2   5   1  336.27   14.00
  -2   5  -1  364.16   14.60
  -3  -5  -1   63.99    6.30
  -3  -5  -1   66.39    9.40
   3  -5   1   69.19    6.30
   3  -5   1   68.89    9.00
   3  -5   1   56.79    5.80
   3   5   1   88.79    6.40
   3   5   1   95.29    8.40
   3   5   1   90.09    7.10
  -3   5  -1   90.89    7.10
  -3   5  -1   87.29    7.30
   4  -5   1  215.18    9.70
   4  -5   1  227.68   11.60
  -4  -5  -1  234.48   12.30
   4  -5   1  237.18   11.80
   4   5   1  222.38   14.00
  -4   5  -1  225.18   11.80
   4   5   1  236.78   11.10
  -4   5  -1  219.78   11.80
  -5  -5  -1  133.89   10.20
   5  -5   1  136.19    9.60
   5   5   1  120.09   11.20
   5   5   1  127.19    8.80
  -5   5  -1  130.59    9.70
  -5   5  -1  127.69    9.60
   5   5   1  119.29    6.90
  -6  -5  -1  476.25   20.70
  -6   5  -1  517.55   21.00
   6   5   1  504.35   16.20
  -6   5  -1  514.05   15.90
   6   5   1  520.55   19.70
  -7  -5  -1  128.49    8.40
  -7  -5  -1  120.59   10.60
   7  -5   1  126.49   10.70
  -7   5  -1  123.19   11.70
  -7   5  -1  119.49    8.20
  -7   5  -1  123.39    7.30
   7   5   1  121.99    7.50
   7   5   1  120.89   10.00
   7   5   1  122.69    7.70
  -8  -5  -1   68.09    8.70
  -8  -5  -1   61.79    6.30
   8   5   1   61.19    5.90
  -8   5  -1   71.39    6.40
   8   5   1   72.99    5.90
  -9  -5  -1  169.28    9.20
  -9  -5  -1  166.68    8.70
   9   5   1  171.78    8.40
   9   5   1  163.68    8.10
 -10  -5  -1   29.30    3.90
  10   5   1   34.80    3.90
 -10  -6   1   49.30    4.10
 -10   6   1   45.70    4.00
  10   6  -1   41.70    3.80
  10   6  -1   41.30    3.60
   9  -6  -1   27.20    4.80
  -9  -6   1   31.90    4.30
  -9  -6   1   26.80    4.60
  -9   6   1   22.50    3.80
  -9   6   1   31.00    4.30
  -9   6   1   33.60    4.90
   9   6  -1   32.10    4.40
   9   6  -1   31.30    4.00
   9   6  -1   29.00    4.10
   8  -6  -1  492.75   15.90
  -8  -6   1  488.85   30.30
  -8  -6   1  482.05   16.50
  -8  -6   1  486.25   16.90
  -8   6   1  495.35   16.90
  -8   6   1  488.65   15.50
   8   6  -1  502.45   15.90
  -8   6   1  498.45   17.00
   8   6  -1  489.75   15.90
  -7  -6   1  225.78   10.80
   7  -6  -1  217.58    9.80
  -7  -6   1  223.58   14.00
  -7  -6   1  216.98   11.00
   7  -6  -1  227.38   14.10
   7   6  -1  219.78   10.20
  -7   6   1  207.68    9.70
  -7   6   1  219.88   10.80
   7   6  -1  214.18   10.00
  -7   6   1  210.18   11.00
   7   6  -1  205.78   12.60
   6  -6  -1  284.67   11.20
   6  -6  -1  284.47   15.50
  -6  -6   1  288.17   15.40
  -6  -6   1  284.77   12.60
  -6  -6   1  294.57   15.90
   6   6  -1  274.87   11.20
  -6   6   1  265.97   11.50
   6   6  -1  265.07   11.20
   6   6  -1  256.57   13.70
  -6   6   1  271.07   10.90
  -6   6   1  256.37   15.10
  -6   6   1  271.17   12.10
   5  -6  -1   94.49    6.00
   5  -6  -1   92.69    8.80
  -5  -6   1   98.19    8.90
  -5   6   1   78.09    5.80
   5   6  -1   70.89    7.40
  -5   6   1   75.69    8.10
   5   6  -1   75.59    5.90
  -5   6   1   76.79    8.20
  -4  -6   1  160.88   10.60
   4  -6  -1  167.48   10.80
   4  -6  -1  149.59    7.70
   4  -6  -1  139.69   10.00
  -4   6   1  178.58   11.20
  -4   6   1  171.18   11.10
   4   6  -1  162.98    9.50
   4   6  -1  164.88    8.30
  -3  -6   1   24.70    5.20
   3  -6  -1   19.30    3.40
   3  -6  -1   15.00    4.10
  -3  -6   1   19.20    4.10
   3  -6  -1   23.20    4.90
   3  -6  -1   18.60    4.40
   3  -6  -1   22.60    4.50
   3  -6  -1   19.60    7.10
  -3   6   1   17.80    4.10
   3   6  -1   20.70    4.20
  -3   6   1   23.00    4.80
  -3   6   1   14.50    4.10
   2  -6  -1  642.14   21.90
   2  -6  -1  629.14   29.30
   2  -6  -1  626.24   22.50
  -2  -6   1  657.13   21.90
   2  -6  -1  644.44   19.00
  -2  -6   1  642.14   22.90
  -2  -6   1  640.44   21.50
  -2  -6   1  656.03   29.30
   2  -6  -1  646.74   22.50
   2   6  -1  682.63   22.50
  -2   6   1  688.43   22.70
  -2   6   1  658.83   23.20
   2   6  -1  664.23   20.80
  -2   6   1  678.33   22.90
  -2   6   1  655.63   22.10
   1  -6  -1  304.47   14.00
   1  -6  -1  273.57   13.10
  -1  -6   1  276.27   13.70
   1  -6  -1  275.07   12.90
  -1  -6   1  295.47   13.10
   1  -6  -1  297.57   19.00
  -1  -6   1  277.17   12.60
  -1  -6   1  271.67   18.00
  -1   6   1  279.77   12.80
  -1   6   1  291.97   13.70
   1   6  -1  272.17   12.30
  -1   6   1  282.67   13.80
  -1   6   1  282.37   13.40
   1   6  -1  294.77   13.50
   0  -6  -1  262.17   18.00
   0  -6  -1  270.57   13.10
   0  -6   1  280.57   13.50
   0  -6   1  257.27   17.40
   0  -6   1  289.47   13.10
   0  -6  -1  268.67   13.00
   0  -6   1  268.87   12.20
   0  -6  -1  274.07   12.70
   0   6  -1  285.57   13.00
   0   6   1  277.97   13.20
   0   6  -1  292.27   12.90
   0   6   1  279.77   13.60
   0   6   1  278.47   12.90
   0   6   1  278.67   12.30
   0   6  -1  295.57   13.60
   1  -6   1  685.13   22.70
  -1  -6  -1  693.93   22.40
  -1  -6  -1  682.73   22.40
   1  -6   1  701.53   23.60
   1  -6   1  692.13   21.80
  -1  -6  -1  698.53   22.70
   1  -6   1  662.33   29.30
  -1  -6  -1  648.14   29.30
  -1   6  -1  648.94   22.00
  -1   6  -1  648.84   22.60
   1   6   1  633.94   23.50
   1   6   1  655.73   21.50
  -1   6  -1  657.43   22.40
   1   6   1  665.13   22.70
   2  -6   1  129.39    6.80
   2  -6   1  135.49   13.00
   2  -6   1  138.79    9.30
   2  -6   1  124.59    8.50
  -2  -6  -1  125.89   13.10
  -2  -6  -1  143.79    9.30
  -2  -6  -1  147.99    9.50
   2   6   1  138.99    9.40
  -2   6  -1  135.39    9.50
   2   6   1  133.79   10.60
  -2   6  -1  151.38    9.50
  -2   6  -1  156.68    9.90
  -3  -6  -1   89.89    7.70
   3  -6   1   81.49    7.60
  -3  -6  -1   85.99   12.10
   3  -6   1   78.39    5.40
   3  -6   1   82.19   10.90
   3  -6   1   83.49    8.10
   3  -6   1   82.89    7.40
   3   6   1   92.09    7.20
   3   6   1   95.29   10.20
   3   6   1   95.59    8.20
  -3   6  -1   98.59    8.30
  -3   6  -1   91.39    7.90
   4  -6   1   22.00    4.90
   4  -6   1   16.70    4.70
  -4  -6  -1   15.70    4.30
   4  -6   1   18.40    4.70
   4   6   1   28.30    4.10
   4   6   1   18.70    4.20
  -4   6  -1   29.60    5.60
  -4   6  -1   23.40    5.10
   4   6   1   26.70    6.80
   5  -6   1   -0.40    3.00
  -5  -6  -1    2.00    3.20
   5  -6   1   -1.90    2.90
   5   6   1    1.20    2.30
  -5   6  -1    3.10    3.50
  -5   6  -1    0.30    3.00
  -5   6  -1   -1.00    1.90
   5   6   1    0.80    3.00
   6  -6   1    8.60    4.50
  -6  -6  -1   14.40    4.90
  -6  -6  -1   15.90    3.90
   6  -6   1   14.80    5.00
   6   6   1   11.40    4.20
  -6   6  -1   13.20    3.10
   6   6   1   14.90    3.60
  -6   6  -1   17.30    3.70
  -6   6  -1   16.90    3.90
  -6   6  -1   10.00    4.60
   6   6   1   14.70    3.40
  -7  -6  -1  231.08   11.10
  -7  -6  -1  211.08   13.90
   7   6   1  210.38   12.90
  -7   6  -1  235.78   10.70
   7   6   1  235.08   10.30
  -7   6  -1  236.58   10.00
   7   6   1  243.38   10.60
  -8  -6  -1  174.58    9.40
   8   6   1  185.78    8.80
  -8   6  -1  184.28    8.20
  -8   6  -1  164.78    8.80
   8   6   1  179.68    8.80
  -9  -6  -1   39.00    4.50
   9   6   1   35.90    4.30
   9   6   1   38.20    4.50
  -9   6  -1   37.50    5.50
 -10  -6  -1    8.30    2.20
  10   6   1    6.00    1.80
  10   6   1    8.80    2.20
  -9  -7   1   85.89    5.60
  -9  -7   1   82.89    5.40
   9   7  -1   72.29    5.10
  -9   7   1   82.29    5.30
   9   7  -1   80.59    5.40
  -9   7   1   83.49    5.00
   8  -7  -1   17.70    3.60
  -8  -7   1   20.30    3.70
  -8  -7   1   16.10    3.40
   8   7  -1   20.30    3.50
  -8   7   1   15.40    3.40
   8   7  -1   26.10    4.40
  -8   7   1   16.00    3.00
  -7  -7   1   49.10    5.80
  -7  -7   1   50.69    7.30
   7  -7  -1   47.20    5.20
   7  -7  -1   41.30    7.40
  -7  -7   1   50.29    6.00
  -7   7   1   64.79    5.60
  -7   7   1   54.29    5.80
  -7   7   1   58.89    5.90
   7   7  -1   55.99    5.70
   7   7  -1   61.59    5.90
  -6  -7   1  561.54   22.90
   6  -7  -1  548.55   18.00
   6  -7  -1  563.54   23.10
  -6  -7   1  578.04   19.20
  -6  -7   1  555.64   18.80
  -6   7   1  542.05   17.90
  -6   7   1  541.05   18.40
   6   7  -1  546.55   17.40
   6   7  -1  545.25   17.40
  -6   7   1  545.15   17.10
   6   7  -1  546.95   20.90
   5  -7  -1  293.37   15.90
  -5  -7   1  277.37   12.70
   5  -7  -1  271.87   16.50
   5  -7  -1  289.67   12.10
  -5  -7   1  280.47   15.30
  -5   7   1  275.67   12.20
  -5   7   1  276.37   11.80
   5   7  -1  278.77   11.30
   5   7  -1  279.67   11.50
  -5   7   1  296.17   16.10
  -5   7   1  287.87   11.20
  -5   7   1  289.97   15.90
   5   7  -1  282.57   14.10
  -4  -7   1   16.90    5.00
   4  -7  -1   14.60    4.80
   4  -7  -1   24.30    4.30
   4  -7  -1   14.60    4.50
   4  -7  -1   24.30    5.70
   4   7  -1   18.10    4.50
  -4   7   1   15.30    4.80
  -4   7   1   16.20    5.00
  -4   7   1   20.50    5.60
   4   7  -1   14.40    3.40
  -4   7   1   12.10    2.90
  -3  -7   1  128.59    9.70
   3  -7  -1  144.89   11.20
   3  -7  -1  146.29   10.60
   3  -7  -1  150.68    8.60
   3  -7  -1  138.69   10.70
  -3   7   1  152.98   11.00
  -3   7   1  166.78   11.20
  -3   7   1  142.89   10.70
   3   7  -1  139.79    7.60
   2  -7  -1  317.07   12.60
   2  -7  -1  324.67   16.40
  -2  -7   1  323.47   15.10
  -2  -7   1  322.97   16.30
   2  -7  -1  350.26   16.60
   2  -7  -1  324.17   15.60
  -2   7   1  326.77   16.20
  -2   7   1  329.07   15.60
  -2   7   1  332.37   16.20
   2   7  -1  325.17   15.80
  -1  -7   1   12.40    3.80
   1  -7  -1   18.10    4.80
   1  -7  -1   11.10    3.90
  -1  -7   1   13.10    3.80
  -1  -7   1   11.50    4.10
   1  -7  -1   13.10    3.40
  -1  -7   1   10.30    3.50
   1  -7  -1   12.90    4.10
   1   7  -1    5.00    3.20
  -1   7   1    5.90    3.40
  -1   7   1    9.60    3.80
  -1   7   1    4.70    3.30
   1   7  -1    6.60    3.80
   0  -7   1 1156.48   33.70
   0  -7  -1 1115.79   34.20
   0  -7   1 1164.68   33.60
   0  -7   1 1167.88   35.60
   0  -7  -1 1147.09   34.60
   0  -7  -1 1174.98   31.40
   0  -7  -1 1180.18   34.40
   0  -7   1 1151.48   31.00
   0  -7   1 1149.48   34.60
   0   7   1 1202.78   34.40
   0   7  -1 1148.49   35.10
   0   7  -1 1165.08   34.10
   0   7   1 1136.29   35.20
  -1  -7  -1  316.87   15.40
   1  -7   1  344.17   15.10
  -1  -7  -1  315.57   15.00
   1  -7   1  318.47   15.70
   1  -7   1  348.77   16.70
   1  -7   1  325.97   12.80
   1   7   1  323.37   16.00
  -1   7  -1  325.97   15.60
  -1   7  -1  326.67   15.20
  -1   7  -1  316.67   15.80
   1   7   1  342.17   18.30
  -2  -7  -1  324.47   15.90
   2  -7   1  328.37   15.30
   2  -7   1  333.97   16.20
   2  -7   1  306.67   12.40
   2  -7   1  333.77   16.90
  -2  -7  -1  337.27   15.80
  -2   7  -1  348.87   16.60
  -2   7  -1  347.17   16.10
   2   7   1  355.56   16.70
  -2   7  -1  353.06   16.60
   3  -7   1   60.89    7.50
   3  -7   1   73.69    6.00
   3  -7   1   67.89    7.90
  -3  -7  -1   64.19    7.40
   3  -7   1   84.79    8.80
   3   7   1   79.39    8.50
  -3   7  -1   82.99    8.70
  -3   7  -1   83.79    8.30
   4  -7   1   89.89    6.60
   4  -7   1   90.09    8.80
   4  -7   1   96.99    9.40
  -4  -7  -1   90.29    9.10
   4  -7   1   95.99    9.70
   4   7   1  104.89    6.40
  -4   7  -1   94.39    6.70
  -4   7  -1   99.89    9.80
  -4   7  -1   98.29    6.30
   4   7   1   96.99    6.70
  -4   7  -1   90.59    8.90
  -5  -7  -1   74.89    6.60
   5  -7   1   70.49    5.80
  -5  -7  -1   70.79    8.40
   5  -7   1   68.89    8.80
   5  -7   1   68.99    8.50
  -5   7  -1   61.89    5.90
  -5   7  -1   64.59    8.20
  -5   7  -1   57.09    8.60
   5   7   1   66.19    6.40
   5   7   1   68.59    8.30
  -5   7  -1   52.99    5.80
   5   7   1   61.39    5.70
  -5   7  -1   59.19    5.30
   6  -7   1  200.68    9.50
  -6  -7  -1  196.58   10.20
  -6  -7  -1  181.88   13.00
  -6   7  -1  205.98    9.90
   6   7   1  221.58   12.90
  -6   7  -1  211.28   10.20
  -6   7  -1  202.38    9.20
   6   7   1  213.48    9.90
   6   7   1  210.38    9.90
  -7  -7  -1  115.39    7.60
  -7   7  -1   95.39    7.00
   7   7   1   96.09    6.90
   7   7   1  102.99    7.00
  -7   7  -1  101.19    6.50
  -7   7  -1   90.69    6.70
  -8  -7  -1  128.99    7.60
  -8   7  -1  129.29    7.10
   8   7   1  134.19    7.30
   8   7   1  135.69    7.40
  -8   7  -1  138.59    6.80
  -9  -7  -1  126.39    6.40
   9   7   1  115.89    6.00
   9   8  -1   53.69    3.90
  -9   8   1   51.79    4.60
  -8  -8   1  106.59    6.30
   8   8  -1  109.19    6.20
  -8   8   1   99.89    5.70
   8   8  -1  111.99    6.20
  -8   8   1  108.49    6.40
  -7  -8   1   21.20    3.90
   7  -8  -1   24.10    4.50
   7   8  -1   27.60    4.60
   7   8  -1   19.60    3.60
  -7   8   1   28.30    4.10
  -7   8   1   19.20    3.60
  -7   8   1   24.40    3.90
  -6  -8   1  220.18   13.60
  -6  -8   1  213.88   11.00
   6  -8  -1  221.88   14.00
   6  -8  -1  235.28   11.20
  -6   8   1  229.98   10.80
  -6   8   1  246.68   10.10
   6   8  -1  235.78   10.30
  -6   8   1  225.48   10.30
   6   8  -1  242.48   10.40
  -5  -8   1  145.69   11.30
   5  -8  -1  125.59   11.20
  -5  -8   1  143.69    9.20
   5  -8  -1  146.69    9.10
   5   8  -1  161.08    8.70
  -5   8   1  151.68    8.80
  -5   8   1  153.78    8.70
   5   8  -1  162.08    8.60
  -5   8   1  144.59    7.80
  -4  -8   1   87.49    9.50
   4  -8  -1   93.19    7.50
   4  -8  -1   92.29    9.70
   4  -8  -1   75.09    9.60
   4  -8  -1   88.99    9.50
  -4  -8   1   83.39    7.70
  -4   8   1   91.39    6.20
  -4   8   1   90.09    6.40
  -4   8   1   90.39    9.40
  -4   8   1  100.59    7.40
   4   8  -1   88.89    6.90
   4   8  -1   94.09    6.20
   4   8  -1   92.99    6.70
  -4   8   1   93.79    7.10
  -4   8   1   86.19    9.80
  -3  -8   1  279.27   12.50
   3  -8  -1  263.87   15.00
   3  -8  -1  296.87   12.90
   3  -8  -1  277.87   16.30
  -3  -8   1  240.88   14.10
   3  -8  -1  281.97   15.80
  -3   8   1  246.38   14.60
  -3   8   1  258.77   15.30
  -3   8   1  249.78   15.00
   3   8  -1  250.07   10.00
  -3   8   1  263.47   10.60
   3   8  -1  262.17   10.00
  -3   8   1  255.27   11.60
  -3   8   1  246.48   10.00
  -3   8   1  245.68    8.40
  -3   8   1  251.27   11.20
   2  -8  -1  891.21   30.50
   2  -8  -1  885.31   24.40
   2  -8  -1  890.51   29.70
  -2  -8   1  884.31   28.80
   2  -8  -1  843.22   30.70
   2  -8  -1  848.42   25.70
  -2   8   1  865.51   29.50
   2   8  -1  846.12   29.70
   2   8  -1  856.51   22.40
  -2   8   1  835.72   30.00
  -2   8   1  832.62   23.80
  -2   8   1  839.22   22.30
  -2   8   1  871.61   30.40
  -2   8   1  828.02   23.00
   1  -8  -1   48.90    7.30
  -1  -8   1   53.99    8.30
   1  -8  -1   44.60    5.20
   1  -8  -1   41.70    6.60
  -1  -8   1   46.70    7.10
   1  -8  -1   37.70    5.70
  -1  -8   1   48.40    7.70
   1  -8  -1   41.70    7.30
  -1  -8   1   39.50    5.00
   1   8  -1   54.59    7.60
  -1   8   1   41.00    7.80
  -1   8   1   47.50    4.80
  -1   8   1   39.00    6.70
   1   8  -1   46.90    4.50
  -1   8   1   51.29    7.60
   0  -8   1   59.39    5.70
   0  -8   1   61.69    7.40
   0  -8   1   59.09    7.80
   0  -8   1   58.29    6.40
   0  -8   1   57.99    8.40
   0  -8  -1   56.99    7.90
   0  -8  -1   55.69    7.60
   0  -8  -1   59.49    5.50
   0   8  -1   51.19    7.30
   0   8  -1   45.60    6.70
   0   8   1   48.20    4.80
   0   8   1   49.70    7.50
   0   8  -1   53.89    4.90
   0   8   1   59.59    7.60
   0   8  -1   49.60    7.50
  -1  -8  -1  361.36   17.10
   1  -8   1  381.36   14.00
   1  -8   1  368.56   17.10
   1  -8   1  364.76   17.50
  -1  -8  -1  376.46   18.10
   1  -8   1  364.46   14.90
  -1  -8  -1  368.96   13.10
   1  -8   1  359.16   18.40
   1  -8   1  378.86   18.10
  -1   8  -1  384.46   18.70
   1   8   1  364.96   12.10
  -1   8  -1  370.46   17.80
  -1   8  -1  358.96   12.00
  -1   8  -1  364.86   12.80
   1   8   1  354.46   17.90
   2  -8   1  308.67   16.30
  -2  -8  -1  293.97   15.50
   2  -8   1  294.27   12.80
   2  -8   1  300.27   16.80
   2  -8   1  304.37   15.40
  -2   8  -1  287.47   11.70
  -2   8  -1  283.17   10.60
   2   8   1  273.77   10.30
  -2   8  -1  280.07   15.70
  -2   8  -1  294.47   15.60
  -2   8  -1  281.97   11.10
   2   8   1  280.67   15.80
   3  -8   1  273.57   14.80
   3  -8   1  248.78   15.00
  -3  -8  -1  250.57   12.10
  -3  -8  -1  263.57   14.80
  -3  -8  -1  247.68   11.00
   3  -8   1  247.28   15.60
   3  -8   1  273.47   12.00
  -3   8  -1  249.88   10.10
  -3   8  -1  267.07   11.30
   3   8   1  256.57   15.10
   3   8   1  262.47   10.10
  -3   8  -1  254.07   14.90
  -3   8  -1  259.47   15.50
  -3   8  -1  256.47   11.60
   3   8   1  252.57   10.50
  -3   8  -1  265.37   10.70
  -4  -8  -1   96.89   10.00
   4  -8   1  103.89    7.40
  -4  -8  -1  100.29    7.40
   4  -8   1  100.29   10.20
  -4  -8  -1  111.79    8.40
  -4   8  -1  101.59    7.40
  -4   8  -1   94.49    7.00
  -4   8  -1   96.29    6.30
   4   8   1  102.49    6.30
  -4   8  -1  104.09   10.40
  -4   8  -1   94.79    6.40
  -5  -8  -1  119.09   10.70
   5  -8   1  156.78    8.60
  -5  -8  -1  148.49    8.80
  -5   8  -1  149.09    8.50
  -5   8  -1  143.49    7.90
  -5   8  -1  146.59    8.70
   5   8   1  147.19    8.40
   5   8   1  145.49    8.30
   6  -8   1   97.79    6.70
  -6  -8  -1  102.59    7.20
  -6   8  -1  111.29    6.80
  -6   8  -1   97.39    6.90
   6   8   1  103.19    7.00
   6   8   1   99.29    7.10
  -6   8  -1  105.39    7.30
   7  -8   1    2.40    2.10
  -7  -8  -1    3.50    2.30
  -7   8  -1    1.50    2.10
  -7   8  -1    1.30    2.20
   7   8   1    1.10    2.40
   7   8   1    1.70    2.60
  -7   8  -1    0.80    1.90
  -8  -8  -1  253.87    9.60
  -8   8  -1  255.77    8.90
   8   8   1  258.17    9.80
   8   8   1  252.77    9.30
  -8   8  -1  256.87    9.30
   8   9  -1   17.80    3.10
   8   9  -1   21.40    3.10
  -7  -9   1  210.68    9.00
   7   9  -1  206.08    8.10
  -7   9   1  210.58    8.90
  -7   9   1  202.08    8.50
  -7   9   1  206.48    8.20
   7   9  -1  202.38    8.40
   7   9  -1  205.78    8.40
   6  -9  -1  219.38   10.40
  -6  -9   1  220.88   10.10
   6   9  -1  214.78    9.30
   6   9  -1  209.88    8.80
  -6   9   1  210.18    9.80
  -6   9   1  222.68    9.70
   6   9  -1  213.28    9.20
  -6   9   1  215.18    9.20
  -5  -9   1  110.19    7.70
   5  -9  -1  100.89    7.50
   5   9  -1   98.89    7.30
  -5   9   1  109.29    7.00
   5   9  -1  106.19    6.30
  -5   9   1  106.29    7.30
   5   9  -1   99.69    7.00
  -4  -9   1   81.59    7.30
   4  -9  -1   82.19    8.90
   4  -9  -1   67.49    9.50
  -4  -9   1   97.59    9.70
   4  -9  -1   89.49    7.40
   4  -9  -1   85.09    9.30
  -4   9   1   75.69    6.40
  -4   9   1   74.79    6.50
  -4   9   1   72.19    5.70
  -4   9   1   84.49    6.30
   4   9  -1   73.19    5.50
   4   9  -1   72.09    5.70
   3  -9  -1  350.86   18.70
  -3  -9   1  390.96   18.20
   3  -9  -1  379.36   15.40
  -3  -9   1  392.46   15.40
   3  -9  -1  381.96   18.50
   3  -9  -1  404.56   14.70
   3   9  -1  352.26   11.70
  -3   9   1  346.87   10.00
  -3   9   1  344.67   12.60
  -3   9   1  370.76   13.30
  -3   9   1  361.56   13.70
   3   9  -1  360.26   12.40
  -2  -9   1   43.70    5.90
   2  -9  -1   40.20    5.30
   2  -9  -1   38.60    7.20
   2  -9  -1   34.60    7.30
  -2  -9   1   35.80    6.70
   2  -9  -1   38.40    6.10
   2   9  -1   42.80    4.60
  -2   9   1   39.60    3.90
  -2   9   1   46.60    7.90
  -2   9   1   40.60    5.40
   2   9  -1   40.90    7.70
  -2   9   1   42.20    5.30
  -2   9   1   43.30    4.80
   2   9  -1   44.60    3.90
  -2   9   1   42.20    8.40
  -2   9   1   39.80    4.70
  -1  -9   1  162.58   12.90
  -1  -9   1  154.78   11.90
   1  -9  -1  163.48   12.20
  -1  -9   1  180.98   10.50
   1  -9  -1  166.48    9.20
   1  -9  -1  157.18   12.60
  -1   9   1  179.88    8.20
   1   9  -1  174.58    8.40
   1   9  -1  184.28    5.90
  -1   9   1  176.88    8.30
   1   9  -1  189.78    8.50
   1   9  -1  178.28   13.10
  -1   9   1  198.98   13.80
  -1   9   1  191.38    8.40
  -1   9   1  185.68   12.80
   1   9  -1  177.68    8.80
   0  -9   1  528.95   17.30
   0  -9  -1  526.65   17.10
   0  -9   1  525.65   21.50
   0  -9   1  526.65   24.10
   0  -9  -1  503.15   22.70
   0  -9   1  490.15   22.20
   0  -9  -1  543.85   22.00
   0   9   1  483.75   23.40
   0   9   1  524.85   15.80
   0   9  -1  519.65   15.90
   0   9   1  520.35   16.00
   0   9   1  543.75   16.70
   0   9   1  526.45   23.10
   0   9  -1  518.85   22.70
   0   9   1  520.65   12.50
   0   9  -1  526.45   16.10
   0   9  -1  515.35   15.70
   0   9  -1  534.35   22.50
   1  -9   1   41.70    8.10
   1  -9   1   48.50    6.40
  -1  -9  -1   42.60    7.20
   1  -9   1   41.00    7.30
   1  -9   1   46.50    5.30
  -1  -9  -1   45.90    6.40
  -1  -9  -1   39.90    7.80
   1   9   1   50.99    8.20
  -1   9  -1   42.20    4.00
  -1   9  -1   42.30    4.80
   1   9   1   46.20    4.00
  -1   9  -1   49.60    5.00
  -1   9  -1   52.19    7.40
  -1   9  -1   41.20    5.20
   1   9   1   47.10    5.10
  -1   9  -1   45.10    5.50
   1   9   1   41.60    4.80
  -2  -9  -1  252.97   11.40
   2  -9   1  286.67   19.50
   2  -9   1  252.97   15.90
   2  -9   1  276.87   12.10
  -2  -9  -1  273.07   12.60
  -2  -9  -1  257.97   14.80
   2  -9   1  290.17   13.30
   2   9   1  272.77   16.30
  -2   9  -1  279.97   11.70
   2   9   1  280.27   10.70
  -2   9  -1  282.97   10.60
  -2   9  -1  275.97    8.50
   2   9   1  272.87    9.90
  -2   9  -1  282.07   10.70
  -2   9  -1  272.27   10.90
  -3  -9  -1  373.56   14.80
  -3  -9  -1  328.77   13.20
  -3  -9  -1  340.87   17.30
   3  -9   1  336.97   18.20
   3  -9   1  356.26   14.50
   3   9   1  347.87   12.10
  -3   9  -1  343.47   13.20
  -3   9  -1  336.27   12.60
  -3   9  -1  341.27   12.10
   3   9   1  336.47   11.90
  -4  -9  -1  244.68   11.60
  -4  -9  -1  228.68   14.10
   4  -9   1  246.28   11.50
  -4  -9  -1  246.48   11.00
   4   9   1  240.88   10.00
  -4   9  -1  243.08   10.40
  -4   9  -1  240.68   10.90
   4   9   1  241.08    9.70
  -4   9  -1  246.68   10.00
  -5  -9  -1   44.90    5.20
   5  -9   1   35.50    5.10
  -5   9  -1   34.80    5.00
  -5   9  -1   42.00    4.80
   5   9   1   38.70    5.00
  -5   9  -1   44.70    4.80
  -5   9  -1   38.30    5.00
  -6  -9  -1  135.99    7.30
   6  -9   1  113.99    6.80
   6   9   1  103.59    6.70
  -6   9  -1  107.09    6.30
  -6   9  -1   99.59    6.60
  -6   9  -1  100.29    6.40
   6   9   1  106.09    6.60
  -7  -9  -1   19.40    3.50
  -7   9  -1   24.70    3.30
   7   9   1   23.00    3.60
  -7   9  -1   22.90    3.60
   7   9   1   25.30    4.40
  -6 -10   1   97.79    6.10
   6  10  -1   94.59    4.70
  -6  10   1  100.09    5.70
  -6  10   1   97.69    5.40
  -5 -10   1   19.60    3.70
   5 -10  -1   18.40    4.10
  -5  10   1   17.20    3.70
  -5  10   1   19.50    3.20
   5  10  -1   22.40    3.20
  -5  10   1   32.90    4.30
  -4 -10   1    2.80    2.50
   4 -10  -1    1.10    2.60
   4 -10  -1    1.90    3.00
   4  10  -1    0.50    1.60
   4  10  -1   -1.30    1.90
  -4  10   1    1.80    2.20
  -4  10   1    1.70    2.00
  -4  10   1    0.10    2.20
   3 -10  -1   17.10    3.80
   3 -10  -1   12.40    4.20
  -3 -10   1   14.80    3.90
  -3  10   1   19.30    3.70
   3  10  -1   16.10    2.80
  -3  10   1   17.90    3.40
  -3  10   1   17.20    3.20
   3  10  -1   15.40    2.90
  -2 -10   1   21.10    4.20
   2 -10  -1   20.90    4.40
  -2  10   1   22.00    3.40
   2  10  -1   27.80    4.50
  -2  10   1   22.30    3.50
  -2  10   1   25.70    4.70
  -2  10   1   25.20    3.10
   2  10  -1   27.50    4.00
   1 -10  -1   30.80    6.20
  -1 -10   1   36.90    6.80
  -1 -10   1   29.80    5.30
   1 -10  -1   33.90    4.90
   1  10  -1   47.90    5.00
   1  10  -1   41.30    4.60
   1  10  -1   34.20    4.30
  -1  10   1   38.00    3.90
  -1  10   1   41.60    4.60
  -1  10   1   43.00    4.70
   0 -10   1   10.20    3.60
   0 -10  -1    7.60    3.40
   0 -10  -1    8.60    4.10
   0  10  -1    2.40    2.20
   0  10   1    5.20    2.50
   0  10   1    3.90    2.40
   0  10  -1    7.00    2.60
   0  10   1    4.00    2.30
   0  10  -1    3.80    2.00
  -1 -10  -1  258.67   11.80
  -1 -10  -1  227.68   13.50
   1 -10   1  260.57   11.00
   1  10   1  243.28    9.80
   1  10   1  234.98    9.60
  -1  10  -1  213.88    9.30
  -1  10  -1  234.28    8.20
   1  10   1  228.08   10.20
  -1  10  -1  232.88    9.60
  -2 -10  -1   36.80    5.60
   2 -10   1   37.20    5.00
   2 -10   1   36.80    5.80
  -2  10  -1   32.00    4.40
  -2  10  -1   33.20    4.80
   2  10   1   31.80    4.30
   2  10   1   27.90    3.10
  -2  10  -1   24.30    3.70
  -3 -10  -1   25.80    4.70
   3 -10   1   21.40    4.50
   3 -10   1   19.50    4.40
   3  10   1   19.20    3.30
  -3  10  -1   22.30    4.20
  -3  10  -1   25.90    4.40
  -3  10  -1   19.70    3.40
   3  10   1   16.90    3.00
  -4 -10  -1    9.40    3.10
  -4 -10  -1    5.20    2.50
   4 -10   1    8.80    3.10
   4 -10   1    6.60    3.00
  -4  10  -1    4.50    2.20
   4  10   1    2.80    2.10
   4  10   1    4.40    2.00
  -4  10  -1    3.60    2.40
  -4  10  -1    3.70    2.30
  -5 -10  -1   39.40    4.40
   5  10   1   47.90    4.10
  -5  10  -1   51.89    4.50
  -5  10  -1   54.99    4.90
  -5  10  -1   49.80    4.30
  -6 -10  -1    8.40    2.60
  -6  10  -1    8.90    2.20
   6  10   1    7.30    2.10
  -6  10  -1    7.50    2.40
  -5 -11   1   85.49    5.30
  -5  11   1  100.59    5.30
   4 -11  -1    2.20    2.10
  -4 -11   1    2.70    2.20
   4  11  -1    0.60    1.90
  -4  11   1    0.50    1.60
  -4  11   1   -0.90    1.80
  -3 -11   1   30.10    4.40
   3 -11  -1   26.50    4.00
   3  11  -1   31.70    3.60
  -3  11   1   25.50    3.60
   3  11  -1   21.30    3.30
  -3  11   1   18.50    3.20
  -2 -11   1   25.70    4.50
   2 -11  -1   23.90    4.30
  -2  11   1   22.80    3.30
  -2  11   1   28.70    3.80
   2  11  -1   23.20    3.50
   2  11  -1   22.20    3.70
   1 -11  -1  109.09    7.40
  -1 -11   1  107.59    7.30
   1  11  -1  104.09    5.80
   1  11  -1  100.19    5.60
  -1  11   1  103.59    6.00
   1  11  -1  103.89    5.90
  -1  11   1  110.29    4.90
  -1  11   1  103.99    6.00
   0 -11  -1  116.49    7.40
   0 -11   1  109.99    7.30
   0  11   1  104.39    6.00
   0  11  -1  105.89    6.00
   0  11   1  110.99    6.10
   0  11  -1  109.19    6.10
   0  11  -1  104.29    5.10
   0  11   1   97.39    5.50
   1 -11   1   44.40    5.40
  -1 -11  -1   41.20    5.20
   1  11   1   49.40    4.50
  -1  11  -1   46.50    4.40
  -1  11  -1   50.29    4.50
   1  11   1   47.00    4.40
   1  11   1   49.30    4.40
   2 -11   1   11.60    3.20
  -2 -11  -1   12.50    3.30
  -2  11  -1   19.90    3.40
   2  11   1   20.60    3.00
  -2  11  -1   17.80    2.90
  -2  11  -1   17.40    2.80
   2  11   1   19.10    3.40
   3 -11   1   96.29    6.40
   3 -11   1   96.49    6.00
  -3 -11  -1   92.19    6.20
  -3  11  -1   75.69    5.60
   3  11   1   84.39    5.00
  -3  11  -1   77.69    5.10
  -4  11  -1   38.70    3.60
  -4  11  -1   38.80    4.00
   4  11   1   40.60    3.50
   5 -11   1   48.70    4.20
  -5  11  -1   56.79    4.40
  -2 -12   1    1.20    1.90
   2 -12  -1    2.70    1.80
  -2  12   1    8.70    2.00
   2  12  -1    9.30    1.70
  -1 -12   1   29.30    3.90
   1 -12  -1   28.20    3.90
   1  12  -1   38.10    3.50
  -1  12   1   34.50    3.40
   1  12  -1   38.00    2.30
   0 -12  -1   69.39    5.10
   0 -12   1   61.79    4.90
   0  12  -1   63.99    4.20
   0  12  -1   60.09    4.10
   0  12   1   66.69    2.70
   0  12   1   56.59    4.10
   0  12   1   69.69    4.30
   1 -12   1  147.09    7.30
  -1 -12  -1  162.88    7.40
   1  12   1  173.78    6.00
  -1  12  -1  175.18    6.60
   1  12   1  176.28    6.40
   1  12   1  180.88    6.60
  -1  12  -1  176.48    7.30
   2 -12   1   12.00    2.50
   2  12   1   13.70    2.10
  -2  12  -1   12.10    2.00
 -11   0   2   40.20    4.60
  11   0  -2   32.00    4.00
 -11   0   2   37.20    4.50
 -10   0   2   60.09    6.10
 -10   0   2   70.39    6.30
  10   0  -2   63.79    5.90
  -9   0   2   36.90    5.10
   9   0  -2   34.40    4.70
   9   0  -2   32.90    6.70
  -9   0   2   41.90    7.50
  -9   0   2   40.40    5.60
  -9   0   2   37.40    5.50
  -8   0   2   26.30    5.80
  -8   0   2   34.10    6.90
   8   0  -2   41.40    6.70
   8   0  -2   39.50    4.60
   7   0  -2  247.78   15.30
   7   0  -2  262.47   13.10
  -7   0   2  244.38   13.30
  -7   0   2  254.07   13.50
  -6   0   2  463.25   17.60
  -6   0   2  475.45   17.50
   6   0  -2  452.75   19.70
   6   0  -2  455.05   17.30
   6   0  -2  473.55   17.30
   5   0  -2 2678.33   62.59
  -5   0   2 2789.82   63.69
  -5   0   2 2758.22   62.99
   5   0  -2 2812.02   63.19
  -4   0   2 1385.66   34.70
   4   0  -2 1431.86   34.80
  -3   0   2    7.40    2.30
   3   0  -2    8.50    2.20
  -3   0   2    9.30    2.40
  -2   0   2    7.60    1.90
   2   0  -2   12.50    1.30
   2   0  -2   11.40    2.30
   1   0  -2 1094.79   26.00
  -1   0   2 1156.58   24.80
   0   0   2 5312.37  103.09
   0   0  -2 4883.01  106.59
   1   0   2    1.60    1.00
   1   0   2   -0.80    1.00
  -1   0  -2    0.50    1.90
  -2   0  -2  955.50   27.10
   2   0   2  942.91   23.70
   2   0   2  990.10   21.20
   2   0   2  951.80   22.30
   3   0   2   79.49    5.70
   3   0   2   81.49    5.20
  -3   0  -2   82.99    7.00
   4   0   2  378.86   14.80
   4   0   2  368.16   13.00
   5   0   2   14.90    4.20
  -5   0  -2   13.90    3.90
   5   0   2   16.80    3.60
  -6   0  -2  135.59    9.20
  -6   0  -2  130.39    8.90
   6   0   2  134.49   10.70
   6   0   2  153.88    9.00
   6   0   2  157.88    9.60
  -7   0  -2   75.29    8.20
   7   0   2   74.49    7.60
   7   0   2   83.49    7.60
  -7   0  -2   84.69    8.10
  -8   0  -2  477.75   16.30
   8   0   2  513.75   21.00
  -8   0  -2  482.65   17.30
  -8   0  -2  513.25   21.10
  -8   0  -2  489.45   17.00
  -9   0  -2   40.60    5.50
  -9   0  -2   48.00    6.10
  -9   0  -2   42.40    7.80
  -9   0  -2   37.30    5.40
   9   0   2   49.50    7.40
 -10   0  -2   98.09    6.60
  10   0   2   92.39    6.10
 -10   0  -2   93.49    6.50
 -11   0  -2    6.70    2.20
 -11  -1   2   59.09    5.20
  11  -1  -2   53.69    4.70
 -11  -1   2   57.29    4.90
 -11   1   2   55.39    5.00
  11   1  -2   55.79    4.40
 -11   1   2   53.29    4.90
  11   1  -2   53.99    4.40
 -10  -1   2   94.39    7.00
 -10  -1   2   92.79    7.00
  10  -1  -2   93.59    6.60
  10  -1  -2  104.29    9.70
 -10   1   2   87.19    7.00
 -10   1   2   99.19    7.10
  10   1  -2   92.29    6.60
  -9  -1   2  113.09    7.50
  -9  -1   2  116.49    8.00
  -9  -1   2  123.09    8.30
   9  -1  -2  126.79    7.60
   9  -1  -2  127.99   10.80
  -9  -1   2  116.79   10.70
  -9   1   2  135.29   11.30
  -9   1   2  135.89    8.40
  -9   1   2  136.09    8.60
  -9   1   2  140.39    8.40
   9   1  -2  137.39    8.00
   9   1  -2  121.59   10.30
   8  -1  -2  126.29    7.00
  -8  -1   2  124.49   10.30
   8  -1  -2  125.69    9.90
  -8   1   2  128.59   10.60
   8   1  -2  127.29   10.10
  -8   1   2  113.89    9.90
   8   1  -2  124.19    7.50
   7  -1  -2  254.27   15.90
  -7  -1   2  255.27   13.60
   7  -1  -2  270.97   13.20
  -7  -1   2  262.37   13.60
  -7   1   2  271.27   13.90
   7   1  -2  238.18   12.90
  -7   1   2  268.47   13.90
   7   1  -2  241.98   15.50
  -6  -1   2  685.43   22.80
   6  -1  -2  679.33   21.90
   6  -1  -2  682.03   21.80
  -6  -1   2  674.43   22.50
   6   1  -2  680.03   25.00
   6   1  -2  685.23   22.30
   6   1  -2  680.73   20.40
  -6   1   2  691.53   22.60
  -6   1   2  684.23   22.80
   5  -1  -2 1647.04   40.30
  -5  -1   2 1652.33   41.20
   5  -1  -2 1578.44   39.60
  -5  -1   2 1658.63   40.50
  -5   1   2 1614.04   40.50
  -5   1   2 1644.64   43.30
  -5   1   2 1593.54   40.90
   5   1  -2 1654.53   43.10
   5   1  -2 1582.34   38.30
   5   1  -2 1617.44   40.20
   4  -1  -2  185.68    8.50
  -4  -1   2  179.68    8.70
  -4   1   2  181.08    9.60
   4   1  -2  173.78    9.10
   4   1  -2  180.98    8.90
   4   1  -2  172.38    8.90
  -4   1   2  184.68    8.70
   3  -1  -2  429.16   12.80
  -3  -1   2  429.16   13.30
  -3   1   2  413.46   13.90
   3   1  -2  400.36   13.10
  -3   1   2  391.96   12.80
  -2  -1   2 7877.01  155.88
   2  -1  -2 7587.44  156.98
   2  -1  -2 7555.74  156.88
   2   1  -2 7835.42  157.78
  -2   1   2 7677.03  157.88
   1  -1  -2   54.89    4.00
   1  -1  -2   50.79    3.30
   1   1  -2   49.00    3.30
  -1   1   2   48.00    3.40
   0  -1  -2 1451.95   32.00
   0  -1  -2 1389.56   34.50
   0  -1   2 1419.56   33.10
   0   1   2 1541.95   32.50
   1  -1   2 2278.67   48.30
  -1  -1  -2 2239.78   53.29
   1   1   2 2365.16   49.00
  -1   1  -2 2316.47   53.39
   1   1   2 2359.66   50.29
   2  -1   2 1089.79   25.80
  -2  -1  -2 1068.29   30.10
   2   1   2 1073.79   26.90
  -2   1  -2 1077.29   29.70
   2   1   2 1064.79   25.20
  -3  -1  -2 1502.05   39.80
   3  -1   2 1489.65   35.70
   3   1   2 1431.86   36.20
  -3   1  -2 1432.76   33.40
   3   1   2 1425.26   34.80
   3   1   2 1459.55   34.10
   4  -1   2  510.95   17.60
   4   1   2  502.45   16.20
   4   1   2  496.15   17.80
   4   1   2  511.55   15.90
  -4   1  -2  466.95   17.30
  -5  -1  -2  523.75   18.00
   5  -1   2  534.15   20.10
   5   1   2  513.35   17.20
   5   1   2  517.55   17.60
   5   1   2  529.15   20.30
   5   1   2  538.05   17.90
  -5   1  -2  509.15   17.70
   6  -1   2   75.59    8.40
  -6  -1  -2   64.29    6.80
  -6  -1  -2   66.39    7.20
  -6   1  -2   72.49    6.90
   6   1   2   73.79    6.80
  -6   1  -2   73.69    7.40
   6   1   2   75.19    6.80
   6   1   2   69.49    8.30
  -7  -1  -2  492.15   20.20
  -7  -1  -2  519.05   19.90
   7  -1   2  486.05   19.60
  -7   1  -2  507.85   20.20
   7   1   2  505.05   19.50
   7   1   2  507.45   15.40
   7   1   2  509.35   20.20
  -8  -1  -2    5.00    3.10
   8  -1   2    8.70    4.60
  -8  -1  -2    6.60    3.20
  -8  -1  -2    5.40    4.20
  -8  -1  -2    4.60    3.00
  -8   1  -2   11.90    3.70
  -8   1  -2   10.80    3.50
  -8   1  -2    8.70    3.30
   8   1   2    9.40    4.20
   8   1   2    9.90    3.00
   8   1   2   10.90    4.60
  -8   1  -2    9.30    4.60
  -9  -1  -2   34.80    7.20
  -9  -1  -2   34.20    5.20
   9  -1   2   38.10    7.00
  -9  -1  -2   34.70    5.50
  -9  -1  -2   46.20    5.60
  -9   1  -2   51.39    5.80
  -9   1  -2   45.40    5.60
   9   1   2   37.90    7.10
  10  -1   2  105.69    6.00
 -10  -1  -2  118.99    7.00
 -10  -1  -2  107.09    6.90
 -10   1  -2   98.19    6.90
 -10   1  -2   97.29    6.80
 -11  -1  -2   19.10    3.10
 -11  -1  -2   16.60    3.00
 -11   1  -2   16.50    2.70
 -11  -2   2    4.70    2.40
 -11  -2   2    8.40    2.50
  11   2  -2    5.50    2.20
 -11   2   2    7.30    2.50
  11   2  -2    6.30    2.40
 -11   2   2    2.60    2.20
 -10  -2   2   77.59    6.30
  10  -2  -2   75.59    5.90
 -10  -2   2   74.19    6.40
 -10   2   2   67.69    6.20
  10   2  -2   78.39    6.40
 -10   2   2   78.29    6.40
  -9  -2   2   42.10    5.90
  -9  -2   2   40.20    7.50
   9  -2  -2   37.40    4.70
  -9  -2   2   41.30    5.50
  -9  -2   2   38.30    5.10
   9  -2  -2   46.50    7.30
  -9   2   2   43.70    5.80
   9   2  -2   37.00    5.00
   9   2  -2   39.70    7.20
  -9   2   2   40.90    5.70
  -9   2   2   43.80    7.90
  -8  -2   2  287.67   15.40
   8  -2  -2  278.77   10.80
  -8  -2   2  273.87   12.40
  -8  -2   2  278.07   12.30
  -8   2   2  268.87   12.10
   8   2  -2  240.98   13.90
   8   2  -2  279.17   11.90
  -8   2   2  270.97   15.40
   8   2  -2  280.17   15.00
  -8   2   2  261.47   15.00
   8   2  -2  272.87   13.50
  -8   2   2  284.07   11.00
   7  -2  -2  201.18   11.30
  -7  -2   2  202.28   12.20
  -7  -2   2  195.28   12.00
   7  -2  -2  200.08    8.20
   7   2  -2  219.28   12.30
  -7   2   2  214.08   12.50
   7   2  -2  205.68   11.00
  -7   2   2  222.88   12.70
   7   2  -2  216.98   11.70
   6  -2  -2  391.46   15.10
  -6  -2   2  387.16   16.30
  -6  -2   2  374.96   15.70
   6  -2  -2  360.86   14.90
  -6   2   2  394.76   16.10
   6   2  -2  397.66   14.70
   6   2  -2  384.46   17.80
   6   2  -2  390.86   15.80
  -6   2   2  402.96   16.40
   5  -2  -2  620.44   18.80
   5  -2  -2  628.14   19.70
  -5  -2   2  623.84   20.40
  -5  -2   2  618.54   19.90
   5   2  -2  609.54   19.60
   5   2  -2  600.94   21.60
  -5   2   2  629.54   22.40
  -5   2   2  592.84   19.60
   5   2  -2  626.64   18.70
  -5   2   2  608.14   20.20
   4  -2  -2  111.29    6.50
  -4  -2   2  105.09    7.00
   4   2  -2  123.49    7.70
  -4   2   2  115.79    6.80
  -4   2   2  124.39    8.20
   4   2  -2  111.79    6.60
  -4   2   2  108.09    7.00
   4   2  -2  124.59    6.50
   3  -2  -2   98.49    6.10
  -3  -2   2   95.19    6.10
   3  -2  -2   91.29    5.20
  -3   2   2   78.39    5.40
  -3   2   2   83.19    6.20
   3   2  -2   89.69    5.70
   2  -2  -2  973.20   23.30
   2  -2  -2  970.90   25.40
  -2  -2   2  865.81   23.30
  -2   2   2  870.51   22.50
  -2   2   2  932.31   24.20
   1  -2  -2  865.71   21.30
   1  -2  -2  909.81   24.10
  -1  -2   2  876.01   23.00
  -1   2   2  800.32   21.50
   1   2  -2  806.82   18.90
   0  -2  -2 2440.06   52.19
   0  -2   2 2411.46   54.69
   0  -2  -2 2390.36   55.69
   0   2   2 2337.87   52.59
  -1  -2  -2 4407.36   96.59
  -1  -2  -2 4236.18   91.49
   1  -2   2 4370.96   93.09
  -1   2  -2 4416.26   89.59
   1   2   2 4455.15   93.09
  -2  -2  -2  519.75   19.00
   2  -2   2  526.65   16.90
  -2   2  -2  529.05   15.10
   2   2   2  542.75   16.80
  -2   2  -2  521.45   14.80
   2   2   2  525.95   15.50
   2   2   2  546.15   14.90
  -3  -2  -2  630.24   23.00
   3   2   2  657.53   18.30
   3   2   2  639.34   18.80
   3   2   2  658.13   20.60
  -3   2  -2  657.53   18.40
  -3   2  -2  638.14   17.90
  -4  -2  -2  426.06   14.90
   4  -2   2  416.36   17.40
   4  -2   2  414.66   15.70
   4   2   2  419.86   14.50
   4   2   2  433.36   16.90
  -4   2  -2  417.46   14.20
   4   2   2  414.26   15.00
   4   2   2  411.36   14.20
  -4   2  -2  403.36   15.30
  -5  -2  -2  149.59    9.10
   5  -2   2  149.88    9.90
   5   2   2  121.89    9.60
  -5   2  -2  135.39    8.40
   5   2   2  117.29    7.80
   5   2   2  133.89    8.30
   6  -2   2  468.85   20.40
  -6  -2  -2  469.65   17.60
  -6  -2  -2  470.55   18.40
   6   2   2  417.06   17.30
   6   2   2  437.76   17.10
   6   2   2  438.16   14.00
  -6   2  -2  447.56   17.60
   6   2   2  411.96   20.10
   7  -2   2  637.44   22.60
  -7  -2  -2  624.34   23.60
   7   2   2  659.03   22.70
   7   2   2  614.04   23.10
   7   2   2  625.84   18.80
  -7   2  -2  627.24   23.00
  -8  -2  -2   58.89    5.70
  -8  -2  -2   52.89    6.00
  -8  -2  -2   50.89    5.90
  -8  -2  -2   51.89    8.20
   8   2   2   54.29    8.20
  -8   2  -2   55.39    6.30
   8   2   2   57.69    7.60
  -8   2  -2   49.50    8.60
   8   2   2   62.79    5.70
  -8   2  -2   51.79    6.40
  -9  -2  -2  175.78    9.70
  -9  -2  -2  166.98    8.70
  -9  -2  -2  162.78    9.00
  -9  -2  -2  138.69   12.00
   9   2   2  149.69    8.20
   9   2   2  151.98   17.00
  -9   2  -2  142.69    8.90
 -10  -2  -2   74.39    5.70
 -10  -2  -2   63.79    5.60
 -10  -2  -2   64.79    5.90
 -10   2  -2   69.69    5.60
  10   2   2   67.19    5.50
 -11  -2  -2    0.90    1.80
 -11  -2  -2    0.20    1.70
 -11  -3   2   34.40    4.00
 -11  -3   2   38.10    4.10
 -11   3   2   30.00    4.10
  11   3  -2   28.90    3.70
  11   3  -2   32.70    3.50
 -11   3   2   33.10    4.00
  10  -3  -2    8.40    2.80
 -10  -3   2    8.80    3.10
 -10  -3   2   10.40    3.00
 -10   3   2   11.40    3.10
 -10   3   2    8.60    3.00
  10   3  -2    7.00    3.10
   9  -3  -2  119.29    7.20
  -9  -3   2  132.09    7.90
  -9  -3   2  127.29    8.50
  -9  -3   2  126.59    8.00
   9  -3  -2  106.19   10.20
  -9  -3   2  122.29   10.90
  -9   3   2  140.69    8.60
  -9   3   2  136.79    7.70
   9   3  -2  134.19   10.20
   9   3  -2  138.99   11.20
  -9   3   2  126.49    8.20
   9   3  -2  149.49    8.80
  -8  -3   2  168.08   12.00
   8  -3  -2  187.88   12.40
   8  -3  -2  184.88    8.60
  -8  -3   2  174.48    9.80
  -8  -3   2  174.98    9.90
  -8  -3   2  179.78    9.00
   8   3  -2  181.78    9.80
  -8   3   2  192.78   13.10
   8   3  -2  170.58    8.80
  -8   3   2  185.68    8.90
  -8   3   2  183.18   12.70
  -8   3   2  175.28    9.80
  -8   3   2  177.18    8.70
   8   3  -2  177.98    8.60
   8   3  -2  179.28   11.50
   8   3  -2  171.78   12.20
   7  -3  -2   99.69    8.70
   7  -3  -2  117.69    6.20
  -7  -3   2  109.09    9.50
   7   3  -2  131.39    9.80
   7   3  -2  117.19    9.40
  -7   3   2  122.59    9.90
  -7   3   2  125.79   10.10
   7   3  -2  112.49    8.60
   7   3  -2  115.19    6.80
   6  -3  -2  146.19    9.40
  -6  -3   2  146.39   10.00
   6  -3  -2  143.29    9.20
  -6  -3   2  161.68   10.20
   6   3  -2  166.98   10.20
   6   3  -2  169.68   12.20
  -6   3   2  165.48   12.20
  -6   3   2  172.28   10.80
   6   3  -2  167.38    9.70
  -6   3   2  168.78   10.80
   6   3  -2  164.58    9.40
  -5  -3   2  223.18   10.80
   5  -3  -2  213.28   10.20
  -5  -3   2  218.98   11.30
   5  -3  -2  217.28   10.40
   5   3  -2  178.48    9.70
   5   3  -2  196.68    9.40
  -5   3   2  181.68   11.70
  -5   3   2  196.38   10.60
   5   3  -2  191.38   11.60
   5   3  -2  195.48    9.60
  -5   3   2  186.58   10.60
   4  -3  -2  484.45   15.80
  -4  -3   2  484.25   16.10
  -4  -3   2  489.45   17.10
   4  -3  -2  493.25   16.00
  -4   3   2  478.25   15.90
   4   3  -2  482.45   17.30
   4   3  -2  473.95   15.70
  -4   3   2  481.25   16.80
  -4   3   2  482.35   18.40
   4   3  -2  493.15   15.50
   4   3  -2  491.45   14.90
  -4   3   2  476.35   16.40
   3  -3  -2  335.47   14.60
   3  -3  -2  329.87   12.10
  -3  -3   2  313.17   12.80
   3   3  -2  364.66   10.90
  -3   3   2  343.57   12.30
   3   3  -2  361.06   12.80
  -3   3   2  371.76   14.10
   3   3  -2  343.37   11.50
  -3   3   2  358.56   12.80
   2  -3  -2  282.57   10.70
  -2  -3   2  282.27   12.50
  -2  -3   2  276.27   11.10
   2  -3  -2  287.27   13.40
  -2   3   2  325.67   12.10
  -2   3   2  318.07   10.90
  -2   3   2  309.57   10.90
   2   3  -2  319.37   10.30
   1  -3  -2  260.17    9.90
  -1  -3   2  263.57   11.90
  -1  -3   2  244.68    9.80
   1  -3  -2  270.17   12.70
   1   3  -2  270.97    8.20
  -1   3   2  258.27   10.40
  -1   3   2  262.07    9.80
  -1   3   2  247.68    8.90
   0  -3   2 1339.57   32.90
   0  -3   2 1355.76   36.70
   0  -3  -2 1373.96   37.60
   0  -3  -2 1408.16   33.20
   0   3  -2 1360.56   32.10
   0   3   2 1386.16   34.00
   0   3  -2 1399.96   29.80
   0   3  -2 1388.16   32.40
   0   3   2 1317.17   32.30
   1  -3   2 2592.14   61.69
  -1  -3  -2 2604.44   57.29
   1  -3   2 2512.65   56.69
  -1  -3  -2 2619.44   62.59
  -1   3  -2 2599.74   56.29
  -1   3  -2 2446.66   56.19
  -1   3  -2 2534.55   54.19
   1   3   2 2531.85   58.09
  -2  -3  -2  483.05   19.70
   2  -3   2  463.75   16.00
   2  -3   2  442.56   18.40
  -2   3  -2  468.55   14.90
   2   3   2  490.65   16.70
  -2   3  -2  473.55   14.60
  -2   3  -2  471.65   14.10
   3  -3   2  191.48   11.70
  -3  -3  -2  184.48   12.20
  -3  -3  -2  173.78    8.50
   3  -3   2  185.88    9.70
  -3   3  -2  179.98    8.80
   3   3   2  174.68    8.40
  -3   3  -2  180.58    8.70
  -3   3  -2  186.38    8.80
   3   3   2  180.98    8.30
   3   3   2  188.48   10.40
   4  -3   2  159.78   11.10
  -4  -3  -2  163.68    8.90
   4   3   2  143.99    8.20
   4   3   2  136.49    7.90
  -4   3  -2  135.39    8.00
  -4   3  -2  125.29    7.90
  -4   3  -2  135.99    7.90
   4   3   2  127.29    9.40
   5  -3   2   14.50    6.60
  -5  -3  -2   15.30    3.60
  -5  -3  -2   15.80    4.40
   5   3   2   22.50    4.50
  -5   3  -2   46.80    6.00
   5   3   2   25.20    4.60
   5   3   2   20.60    3.40
  -5   3  -2   23.70    4.40
   5   3   2   23.20    5.50
  -6  -3  -2   14.60    4.60
  -6  -3  -2    8.90    3.70
   6   3   2   15.00    3.20
  -6   3  -2   13.00    4.40
   6   3   2   14.60    4.60
   6   3   2   13.40    4.20
  -7  -3  -2  263.57   14.80
   7   3   2  286.47   14.40
   7   3   2  260.27   11.40
  -7   3  -2  254.47   14.90
   7   3   2  261.47   14.10
  -8  -3  -2  316.87   13.40
  -8  -3  -2  295.97   12.10
  -8  -3  -2  312.57   16.70
  -8  -3  -2  324.67   13.30
   8   3   2  315.47   12.20
   8   3   2  308.17   15.50
   8   3   2  310.67   16.70
  -9  -3  -2  224.38   10.10
  -9  -3  -2  247.88   11.00
  -9  -3  -2  229.28   11.10
   9   3   2  231.28   10.10
 -10  -3  -2    4.90    2.30
 -10  -3  -2    3.70    2.60
 -10  -3  -2    6.10    2.50
  10   3   2    2.80    2.30
  10   3   2   -0.70    2.30
 -11  -4   2  111.69    5.60
 -11  -4   2  108.99    5.70
 -11   4   2  111.69    5.70
 -11   4   2  101.19    5.80
  11   4  -2   96.59    5.00
  10  -4  -2   64.99    5.30
 -10  -4   2   66.99    5.70
 -10  -4   2   68.39    5.70
  10   4  -2   76.69    5.30
  10   4  -2   68.89    5.20
 -10   4   2   77.79    6.10
 -10   4   2   72.29    5.80
  -9  -4   2  138.09   11.10
   9  -4  -2  146.89    8.00
   9  -4  -2  152.58   11.30
  -9  -4   2  150.08    8.30
  -9  -4   2  151.28    8.60
  -9  -4   2  156.38    9.10
   9   4  -2  135.99    7.70
   9   4  -2  156.98    9.50
  -9   4   2  148.39    8.10
  -9   4   2  137.29    8.50
  -9   4   2  142.29    8.60
   9   4  -2  138.89    7.80
   8  -4  -2   34.50    6.30
   8  -4  -2   36.80    4.50
  -8  -4   2   34.80    5.30
  -8  -4   2   30.00    5.20
  -8  -4   2   40.50    7.30
   8   4  -2   33.00    4.70
   8   4  -2   35.90    7.10
  -8   4   2   33.60    4.70
  -8   4   2   28.90    4.60
  -8   4   2   38.20    5.60
   8   4  -2   48.60    7.10
   8   4  -2   32.90    4.60
  -8   4   2   30.60    5.30
   8   4  -2   34.50    5.10
   7  -4  -2  153.48   10.80
  -7  -4   2  149.59   11.00
   7  -4  -2  149.39    7.40
  -7   4   2  142.09    7.70
   7   4  -2  140.29    7.60
   7   4  -2  131.09    9.70
  -7   4   2  133.99   11.00
   7   4  -2  132.39    8.50
   7   4  -2  136.49   10.70
   6  -4  -2   16.00    4.50
   6  -4  -2   14.80    2.80
  -6  -4   2   16.40    4.30
  -6   4   2   12.00    4.10
   6   4  -2   11.50    3.30
   6   4  -2    9.50    4.00
   6   4  -2    5.10    3.10
   6   4  -2    9.70    2.70
  -6   4   2    6.30    4.20
  -5  -4   2    4.00    2.90
   5  -4  -2    7.10    2.50
  -5  -4   2    7.00    3.30
   5  -4  -2    5.70    2.80
   5  -4  -2    3.60    2.50
   5   4  -2    9.00    3.20
  -5   4   2    6.00    3.70
   5   4  -2   11.30    3.70
  -5   4   2    8.80    3.30
  -4  -4   2   82.89    7.30
   4  -4  -2   92.99    6.80
  -4  -4   2   84.69    6.70
   4  -4  -2   98.89    6.80
  -4   4   2  123.19    9.00
   4   4  -2  109.49    6.80
  -4   4   2  108.79    7.50
  -4   4   2  115.59    8.00
   3  -4  -2   42.10    4.70
   3  -4  -2   44.80    4.70
  -3  -4   2   44.00    4.50
   3  -4  -2   43.80    6.30
  -3  -4   2   45.30    5.40
  -3   4   2   31.50    5.00
   3   4  -2   39.70    4.40
  -3   4   2   38.70    4.80
  -3   4   2   37.60    4.60
  -3   4   2   36.70    4.40
  -2  -4   2  192.38    9.90
   2  -4  -2  214.68   12.90
  -2  -4   2  211.78   12.20
   2  -4  -2  189.18    9.00
  -2  -4   2  203.68    9.00
   2  -4  -2  207.38    9.30
   2  -4  -2  199.58    9.40
  -2   4   2  202.28    9.10
   2   4  -2  189.28    8.70
   2   4  -2  204.48    8.40
  -2   4   2  204.38    9.60
  -2   4   2  213.08   10.50
  -2   4   2  203.58    9.30
  -1  -4   2  668.93   21.00
   1  -4  -2  671.03   20.90
   1  -4  -2  700.83   25.80
  -1  -4   2  671.73   19.90
   1  -4  -2  695.43   20.70
  -1  -4   2  723.73   25.10
  -1   4   2  743.73   20.00
  -1   4   2  752.42   21.10
   1   4  -2  767.92   20.90
  -1   4   2  740.53   20.90
   1   4  -2  739.03   19.90
  -1   4   2  768.72   22.30
   0  -4  -2  764.02   21.30
   0  -4   2  772.52   22.80
   0  -4   2  745.43   26.50
   0  -4  -2  765.52   27.50
   0  -4  -2  800.22   22.40
   0   4  -2  825.42   22.60
   0   4   2  833.02   22.20
   0   4  -2  803.22   22.00
   0   4   2  819.62   20.90
   0   4  -2  846.82   22.50
   0   4   2  852.11   24.00
   1  -4   2 1048.20   28.50
  -1  -4  -2 1059.29   34.40
  -1  -4  -2 1066.29   27.80
  -1   4  -2 1061.99   27.80
  -1   4  -2 1076.29   28.00
   1   4   2 1022.30   27.00
   1   4   2 1112.19   30.30
  -1   4  -2 1064.29   28.30
   2  -4   2  892.01   26.50
   2  -4   2  936.31   31.80
  -2  -4  -2  906.81   25.80
  -2  -4  -2  958.20   26.10
  -2  -4  -2  954.90   32.90
   2   4   2  993.40   24.50
  -2   4  -2  985.00   26.40
   2   4   2 1000.20   28.70
  -2   4  -2  991.20   26.60
  -3  -4  -2 1043.10   28.40
   3  -4   2 1081.59   35.20
  -3  -4  -2 1079.39   36.10
   3   4   2  998.40   27.10
  -3   4  -2 1012.40   28.80
  -3   4  -2 1017.70   28.40
   3   4   2 1020.70   31.50
   4  -4   2  389.66   20.30
  -4  -4  -2  424.86   16.40
   4   4   2  392.26   18.00
   4   4   2  412.46   15.00
  -4   4  -2  413.16   15.80
  -4   4  -2  419.86   16.20
   5  -4   2   72.39    4.30
  -5  -4  -2   75.69    7.60
   5   4   2   81.19    5.90
   5   4   2   76.89    7.00
  -5   4  -2   84.79    7.30
   5   4   2   74.79    8.90
   5   4   2   71.09    7.00
  -6  -4  -2   23.20    5.50
  -6   4  -2   11.30    4.00
   6   4   2   12.60    3.30
   6   4   2   12.20    4.30
   6   4   2   10.20    4.60
  -7  -4  -2   79.99    7.00
  -7  -4  -2   82.39    9.20
  -7  -4  -2   75.49    6.30
  -7  -4  -2   78.59    7.00
   7   4   2   77.49    6.00
   7   4   2   79.79    6.60
   7   4   2   70.69    8.30
   7   4   2   95.69    9.70
  -8  -4  -2  468.95   17.00
  -8  -4  -2  466.35   16.80
  -8  -4  -2  463.45   15.70
  -8  -4  -2  462.05   20.80
   8   4   2  477.35   20.90
   8   4   2  526.85   16.40
   8   4   2  467.35   19.30
  -9  -4  -2  137.39    7.60
  -9  -4  -2  134.29    8.30
  -9  -4  -2  132.49    8.00
   9   4   2  133.59    7.50
   9   4   2  143.89    7.60
 -10  -4  -2   26.90    4.20
 -10  -4  -2   28.20    4.00
 -10  -4  -2   33.90    4.10
  10   4   2   27.20    4.20
  10   4   2   27.30    3.80
 -10  -5   2  289.97   10.70
 -10  -5   2  282.57   10.70
 -10   5   2  292.47    9.80
  10   5  -2  286.37   10.40
 -10   5   2  289.57   10.90
  10   5  -2  300.17   10.10
  10   5  -2  296.17   10.30
 -10   5   2  293.57   11.10
  -9  -5   2  215.58   10.60
  -9  -5   2  219.68   10.10
   9  -5  -2  215.08    9.80
  -9   5   2  226.68    9.60
   9   5  -2  235.88   10.00
   9   5  -2  229.38    9.50
  -9   5   2  227.98   10.60
   9   5  -2  235.68    9.80
  -9   5   2  231.88   10.70
  -8  -5   2  187.98    9.80
  -8  -5   2  195.18   13.10
   8  -5  -2  208.28    9.60
   8  -5  -2  199.88   13.30
   8  -5  -2  182.38   13.40
  -8  -5   2  187.48   10.20
  -8   5   2  195.18   10.10
  -8   5   2  193.28   10.20
   8   5  -2  167.28   11.00
  -8   5   2  190.48    9.40
   8   5  -2  191.48    9.20
   8   5  -2  207.68    9.50
  -7  -5   2  120.69   10.50
  -7  -5   2  104.19    8.00
  -7  -5   2  116.79    8.00
   7  -5  -2  110.89    7.00
   7  -5  -2  101.09    9.30
  -7   5   2  131.59    7.50
  -7   5   2  119.69    8.00
   7   5  -2  123.09    7.40
   7   5  -2  131.49    9.90
  -7   5   2  128.09    7.30
   7   5  -2  125.29    7.50
  -7   5   2  121.49   10.60
  -7   5   2  116.99    8.00
   6  -5  -2  158.88   10.70
   6  -5  -2  161.58    8.00
  -6  -5   2  149.39   10.80
  -6   5   2  183.78   11.90
   6   5  -2  175.08   10.80
  -6   5   2  174.98    8.30
   6   5  -2  174.58    8.30
   5  -5  -2  327.07   15.20
   5  -5  -2  310.07   11.10
  -5  -5   2  331.87   15.60
  -5  -5   2  323.07   14.80
   5  -5  -2  332.27   14.60
   5   5  -2  309.07   13.80
  -5   5   2  291.07   16.30
  -5   5   2  316.87   15.20
   5   5  -2  292.77   11.00
  -5   5   2  315.97   14.80
   4  -5  -2   76.39    5.00
  -4  -5   2   68.09    6.60
  -4  -5   2   66.29    7.10
   4  -5  -2   73.19    7.10
   4  -5  -2   69.29    6.60
   4  -5  -2   75.69    7.10
   4  -5  -2   74.49    6.60
  -4   5   2   81.49    7.30
   4   5  -2   69.69    6.20
  -4   5   2   76.49    8.10
  -4   5   2   79.49    7.30
   3  -5  -2   25.10    6.60
  -3  -5   2   29.30    5.00
   3  -5  -2   28.80    4.80
   3  -5  -2   25.80    4.20
   3  -5  -2   27.90    4.50
  -3  -5   2   26.00    4.20
   3  -5  -2   29.40    4.80
  -3   5   2   26.60    5.20
  -3   5   2   25.50    4.70
  -3   5   2   22.10    4.50
   3   5  -2   25.50    4.20
  -3   5   2   23.40    4.20
  -2  -5   2  171.88    9.00
   2  -5  -2  178.98    8.80
   2  -5  -2  181.08    9.70
   2  -5  -2  182.68   13.70
  -2  -5   2  176.68   13.00
   2  -5  -2  181.88   10.00
   2  -5  -2  180.18    9.60
  -2  -5   2  175.58   10.30
  -2   5   2  185.18    9.80
  -2   5   2  179.28    9.30
   2   5  -2  182.18    9.50
  -2   5   2  182.78    9.70
   2   5  -2  180.48    8.40
  -2   5   2  177.98   10.60
  -1  -5   2  150.98    9.20
   1  -5  -2  147.39    9.00
   1  -5  -2  145.59   11.90
  -1  -5   2  161.58    8.70
  -1  -5   2  154.78   11.90
   1  -5  -2  150.98    8.70
   1  -5  -2  145.89    8.40
  -1  -5   2  152.88    8.10
  -1  -5   2  147.99    7.80
   1  -5  -2  163.78    9.10
  -1   5   2  140.99    8.60
  -1   5   2  142.79    9.30
   1   5  -2  139.79    7.30
  -1   5   2  143.39    8.00
   1   5  -2  139.89    8.50
  -1   5   2  137.89    8.50
   1   5  -2  136.09    7.60
   0  -5   2 2416.56   57.59
   0  -5  -2 2468.55   65.89
   0  -5  -2 2363.76   56.59
   0  -5   2 2415.46   64.39
   0  -5  -2 2401.86   56.39
   0  -5   2 2318.17   55.89
   0  -5  -2 2420.46   55.79
   0  -5   2 2367.76   54.99
   0   5   2 2467.95   56.59
   0   5   2 2343.37   54.59
   0   5   2 2448.16   57.29
   0   5  -2 2421.86   56.19
   0   5  -2 2390.76   56.29
   0   5  -2 2426.66   56.99
   0   5   2 2462.35   58.99
   1  -5   2 1097.89   28.90
   1  -5   2 1162.28   31.70
  -1  -5  -2 1134.89   30.40
   1  -5   2 1115.79   37.00
  -1  -5  -2 1080.39   37.90
  -1  -5  -2 1120.99   30.40
   1   5   2 1107.59   29.60
  -1   5  -2 1065.39   30.10
   1   5   2 1064.19   30.70
  -1   5  -2 1085.69   30.70
   1   5   2 1101.29   32.50
  -1   5  -2 1148.49   30.40
  -2  -5  -2  419.96   15.40
   2  -5   2  376.96   19.60
  -2  -5  -2  380.76   15.10
  -2  -5  -2  358.96   20.10
   2  -5   2  377.46   14.10
   2  -5   2  400.36   16.20
   2   5   2  381.16   17.00
  -2   5  -2  404.96   15.50
  -2   5  -2  398.76   15.10
   3  -5   2    7.30    4.30
  -3  -5  -2    9.50    3.30
   3  -5   2    8.60    3.10
   3  -5   2   15.60    4.20
  -3  -5  -2    7.70    4.70
  -3   5  -2   15.10    3.80
   3   5   2    9.50    3.10
  -3   5  -2   14.00    4.00
   3   5   2   14.50    4.60
   4  -5   2   44.10    6.30
   4  -5   2   58.09    6.40
  -4  -5  -2   50.99    6.40
   4   5   2   49.70    5.90
  -4   5  -2   39.20    5.70
  -4   5  -2   38.30    5.50
   4   5   2   37.20    4.80
   4   5   2   33.30    7.10
   5  -5   2  128.89   10.20
  -5  -5  -2  118.09    9.80
   5   5   2  122.99    7.20
  -5   5  -2  131.69    9.70
  -5   5  -2  136.79   10.00
   5   5   2  121.39    7.80
   5   5   2  121.69    9.00
  -6  -5  -2  142.09   11.10
   6  -5   2  135.89   11.30
   6   5   2  148.89    7.90
  -6   5  -2  138.39   10.80
   6   5   2  141.19   10.30
  -6   5  -2  137.39    7.40
  -7  -5  -2  423.96   15.80
  -7  -5  -2  439.66   20.00
  -7  -5  -2  437.36   15.90
   7   5   2  409.86   14.70
   7   5   2  393.96   17.90
  -8  -5  -2   23.00    4.50
  -8  -5  -2   19.90    6.00
  -8  -5  -2   22.00    4.10
   8   5   2   25.60    4.50
   8   5   2   21.80    3.70
  -9  -5  -2   11.70    3.60
  -9  -5  -2   11.40    3.10
  -9  -5  -2   16.70    3.60
   9   5   2   11.00    2.90
   9   5   2   11.40    3.00
 -10  -5  -2   67.89    4.90
  10   5   2   74.09    4.60
 -10  -6   2   85.99    5.20
 -10  -6   2   88.69    5.30
  10   6  -2  101.79    5.40
 -10   6   2   96.49    5.60
  10   6  -2   98.09    4.90
 -10   6   2   91.09    5.10
  -9  -6   2   23.20    4.10
   9  -6  -2   22.30    3.70
  -9  -6   2   24.80    4.20
   9   6  -2   20.40    3.40
  -9   6   2   17.70    3.40
   9   6  -2   17.70    3.40
  -9   6   2   20.30    3.80
  -9   6   2   14.40    2.80
   9   6  -2   18.00    3.00
  -8  -6   2   40.20    5.30
  -8  -6   2   43.60    5.40
  -8  -6   2   57.09   11.40
   8  -6  -2   48.70    8.30
   8  -6  -2   43.80    5.30
  -8   6   2   41.60    5.40
  -8   6   2   38.20    5.50
   8   6  -2   41.90    5.00
   8   6  -2   41.30    5.10
  -8   6   2   43.90    5.00
   8   6  -2   49.90    5.00
   7  -6  -2  171.98    8.60
  -7  -6   2  157.88   11.90
  -7  -6   2  160.58    9.60
   7  -6  -2  163.78   12.10
   7   6  -2  136.89   10.40
   7   6  -2  149.09    8.00
  -7   6   2  163.88    8.50
   7   6  -2  155.48    8.30
   7   6  -2  158.48    8.40
  -7   6   2  163.48    8.90
  -7   6   2  149.09    9.20
  -7   6   2  161.08    9.40
  -6  -6   2  231.08   11.20
   6  -6  -2  226.68    9.90
   6  -6  -2  231.48   13.90
  -6  -6   2  223.78   13.50
  -6   6   2  207.08   13.70
  -6   6   2  205.28    9.70
  -6   6   2  200.98   11.10
   6   6  -2  219.48   12.30
  -6   6   2  201.18   10.50
  -6   6   2  225.78   10.40
   6   6  -2  207.38    9.70
   6   6  -2  207.18    9.70
   5  -6  -2  116.49    9.50
   5  -6  -2  113.49    7.10
  -5  -6   2  124.49    9.60
   5   6  -2  125.49    9.10
  -5   6   2  113.19    7.00
  -5   6   2  114.99   10.00
   5   6  -2  104.79    6.70
  -5   6   2  111.59    9.60
  -4  -6   2   29.30    6.00
   4  -6  -2   28.90    4.30
   4  -6  -2   31.90    5.80
   4  -6  -2   26.50    5.30
  -4  -6   2   29.80    5.70
   4   6  -2   28.30    4.10
  -4   6   2   28.60    6.40
  -4   6   2   28.80    5.60
  -4   6   2   24.60    5.10
   4   6  -2   19.10    4.30
   3  -6  -2   26.40    7.50
  -3  -6   2   21.30    5.10
  -3  -6   2   27.70    4.80
   3  -6  -2   27.50    5.20
   3  -6  -2   30.30    5.60
   3  -6  -2   28.70    4.20
   3  -6  -2   24.40    5.30
  -3   6   2   45.10    5.90
   3   6  -2   45.70    5.50
  -3   6   2   36.30    5.60
  -3   6   2   37.40    6.60
  -3   6   2   45.00    6.10
  -2  -6   2   51.99    8.90
   2  -6  -2   58.49    9.20
   2  -6  -2   46.50    5.90
   2  -6  -2   52.79    4.90
   2  -6  -2   53.49    6.40
   2  -6  -2   48.70    6.50
  -2  -6   2   47.90    6.50
   2  -6  -2   44.60    5.80
  -2  -6   2   49.00    5.60
  -2   6   2   40.00    6.50
  -2   6   2   48.50    6.20
  -2   6   2   47.30    5.80
   2   6  -2   52.79    5.50
  -2   6   2   52.99    6.40
   2   6  -2   48.90    6.10
  -1  -6   2  702.33   22.30
  -1  -6   2  741.43   23.30
   1  -6  -2  663.53   30.10
   1  -6  -2  727.73   23.60
  -1  -6   2  715.93   23.00
  -1  -6   2  749.33   25.00
   1  -6  -2  715.73   23.70
   1  -6  -2  752.32   24.30
   1  -6  -2  707.13   25.00
  -1  -6   2  734.73   31.00
  -1   6   2  723.63   25.20
   1   6  -2  727.83   24.00
  -1   6   2  756.62   24.10
  -1   6   2  737.23   23.00
   1   6  -2  734.73   22.80
  -1   6   2  737.33   24.20
   0  -6  -2  527.05   19.40
   0  -6   2  530.45   18.10
   0  -6   2  488.25   24.80
   0  -6  -2  541.35   19.10
   0  -6   2  508.05   17.10
   0  -6   2  536.55   20.00
   0  -6   2  529.95   19.00
   0  -6   2  530.85   18.80
   0  -6  -2  514.85   25.80
   0   6  -2  540.35   18.90
   0   6   2  505.35   19.40
   0   6   2  527.95   20.60
   0   6  -2  511.35   19.30
   0   6   2  542.75   19.10
  -1  -6  -2   74.89   10.30
  -1  -6  -2   76.09    7.20
   1  -6   2   69.49    9.50
   1  -6   2   77.29    6.60
   1  -6   2   72.39    5.20
   1  -6   2   87.59    7.10
  -1  -6  -2   72.39    7.10
   1  -6   2   73.99    7.40
  -1   6  -2   80.49    7.50
   1   6   2   75.79    8.40
   1   6   2   79.99    6.90
   1   6   2   79.69    7.40
  -1   6  -2   75.79    6.90
  -1   6  -2   81.89    7.20
   2  -6   2  244.18   13.30
   2  -6   2  231.58    9.00
  -2  -6  -2  223.08   17.30
  -2  -6  -2  230.58   12.30
   2  -6   2  242.88   11.80
   2  -6   2  214.58   16.50
   2  -6   2  235.78   12.20
  -2  -6  -2  247.18   12.70
   2   6   2  224.48   12.40
  -2   6  -2  227.78   12.00
  -2   6  -2  232.58   12.40
   2   6   2  224.48   14.00
   3  -6   2  283.17   14.70
   3  -6   2  268.17   13.30
  -3  -6  -2  264.57   13.30
  -3  -6  -2  261.67   19.90
   3   6   2  231.58   15.30
  -3   6  -2  249.97   13.50
  -3   6  -2  264.27   13.40
   3   6   2  250.07   13.40
  -4  -6  -2   38.30    6.60
   4  -6   2   48.30    7.30
   4  -6   2   35.80    5.90
   4   6   2   46.20    6.00
   4   6   2   35.40    4.70
  -4   6  -2   45.90    6.40
  -4   6  -2   39.70    6.70
  -5  -6  -2  298.07   15.80
   5  -6   2  295.17   16.50
   5   6   2  293.17   14.30
  -5   6  -2  303.17   12.10
  -5   6  -2  297.67   15.70
  -5   6  -2  292.57   11.10
  -5   6  -2  304.27   15.70
   5   6   2  308.87   11.80
  -6  -6  -2  200.38   13.20
  -6  -6  -2  196.28   10.20
   6  -6   2  171.28   13.80
  -6   6  -2  203.98   13.60
  -6   6  -2  219.68    9.40
  -6   6  -2  227.18   10.30
  -6   6  -2  205.68    9.90
   6   6   2  211.88   10.00
   6   6   2  203.98    9.70
   6   6   2  208.38   12.60
  -7  -6  -2    3.40    2.80
  -7  -6  -2    3.70    4.10
  -7   6  -2    2.50    2.50
   7   6   2    1.70    2.50
   7   6   2    4.80    2.90
   7   6   2    2.80    4.60
  -8  -6  -2   56.79    5.90
   8   6   2   75.09    6.00
   8   6   2   71.49    6.00
  -9  -6  -2   38.70    4.40
   9   6   2   32.00    4.10
   9   6   2   24.50    4.10
  -9  -7   2  139.39    7.30
  -9   7   2  142.49    7.20
   9   7  -2  137.59    6.70
   9   7  -2  134.59    6.60
  -9   7   2  143.39    6.50
  -8  -7   2  116.89    7.40
   8  -7  -2  104.09    7.00
   8   7  -2  115.69    7.00
  -8   7   2  122.09    7.50
  -8   7   2  124.19    6.90
   8   7  -2  110.09    6.90
   7  -7  -2  135.49    8.20
  -7  -7   2  141.49    8.90
  -7  -7   2  139.39   10.90
   7  -7  -2  128.79   10.70
   7   7  -2  131.89    7.80
   7   7  -2  133.29    7.90
  -7   7   2  145.09    7.80
  -7   7   2  133.19    8.00
  -7   7   2  129.99    8.30
  -6  -7   2  334.67   17.00
  -6  -7   2  339.57   14.20
   6  -7  -2  341.67   13.60
   6  -7  -2  319.57   17.20
   6   7  -2  349.47   13.10
   6   7  -2  336.07   12.80
  -6   7   2  352.26   13.90
   6   7  -2  326.87   15.60
  -6   7   2  335.67   12.60
  -6   7   2  351.46   13.50
  -5  -7   2  358.36   14.60
  -5  -7   2  349.77   17.00
   5  -7  -2  336.27   18.30
   5  -7  -2  353.26   13.90
   5  -7  -2  362.86   17.80
  -5   7   2  344.27   13.30
  -5   7   2  349.67   17.80
  -5   7   2  340.27   13.70
  -5   7   2  351.96   12.70
   5   7  -2  344.57   12.80
   5   7  -2  323.07   15.30
  -5   7   2  341.07   17.50
   5   7  -2  346.87   12.90
   4  -7  -2  274.27   12.10
   4  -7  -2  268.67   16.00
   4  -7  -2  279.17   15.10
   4  -7  -2  288.57   15.50
  -4  -7   2  274.17   14.70
  -4   7   2  288.17   15.70
  -4   7   2  292.57   11.80
  -4   7   2  304.57   16.00
  -4   7   2  269.57   10.80
   4   7  -2  289.27   11.20
   4   7  -2  285.47   13.50
   3  -7  -2  233.98   13.40
   3  -7  -2  231.98   13.50
  -3  -7   2  228.38   12.50
   3  -7  -2  227.68   10.90
   3  -7  -2  235.48   14.00
  -3  -7   2  234.38   14.20
   3   7  -2  208.28    9.30
  -3   7   2  215.38   13.40
  -3   7   2  223.48   13.30
  -3   7   2  214.98   12.90
   3   7  -2  206.28   11.30
   2  -7  -2  149.49    8.60
   2  -7  -2  145.49   10.90
  -2  -7   2  161.88   11.60
  -2  -7   2  161.08   10.20
   2  -7  -2  157.18   10.80
   2  -7  -2  164.58   12.40
   2  -7  -2  139.29   10.40
  -2   7   2  144.19   10.20
   2   7  -2  151.98   10.70
  -2   7   2  142.89   10.80
  -2   7   2  153.48   10.90
   1  -7  -2   79.79    7.80
   1  -7  -2   78.59    6.60
  -1  -7   2   77.09    7.00
  -1  -7   2   70.59    8.80
   1  -7  -2   90.69    8.50
  -1  -7   2   74.79    7.30
  -1  -7   2   84.09    7.90
  -1  -7   2   73.39    8.20
   1  -7  -2   84.79    8.50
  -1   7   2   70.79    7.90
  -1   7   2   68.19    7.70
   1   7  -2   78.29    7.70
   1   7  -2   78.39    8.00
  -1   7   2   83.39    7.90
   0  -7   2  451.95   18.60
   0  -7   2  442.26   15.90
   0  -7  -2  470.55   18.90
   0  -7   2  468.65   20.00
   0  -7   2  427.46   18.40
   0  -7   2  458.65   18.00
   0  -7  -2  437.86   17.90
   0  -7  -2  436.16   18.80
   0   7   2  464.55   18.90
   0   7   2  459.05   19.30
   0   7  -2  480.35   19.70
   0   7  -2  461.25   18.60
  -1  -7  -2  156.28    7.60
   1  -7   2  165.38   10.60
   1  -7   2  158.98   10.70
  -1  -7  -2  176.88   11.10
   1  -7   2  165.18   11.50
  -1  -7  -2  168.08   11.30
   1  -7   2  157.18    8.40
  -1   7  -2  140.69   10.20
  -1   7  -2  153.58   10.80
   1   7   2  145.79   10.80
   1   7   2  135.29   15.00
  -1   7  -2  146.39   10.70
  -2  -7  -2  389.56   18.20
  -2  -7  -2  450.55   18.60
   2  -7   2  429.06   19.50
   2  -7   2  394.86   14.20
   2  -7   2  425.76   18.50
  -2   7  -2  401.36   18.40
   2   7   2  406.36   18.50
  -2   7  -2  407.86   18.00
  -3  -7  -2    7.90    3.70
   3  -7   2    5.60    3.60
   3  -7   2    3.90    2.40
   3  -7   2   10.60    4.20
   3   7   2    4.00    3.60
  -3   7  -2    6.70    3.50
  -3   7  -2    6.90    4.10
   3   7   2    3.70    2.60
  -3   7  -2    5.30    2.30
   4  -7   2  404.76   14.20
  -4  -7  -2  426.66   19.20
   4  -7   2  373.46   19.50
   4  -7   2  384.06   18.60
  -4   7  -2  399.96   14.60
   4   7   2  429.26   16.00
   4   7   2  419.46   13.10
  -4   7  -2  440.76   19.30
  -4   7  -2  401.46   13.80
  -4   7  -2  404.96   13.80
  -4   7  -2  408.06   14.90
   4   7   2  448.46   13.60
  -4   7  -2  420.76   19.50
  -5  -7  -2   98.99    7.50
  -5  -7  -2  114.09   10.10
   5  -7   2   87.69   11.40
  -5   7  -2  102.89    7.30
  -5   7  -2   98.19   12.90
   5   7   2  113.79    9.90
  -5   7  -2  105.59    6.70
  -5   7  -2  108.29    7.20
   5   7   2  109.69    7.30
   5   7   2  107.49    7.30
  -5   7  -2  100.89   10.20
  -6  -7  -2   30.70    6.50
  -6  -7  -2   33.00    5.10
  -6   7  -2   22.00    3.90
  -6   7  -2   25.20    3.90
   6   7   2   20.90    4.10
   6   7   2   22.80    4.00
  -6   7  -2   25.10    4.70
   6   7   2   20.30    5.90
  -7  -7  -2   56.89    5.80
   7   7   2   53.09    5.60
  -7   7  -2   59.69    5.20
  -7   7  -2   47.20    5.30
   7   7   2   52.39    5.50
  -8  -7  -2   13.70    3.10
   8   7   2   14.60    3.20
   8   7   2   15.10    3.20
  -9  -7  -2  104.79    5.70
   9   7   2  107.69    5.40
  -9   8   2   72.99    4.70
   9   8  -2   65.09    4.30
  -8  -8   2   33.10    4.40
  -8   8   2   37.20    3.90
  -8   8   2   31.20    4.00
  -8   8   2   35.50    4.20
   8   8  -2   32.10    4.20
   8   8  -2   33.20    4.20
  -7  -8   2   43.20    5.30
   7  -8  -2   48.10    5.60
  -7   8   2   46.00    4.90
   7   8  -2   48.20    5.10
  -7   8   2   47.80    4.70
   7   8  -2   51.29    5.20
  -7   8   2   40.20    4.90
  -6  -8   2   96.69    9.30
  -6  -8   2  102.59    7.90
   6  -8  -2   93.39    9.60
   6  -8  -2  108.59    7.90
  -6   8   2  107.29    7.30
  -6   8   2  106.49    6.80
  -6   8   2  118.69    7.70
   6   8  -2  122.29    7.30
   6   8  -2  118.29    7.50
   5  -8  -2  319.47   13.90
  -5  -8   2  319.97   13.90
  -5  -8   2  310.07   16.40
   5  -8  -2  300.97   16.70
  -5   8   2  324.07   13.00
  -5   8   2  328.77   12.30
  -5   8   2  309.77   13.00
   5   8  -2  333.17   12.30
   5   8  -2  332.27   12.60
   5   8  -2  298.17   15.30
   5   8  -2  331.57   12.40
  -4  -8   2  429.66   16.20
  -4  -8   2  406.16   18.60
   4  -8  -2  417.86   15.70
   4  -8  -2  394.56   19.00
   4  -8  -2  376.16   20.20
   4  -8  -2  392.86   19.20
   4   8  -2  390.66   13.40
   4   8  -2  385.26   13.70
  -4   8   2  380.76   13.50
   4   8  -2  374.56   13.70
  -4   8   2  375.66   18.80
  -4   8   2  386.46   10.40
  -4   8   2  386.46   14.40
  -4   8   2  390.56   19.10
  -4   8   2  370.56   14.50
  -4   8   2  386.66   13.10
   3  -8  -2   18.00    5.00
  -3  -8   2   17.30    4.30
   3  -8  -2   22.20    4.60
  -3  -8   2   15.50    4.70
   3  -8  -2   20.90    4.10
   3  -8  -2   18.10    6.30
   3  -8  -2   29.30    6.60
   3  -8  -2   25.40    5.80
  -3   8   2   20.30    5.60
  -3   8   2   19.00    5.30
  -3   8   2   17.90    3.10
  -3   8   2   15.90    3.80
  -3   8   2   16.50    3.30
  -3   8   2   13.10    3.30
   3   8  -2   19.50    3.30
  -3   8   2   17.10    5.30
   3   8  -2   21.10    3.40
  -3   8   2   18.30    3.90
   2  -8  -2  227.98   10.30
   2  -8  -2  223.38   14.70
  -2  -8   2  228.88   15.20
   2  -8  -2  224.68   11.60
   2  -8  -2  233.38   14.40
  -2  -8   2  222.38   13.00
   2  -8  -2  246.48   14.20
  -2   8   2  219.78   10.40
  -2   8   2  223.18   13.80
   2   8  -2  236.48    9.50
  -2   8   2  221.18   14.40
  -2   8   2  218.18   14.00
   2   8  -2  232.48   14.30
  -1  -8   2  790.42   28.00
   1  -8  -2  805.32   28.80
  -1  -8   2  823.22   26.90
   1  -8  -2  792.92   22.60
  -1  -8   2  785.22   29.40
   1  -8  -2  784.22   24.50
   1  -8  -2  816.12   28.00
  -1   8   2  745.73   27.90
  -1   8   2  784.82   20.90
   1   8  -2  763.42   28.10
  -1   8   2  748.93   27.60
   1   8  -2  753.32   20.80
   0  -8  -2  141.99   10.90
   0  -8   2  153.88   11.30
   0  -8  -2  141.49   11.60
   0  -8   2  135.89    9.20
   0  -8   2  155.08   12.00
   0  -8  -2  148.89    8.20
   0  -8   2  142.59    8.10
   0  -8   2  139.49   16.90
   0   8   2  135.99    7.10
   0   8  -2  156.98   11.60
   0   8  -2  138.99   10.70
   0   8  -2  136.59    7.00
   0   8   2  151.88   11.90
   0   8   2  142.39   11.00
   1  -8   2   99.69   10.30
  -1  -8  -2   90.89    9.60
   1  -8   2   95.89    9.60
   1  -8   2   93.99    9.50
   1  -8   2  106.49    7.90
  -1  -8  -2  105.09    9.30
  -1   8  -2   99.69    7.10
  -1   8  -2   93.29    6.30
   1   8   2   89.59    9.60
  -1   8  -2   94.39    6.00
   1   8   2  103.59    6.00
  -1   8  -2  102.19    9.80
   1   8   2   97.89    6.20
  -2  -8  -2   16.20    5.10
  -2  -8  -2   17.10    8.80
   2  -8   2   19.10    5.70
   2  -8   2   20.70    6.00
   2  -8   2   19.70    5.20
   2  -8   2   17.80    4.00
   2   8   2   10.50    2.80
  -2   8  -2   18.10    5.30
  -2   8  -2   14.40    4.90
  -2   8  -2   15.20    3.50
   2   8   2   12.20    2.80
  -2   8  -2    9.20    2.80
  -2   8  -2   13.30    2.40
   2   8   2   10.00    2.70
  -2   8  -2   10.90    3.10
  -2   8  -2   14.20    3.20
   2   8   2   13.00    5.00
   3  -8   2   83.99    6.80
  -3  -8  -2   85.69    6.60
   3  -8   2   93.29    9.70
  -3  -8  -2  105.89    9.80
   3  -8   2   82.99    9.30
   3   8   2   72.39    9.40
  -3   8  -2   76.49    6.60
  -3   8  -2   75.49    6.40
  -3   8  -2   78.29    5.70
  -3   8  -2   65.79    8.10
   3   8   2   74.49    5.70
   3   8   2   81.79    5.70
  -3   8  -2   71.39    9.20
  -3   8  -2   73.79    5.60
  -3   8  -2   71.39    5.80
  -4  -8  -2  126.29    8.30
  -4  -8  -2  134.59   11.50
   4  -8   2  128.19   11.20
   4  -8   2  138.59    8.20
   4   8   2  131.49    7.20
  -4   8  -2  126.39    7.20
  -4   8  -2  129.29    7.50
  -4   8  -2  130.59    8.00
   4   8   2  120.09    6.70
  -4   8  -2  139.49    8.50
  -5  -8  -2    2.00    2.50
  -5  -8  -2    3.20    3.80
   5  -8   2   -0.60    2.30
   5   8   2    3.50    4.20
   5   8   2   -0.20    2.40
  -5   8  -2    2.40    2.60
  -5   8  -2    1.10    2.10
  -5   8  -2    2.10    2.30
  -5   8  -2    2.60    2.50
   6  -8   2  101.29    6.70
  -6  -8  -2   98.89    7.10
  -6   8  -2   94.59    7.00
  -6   8  -2  108.79    6.60
  -6   8  -2  102.99    6.80
   6   8   2  106.29    7.00
   6   8   2  103.39    7.10
  -7  -8  -2    5.00    2.50
  -7   8  -2    4.10    2.20
  -7   8  -2    4.30    2.50
  -7   8  -2    8.80    2.80
   7   8   2    7.90    3.00
   7   8   2    9.00    2.90
  -8  -8  -2   88.09    5.40
   8   8   2   92.39    5.40
  -8   8  -2   93.29    5.00
  -8  -9   2  102.29    5.80
   8   9  -2  112.19    5.40
   8   9  -2  108.69    5.10
  -8   9   2  111.89    5.60
  -7  -9   2   76.99    5.80
   7  -9  -2   64.49    5.20
   7   9  -2   70.99    5.20
   7   9  -2   75.09    5.30
  -7   9   2   77.19    5.40
   7   9  -2   71.89    5.00
  -7   9   2   69.59    5.00
  -7   9   2   78.49    5.70
   6  -9  -2   94.39    7.30
  -6  -9   2  102.99    7.10
   6  -9  -2   98.49    6.60
  -6   9   2  105.09    6.70
  -6   9   2  112.19    6.50
  -6   9   2  104.49    7.00
   6   9  -2  109.79    6.80
   6   9  -2  114.19    6.20
   6   9  -2  109.89    6.80
   5  -9  -2  214.78   10.40
   5  -9  -2  222.58   10.40
   5  -9  -2  203.88   10.80
  -5  -9   2  204.38   10.60
  -5   9   2  223.38    9.60
   5   9  -2  220.08    9.00
  -5   9   2  219.18   10.10
   5   9  -2  229.08    9.80
   5   9  -2  221.98    9.90
  -5   9   2  214.58   10.40
   4  -9  -2  141.09   11.50
   4  -9  -2  134.89    8.50
  -4  -9   2  140.99    9.10
   4  -9  -2  143.89    9.30
   4  -9  -2  144.69    8.60
  -4  -9   2  137.09   10.90
  -4   9   2  146.49    8.60
  -4   9   2  148.99    8.50
   4   9  -2  144.49    7.30
   4   9  -2  136.79    6.90
  -4   9   2  137.09    7.40
  -4   9   2  132.39    7.70
  -3  -9   2   87.09   10.00
  -3  -9   2   86.99    7.60
   3  -9  -2   84.79    7.70
   3  -9  -2   81.59   10.10
   3  -9  -2   93.89    7.40
   3  -9  -2   84.69    9.40
   3  -9  -2   83.29    6.80
  -3   9   2   96.29    7.30
  -3   9   2   91.89    6.10
   3   9  -2   93.89    5.40
  -3   9   2  103.59    6.90
   3   9  -2   92.79    5.90
  -3   9   2   95.39    4.90
  -3   9   2   98.09   10.50
  -2  -9   2   77.09    7.20
   2  -9  -2   74.59    6.50
   2  -9  -2   78.19    9.00
   2  -9  -2   79.69    6.80
   2  -9  -2   67.79    9.30
   2  -9  -2   71.79    7.80
  -2   9   2   96.09    6.30
   2   9  -2  103.49    6.20
  -2   9   2   95.69   10.40
  -2   9   2   98.29    5.60
  -2   9   2  103.19    7.30
   2   9  -2   98.19    4.80
  -2   9   2   95.69    6.30
   1  -9  -2   56.29    8.50
  -1  -9   2   56.29    6.50
   1  -9  -2   61.69    8.20
   1  -9  -2   52.79    5.90
   1  -9  -2   52.59    6.00
  -1  -9   2   61.39    9.10
   1   9  -2   42.30    4.80
  -1   9   2   48.80    7.80
  -1   9   2   49.70    4.90
   1   9  -2   49.90    5.10
  -1   9   2   46.80    4.90
  -1   9   2   46.50    8.20
  -1   9   2   55.19    5.10
   1   9  -2   43.20    4.60
   0  -9   2  403.96   19.80
   0  -9  -2  374.66   13.70
   0  -9   2  389.96   16.40
   0  -9  -2  400.26   18.70
   0  -9   2  391.96   14.40
   0  -9   2  379.16   15.40
   0  -9  -2  384.26   19.60
   0  -9  -2  386.06   14.80
   0   9   2  415.26   14.30
   0   9  -2  403.36   12.90
   0   9   2  406.46   10.90
   0   9   2  398.16   13.20
   0   9  -2  380.76   19.40
   0   9  -2  398.96   13.30
   0   9   2  408.36   13.60
   0   9   2  364.86   19.20
   0   9  -2  398.56   13.10
  -1  -9  -2   98.79    7.40
   1  -9   2  101.69    7.20
  -1  -9  -2   94.89   11.30
  -1  -9  -2   97.99   10.00
   1  -9   2  103.29   11.40
  -1  -9  -2  104.69    8.30
   1  -9   2  100.69    8.20
   1  -9   2   94.79   10.30
   1   9   2  113.69    6.70
   1   9   2  102.99    6.60
   1   9   2  111.79   10.90
   1   9   2  113.19    5.60
  -1   9  -2  119.49    7.50
  -1   9  -2  113.89    5.60
  -1   9  -2  118.79    6.90
  -1   9  -2  111.99   10.50
  -1   9  -2  128.79    6.80
   2  -9   2  134.59   11.60
   2  -9   2  141.39    9.70
  -2  -9  -2  136.79   11.20
  -2  -9  -2  138.29    8.30
   2  -9   2  143.09    9.10
  -2  -9  -2  145.89    9.10
  -2   9  -2  133.59    7.30
  -2   9  -2  136.69    7.60
  -2   9  -2  132.39    8.00
  -2   9  -2  134.69    4.60
   2   9   2  133.49    8.20
   2   9   2  133.39    7.20
   2   9   2  123.79   11.40
  -2   9  -2  133.99    7.40
   2   9   2  137.59    6.80
   3  -9   2   56.79    6.20
  -3  -9  -2   51.99    8.10
   3  -9   2   54.79    8.30
  -3  -9  -2   58.59    5.90
  -3   9  -2   67.09    6.10
  -3   9  -2   64.99    5.60
  -3   9  -2   57.89    5.40
  -3   9  -2   67.29    5.50
   3   9   2   65.09    5.30
   3   9   2   67.19    5.40
   4  -9   2   73.99    6.50
  -4  -9  -2   73.89    8.50
  -4  -9  -2   84.29    6.50
  -4   9  -2   87.09    6.40
  -4   9  -2   79.39    6.00
  -4   9  -2   74.89    5.70
   4   9   2   72.89    5.70
   4   9   2   75.19    5.40
  -5  -9  -2   22.10    3.90
   5  -9   2   22.10    4.10
  -5   9  -2   25.50    4.00
   5   9   2   26.70    3.70
  -5   9  -2   19.80    3.60
  -5   9  -2   22.60    3.60
   5   9   2   19.80    3.70
  -6  -9  -2   38.10    4.50
  -6   9  -2   41.00    4.50
  -6   9  -2   37.30    4.00
  -7  -9  -2    3.30    2.00
  -7   9  -2    5.70    1.90
   7   9   2    8.00    2.50
  -7   9  -2    7.90    2.20
  -6 -10   2   57.29    5.00
   6  10  -2   58.39    3.60
  -6  10   2   59.29    4.70
  -6  10   2   54.79    4.40
   5 -10  -2  115.39    6.90
  -5 -10   2  113.29    7.20
   5  10  -2  110.49    5.00
  -5  10   2  113.99    6.40
  -5  10   2  107.79    6.60
   4 -10  -2  203.98    9.80
   4 -10  -2  201.88   11.10
   4 -10  -2  201.18   11.90
  -4 -10   2  189.08   10.00
  -4  10   2  229.78    9.80
  -4  10   2  208.68    8.50
   4  10  -2  224.18    7.10
  -4  10   2  218.08    9.20
   4  10  -2  214.08    8.40
   3 -10  -2   43.70    5.20
   3 -10  -2   48.20    6.90
  -3 -10   2   41.90    5.80
   3 -10  -2   45.60    5.40
   3  10  -2   51.09    4.80
  -3  10   2   43.60    4.70
  -3  10   2   47.90    2.70
  -3  10   2   58.89    5.50
   2 -10  -2   12.60    3.50
  -2 -10   2   11.40    3.50
   2 -10  -2   16.40    3.60
   2  10  -2   10.00    2.70
   2  10  -2   13.60    3.10
  -2  10   2   13.40    3.10
  -2  10   2   10.70    2.40
  -2  10   2   11.00    2.80
  -2  10   2   13.80    4.00
   1 -10  -2   87.19    8.80
   1 -10  -2   94.49    6.60
   1 -10  -2   92.79    6.90
  -1 -10   2   86.09    7.10
  -1  10   2   79.69    5.50
   1  10  -2   86.59    5.80
   1  10  -2   80.59    5.50
  -1  10   2   88.49    6.10
   1  10  -2   75.19    5.70
  -1  10   2   87.29    5.90
   0 -10  -2   49.30    5.50
   0 -10  -2   53.89    6.40
   0 -10  -2   38.40    6.80
   0 -10   2   52.19    6.10
   0  10   2   41.50    4.80
   0  10  -2   46.10    4.00
   0  10   2   48.00    4.80
   0  10  -2   47.00    4.80
   0  10  -2   42.60    4.80
   0  10   2   47.60    5.00
  -1 -10  -2   52.09    5.70
   1 -10   2   58.99    7.00
  -1 -10  -2   59.89    7.80
   1 -10   2   60.39    5.80
   1 -10   2   62.39    6.30
  -1 -10  -2   66.69    6.60
  -1  10  -2   60.59    5.20
   1  10   2   60.79    5.30
   1  10   2   62.09    6.30
   1  10   2   61.89    5.10
  -1  10  -2   57.39    3.60
  -1  10  -2   65.89    5.40
   1  10   2   63.59    3.40
   2 -10   2  323.57   14.10
  -2 -10  -2  359.96   13.80
   2 -10   2  322.17   12.80
  -2 -10  -2  332.57   12.60
   2  10   2  326.57   11.50
   2  10   2  327.77   10.10
  -2  10  -2  312.47   11.20
  -2  10  -2  320.17   11.70
  -2  10  -2  314.87   12.30
   3 -10   2   39.20    5.60
  -3 -10  -2   40.90    5.00
   3 -10   2   41.00    5.00
  -3  10  -2   34.30    4.40
  -3  10  -2   37.10    4.80
   3  10   2   40.40    4.40
  -3  10  -2   41.90    4.60
   3  10   2   43.80    4.10
   4 -10   2   12.60    3.40
  -4 -10  -2   16.20    3.30
   4  10   2   15.70    2.80
  -4  10  -2   16.60    2.80
  -4  10  -2   12.30    2.90
  -4  10  -2   15.00    3.00
   4  10   2   15.50    2.90
  -5 -10  -2   77.69    5.50
  -5  10  -2   80.49    5.20
   5  10   2   76.69    4.90
   5  10   2   82.19    5.00
  -5  10  -2   77.49    4.80
  -5  10  -2   75.69    5.50
  -6 -10  -2   32.60    3.70
  -6  10  -2   43.50    3.80
   6  10   2   40.90    3.30
  -5 -11   2   70.99    4.90
  -5  11   2   76.79    4.70
   4 -11  -2   20.50    3.70
  -4 -11   2   20.50    3.60
   4  11  -2   15.80    2.60
  -4  11   2   15.80    3.00
  -4  11   2   14.70    2.50
   4  11  -2   20.40    3.70
   3 -11  -2   11.20    2.80
  -3 -11   2   12.70    3.10
  -3  11   2   10.90    2.80
   3  11  -2   12.10    2.60
   3  11  -2   10.90    2.50
  -3  11   2    9.50    2.30
  -2 -11   2  241.38   10.80
   2 -11  -2  245.28   10.70
  -2  11   2  254.67    9.30
  -2  11   2  248.08    6.50
   2  11  -2  262.67    9.20
   2  11  -2  264.97    9.30
   1 -11  -2    3.50    2.60
  -1 -11   2   -0.40    2.10
   1  11  -2    3.10    2.10
   1  11  -2    2.20    1.70
   1  11  -2    0.90    1.90
  -1  11   2    3.00    1.70
  -1  11   2    1.90    2.10
  -1  11   2    2.00    2.00
   0 -11  -2   44.90    5.20
   0 -11   2   37.40    4.80
   0  11  -2   32.80    4.10
   0  11   2   30.90    3.80
   0  11  -2   34.30    2.80
   0  11  -2   33.00    4.10
   0  11   2   38.30    4.20
   0  11   2   42.40    4.20
  -1 -11  -2  110.59    7.20
  -1 -11  -2  108.29    8.50
   1 -11   2  103.19    7.10
   1  11   2  115.79    6.10
  -1  11  -2  114.79    6.20
   1  11   2  115.59    6.10
  -1  11  -2  100.89    5.80
   1  11   2  109.39    6.30
  -2 -11  -2   51.19    4.80
   2 -11   2   55.09    5.40
   2  11   2   63.09    4.70
  -2  11  -2   67.49    4.80
   2  11   2   66.69    5.40
  -2  11  -2   63.79    4.70
  -2  11  -2   61.79    5.10
   3 -11   2   80.79    5.90
  -3 -11  -2   82.29    5.40
  -3  11  -2   87.69    5.60
   3  11   2   83.09    4.90
  -3  11  -2   78.29    5.00
  -4 -11  -2   14.70    2.70
   4 -11   2   13.60    2.70
  -4  11  -2    8.60    2.30
   4  11   2    3.70    1.80
  -4  11  -2    8.20    2.10
  -2 -12   2   40.60    4.00
   2 -12  -2   39.40    3.90
  -2  12   2   40.60    3.30
   2  12  -2   39.60    2.60
  -1 -12   2   74.39    5.20
   1 -12  -2   73.49    5.00
   1  12  -2   70.59    4.20
  -1  12   2   68.59    4.20
   0 -12   2   73.29    5.20
   0 -12  -2   72.69    5.10
   0  12   2   85.69    4.50
   0  12  -2   84.69    4.60
   0  12   2   86.29    3.50
   0  12   2   77.59    5.30
   0  12  -2   85.09    4.50
   1 -12   2   73.19    5.00
   1  12   2   73.09    5.60
   1  12   2   61.39    5.30
  -1  12  -2   77.29    4.30
   1  12   2   77.79    3.90
   2  12   2    6.00    1.80
 -11   0   3   -0.10    1.90
  11   0  -3   -1.30    1.90
 -11   0   3   -0.70    1.80
  10   0  -3    9.00    3.00
  10   0  -3    5.60    2.50
  10   0  -3    1.70    3.50
 -10   0   3    5.70    2.90
 -10   0   3    9.70    3.30
   9   0  -3   49.30    7.40
  -9   0   3   52.99    6.10
  -9   0   3   50.39    7.80
  -9   0   3   48.90    6.00
  -9   0   3   56.79    5.90
   9   0  -3   58.69    5.50
   8   0  -3  405.16   18.20
  -8   0   3  393.46   18.40
  -8   0   3  420.36   19.20
   8   0  -3  415.96   14.60
   7   0  -3    2.50    1.80
   7   0  -3    0.50    3.60
  -7   0   3   -3.00    2.30
   7   0  -3    2.00    2.90
  -7   0   3   -2.00    2.10
   6   0  -3  101.39    7.40
  -6   0   3   97.69    7.90
  -6   0   3  116.69    8.10
   6   0  -3   98.79    7.90
   6   0  -3  106.19    5.70
  -5   0   3  308.17   12.50
   5   0  -3  327.57   13.60
   5   0  -3  337.07   12.80
  -5   0   3  329.87   13.70
  -4   0   3  981.80   27.00
  -4   0   3 1021.30   27.90
   4   0  -3  987.70   25.90
   4   0  -3 1019.10   27.60
   3   0  -3  849.32   23.10
  -3   0   3  854.11   22.60
  -3   0   3  829.12   22.40
   2   0  -3  242.28    9.10
   2   0  -3  238.58    8.50
  -2   0   3  230.58    8.30
  -1   0   3  100.19    4.40
   1   0  -3   94.99    5.00
   1   0  -3   91.19    5.90
  -1   0   3  102.99    5.20
   0   0  -3  125.79    7.60
   0   0   3  112.19    4.60
   0   0   3  117.49    6.10
   1   0   3  240.68    8.00
  -1   0  -3  227.98   11.30
   1   0   3  233.08    7.60
   1   0   3  241.18    7.40
   2   0   3  475.15   12.60
   2   0   3  470.85   13.10
   2   0   3  470.65   14.30
  -2   0  -3  482.65   18.50
   3   0   3  112.99    5.90
   3   0   3  107.69    6.70
   3   0   3  118.39    6.90
  -3   0  -3  122.59    9.40
   4   0   3  913.61   27.20
   4   0   3  897.71   25.80
   4   0   3  940.01   25.00
  -4   0  -3  939.01   31.40
   5   0   3   19.40    3.80
   5   0   3   23.00    4.70
   5   0   3   20.80    4.70
  -5   0  -3   27.60    5.10
   6   0   3    0.60    2.10
  -6   0  -3    1.30    3.20
  -6   0  -3    0.30    3.00
   6   0   3    1.20    3.30
   7   0   3   34.60    6.30
  -7   0  -3   42.00    6.70
  -7   0  -3   43.60    7.70
   7   0   3   52.69    6.90
  -8   0  -3  292.57   12.40
   8   0   3  282.17   15.60
  -8   0  -3  275.77   11.40
  -8   0  -3  269.37   11.70
  -8   0  -3  283.47   12.70
  -9   0  -3   39.70    5.60
  -9   0  -3   40.30    5.40
  -9   0  -3   42.30    5.40
 -10   0  -3    0.90    2.10
 -10   0  -3   -0.40    2.20
  11  -1  -3   83.99    5.30
 -11  -1   3   76.59    5.90
 -11  -1   3   80.19    5.80
 -11   1   3   91.79    6.00
  11   1  -3   91.89    5.50
 -11   1   3   93.19    6.10
  11   1  -3   88.49    5.20
 -10  -1   3  310.47   12.60
  10  -1  -3  305.07   16.50
  10  -1  -3  310.57   12.40
 -10  -1   3  332.67   13.20
  10  -1  -3  329.57   11.50
  10   1  -3  311.37   11.30
  10   1  -3  319.77   12.90
 -10   1   3  309.97   12.70
  10   1  -3  246.88   19.80
 -10   1   3  326.17   13.10
  -9  -1   3  149.99    8.50
  -9  -1   3  152.88   11.80
  -9  -1   3  139.19    8.80
   9  -1  -3  135.49   10.90
   9  -1  -3  145.49   11.20
   9  -1  -3  149.49    8.30
  -9  -1   3  137.69    8.50
  -9   1   3  142.89    8.90
  -9   1   3  129.69   11.10
  -9   1   3  146.89    8.80
   9   1  -3  144.99    8.60
   9   1  -3  139.29   11.00
  -8  -1   3  249.78   14.50
   8  -1  -3  249.97   10.80
  -8  -1   3  224.58   14.30
   8  -1  -3  239.78   13.70
  -8  -1   3  241.28   16.30
  -8   1   3  267.67   14.80
  -8   1   3  276.37   15.20
   8   1  -3  269.57   14.40
  -8   1   3  263.77   10.60
   8   1  -3  270.27   11.30
   7  -1  -3  431.66   14.00
   7  -1  -3  433.06   17.50
  -7  -1   3  453.75   18.30
  -7  -1   3  453.65   18.90
   7  -1  -3  421.66   21.40
   7   1  -3  429.36   14.60
  -7   1   3  421.46   18.40
  -7   1   3  436.26   18.30
   7   1  -3  435.06   20.90
   7   1  -3  449.46   18.20
  -6  -1   3   99.09    8.00
   6  -1  -3   89.79    5.10
   6  -1  -3   94.19    7.10
   6  -1  -3   88.89    7.50
  -6  -1   3   95.59    7.50
   6   1  -3   91.09    7.00
  -6   1   3   88.69    7.30
   6   1  -3   85.99    8.60
   6   1  -3   90.89    5.50
  -6   1   3   94.49    7.90
   6   1  -3   91.99    6.50
  -5  -1   3   85.69    6.90
   5  -1  -3   91.09    6.20
   5  -1  -3   82.49    6.70
  -5  -1   3   80.79    6.30
   5   1  -3   71.29    5.80
   5   1  -3   73.69    5.40
  -5   1   3   84.59    7.40
  -5   1   3   77.09    6.60
   5   1  -3   80.09    6.80
   5   1  -3   74.29    7.10
  -5   1   3   69.39    5.90
   4  -1  -3 2680.53   60.29
  -4  -1   3 2652.33   60.19
   4   1  -3 2559.84   58.49
   4   1  -3 2537.85   56.89
   4   1  -3 2665.73   60.69
  -4   1   3 2665.43   61.39
  -4   1   3 2579.34   59.69
  -3  -1   3  124.69    6.80
   3  -1  -3  125.89    6.80
  -3   1   3  121.19    7.00
  -3   1   3  110.29    6.40
   3   1  -3  123.29    6.90
   2  -1  -3 1922.21   44.10
  -2  -1   3 1856.71   43.90
  -2  -1   3 1922.21   42.00
   2  -1  -3 1955.10   43.90
  -2   1   3 1977.00   43.90
   1  -1  -3 2555.04   59.49
  -1  -1   3 2633.54   54.19
  -1   1   3 2581.74   56.89
  -1   1   3 2731.33   56.19
   1   1  -3 2722.63   56.99
   0  -1  -3 4075.39   89.09
   0  -1   3 4373.26   91.39
   0  -1  -3 4294.27   93.89
   0   1  -3 4392.06   93.89
   0   1   3 4284.87   89.69
   1  -1   3  203.68    6.20
   1  -1   3  193.08    8.90
   1  -1   3  196.18    6.30
  -1  -1  -3  196.08   10.50
  -1   1  -3  182.48   10.20
   1   1   3  176.88    7.60
  -2  -1  -3  105.19    8.50
   2  -1   3  107.39    3.70
   2  -1   3  101.69    5.40
   2  -1   3  100.59    4.60
  -2   1  -3   94.49    7.90
   2   1   3   99.09    5.80
   2   1   3  103.59    6.20
   2   1   3  100.29    5.20
  -3  -1  -3  115.39    9.30
   3  -1   3  112.09    6.60
   3  -1   3  111.59    3.90
   3  -1   3  107.89    5.50
   3   1   3  106.89    6.00
  -3   1  -3  113.39    9.20
  -3   1  -3  107.19    6.00
   3   1   3  105.99    6.70
   3   1   3  105.19    7.00
   4  -1   3  699.73   19.80
   4  -1   3  689.33   22.20
  -4  -1  -3  671.83   20.30
  -4  -1  -3  695.63   26.40
   4   1   3  704.63   20.60
   4   1   3  687.83   22.90
   4   1   3  703.43   21.50
   5  -1   3  125.99    9.30
   5  -1   3  133.89    7.90
  -5  -1  -3  126.59    8.40
  -5  -1  -3  136.29    8.90
   5   1   3  124.99    8.60
   5   1   3  117.99    9.60
   5   1   3  119.59    7.90
  -6  -1  -3  158.78   10.00
  -6  -1  -3  174.28   10.80
   6  -1   3  172.88   10.10
   6  -1   3  163.78   12.10
  -6   1  -3  186.08   10.80
   6   1   3  177.98   12.50
   6   1   3  173.78   10.70
   6   1   3  183.38   10.50
  -7  -1  -3  167.58   11.60
   7  -1   3  162.58   11.00
  -7  -1  -3  175.08   11.30
   7   1   3  168.48   10.90
  -7   1  -3  182.88   11.50
   7   1   3  153.48   11.00
   7   1   3  156.68    7.70
  -8  -1  -3  389.16   26.10
  -8  -1  -3  331.67   13.60
  -8  -1  -3  350.56   14.40
  -8  -1  -3  345.77   13.40
   8  -1   3  352.56   17.20
  -8   1  -3  363.76   14.40
   8   1   3  340.57   17.30
  -8   1  -3  348.77   13.40
   8   1   3  344.17   12.70
   8   1   3  361.56   16.80
  -9  -1  -3   73.89    6.70
  -9  -1  -3   79.09    6.50
  -9  -1  -3   71.19    6.20
  -9   1  -3   61.69    6.40
  -9   1  -3   66.49    6.10
  -9   1  -3   60.09    6.30
 -10  -1  -3  187.48    8.60
 -10  -1  -3  183.48    9.10
 -10  -1  -3  178.88    8.50
 -10   1  -3  187.78    8.60
 -11  -1  -3   38.80    3.90
 -11  -1  -3   28.40    3.60
 -11  -2   3   14.00    2.90
 -11  -2   3   12.50    2.90
 -11   2   3   13.10    3.10
 -11   2   3   10.50    2.80
  11   2  -3   13.90    2.90
  11   2  -3   12.00    2.50
 -10  -2   3  174.28    9.40
 -10  -2   3  165.28    8.80
  10  -2  -3  178.68    9.00
 -10   2   3  177.78    9.20
  10   2  -3  185.48    8.40
 -10   2   3  182.98    9.50
  10   2  -3  172.08    9.40
  -9  -2   3  386.56   15.10
  -9  -2   3  340.17   17.80
   9  -2  -3  383.06   14.00
   9  -2  -3  394.76   13.00
  -9  -2   3  369.26   14.30
  -9  -2   3  366.66   13.80
   9  -2  -3  391.46   18.50
  -9   2   3  376.56   14.70
  -9   2   3  375.16   14.60
  -9   2   3  388.36   18.70
  -9   2   3  384.66   13.60
   9   2  -3  381.26   14.80
   9   2  -3  366.56   17.90
  -8  -2   3   94.19    7.60
  -8  -2   3  101.09    9.50
  -8  -2   3  100.99   15.80
   8  -2  -3   87.69    8.70
   8  -2  -3  100.09    6.40
  -8   2   3   83.49    9.40
   8   2  -3   71.99    6.30
   8   2  -3   65.89    7.90
  -8   2   3   83.99    9.00
  -8   2   3   78.49    6.10
   8   2  -3   88.89    8.70
  -8   2   3   86.09    7.00
  -8   2   3   76.09    6.10
   7  -2  -3  353.06   15.50
   7  -2  -3  341.57   11.90
  -7  -2   3  344.07   16.60
  -7  -2   3  344.67   16.10
   7   2  -3  341.37   15.80
   7   2  -3  349.17   14.80
  -7   2   3  372.36   17.00
  -7   2   3  359.06   16.50
   7   2  -3  357.56   13.10
   6  -2  -3  248.08   12.90
   6  -2  -3  267.87    9.70
  -6  -2   3  274.07   13.10
   6  -2  -3  269.87   12.40
  -6  -2   3  265.77   13.60
   6   2  -3  291.27   13.30
  -6   2   3  293.87   13.50
  -6   2   3  289.87   15.70
   6   2  -3  297.77   15.60
   6   2  -3  318.37   12.50
   6   2  -3  291.37   10.80
  -5  -2   3 1078.19   30.10
  -5  -2   3 1053.59   31.20
   5  -2  -3 1037.50   30.80
   5  -2  -3 1071.69   29.10
  -5   2   3 1135.99   33.70
   5   2  -3 1151.58   32.60
  -5   2   3 1153.08   31.50
   5   2  -3 1122.79   30.10
  -5   2   3 1124.39   30.20
   5   2  -3 1112.99   28.70
   4  -2  -3  827.62   23.80
  -4  -2   3  826.42   24.30
  -4   2   3  819.12   23.80
   4   2  -3  811.72   24.00
  -4   2   3  851.11   25.80
   4   2  -3  838.52   22.10
  -4   2   3  831.32   23.00
   4   2  -3  818.82   22.80
  -3  -2   3  370.16   13.30
   3  -2  -3  376.56   13.00
   3  -2  -3  375.16   13.60
  -3   2   3  358.06   12.60
  -3   2   3  345.47   11.90
  -3   2   3  352.16   13.70
   3   2  -3  366.66   12.20
  -2  -2   3 1538.45   37.10
   2  -2  -3 1757.52   39.80
   2  -2  -3 1585.34   37.10
  -2   2   3 1529.25   37.60
   2   2  -3 1554.44   34.60
  -2   2   3 1495.35   35.80
  -2   2   3 1484.95   36.30
  -1  -2   3 2221.08   49.80
   1  -2  -3 2216.38   50.09
   1  -2  -3 2274.77   53.69
  -1  -2   3 2212.08   51.99
  -1   2   3 2260.37   50.59
   0  -2  -3 5273.67  110.59
   0  -2  -3 5378.06  115.89
   0   2   3 5200.88  111.09
   1  -2   3  521.85   16.60
   1  -2   3  506.25   11.90
  -1  -2  -3  505.45   18.90
   1   2   3  459.25   14.30
  -1   2  -3  451.95   14.10
   1   2   3  465.25   15.40
  -2  -2  -3 1150.88   34.80
   2  -2   3 1193.28   31.70
   2  -2   3 1138.29   26.00
   2  -2   3 1104.79   27.80
   2  -2   3 1148.69   27.40
  -2   2  -3 1107.49   28.30
   2   2   3 1183.08   30.60
  -2   2  -3 1163.68   27.50
   2   2   3 1161.68   28.10
   2   2   3 1137.89   29.20
   3  -2   3   38.40    5.30
   3  -2   3   36.60    4.10
  -3  -2  -3   39.60    6.50
   3   2   3   33.00    4.00
  -3   2  -3   34.40    3.80
  -3   2  -3   33.70    4.10
   3   2   3   32.40    4.40
   3   2   3   27.10    4.50
  -4  -2  -3  336.27   13.30
   4  -2   3  335.07   13.90
   4   2   3  352.86   15.60
   4   2   3  347.57   13.30
   4   2   3  347.37   14.00
   5  -2   3    9.80    3.60
  -5  -2  -3   15.00    3.80
   5  -2   3   13.10    3.10
  -5  -2  -3   13.20    3.90
   5   2   3   14.80    4.00
   5   2   3   12.80    3.50
   5   2   3   12.00    2.50
   5   2   3    9.90    3.80
   5   2   3   12.10    3.50
  -6  -2  -3  110.89    8.50
  -6  -2  -3  101.39    8.80
   6  -2   3  107.99    8.10
   6   2   3   98.29    8.30
   6   2   3  100.99    8.50
   6   2   3   90.09    5.90
  -7  -2  -3  240.38   13.50
  -7  -2  -3  259.67   14.40
  -7  -2  -3  252.27   14.30
   7   2   3  244.38   13.80
   7   2   3  240.28   13.60
   7   2   3  263.17   10.80
  -8  -2  -3 1424.96   37.20
  -8  -2  -3 1398.16   35.70
  -8  -2  -3 1415.46   41.30
  -8  -2  -3 1408.66   36.40
   8   2   3 1450.25   36.20
   8   2   3 1386.66   42.00
   8   2   3 1439.76   40.60
  -9  -2  -3  124.19    7.50
  -9  -2  -3  122.29    8.30
  -9  -2  -3  121.39    7.70
   9   2   3  129.29    7.50
 -10  -2  -3   97.89    6.70
 -10  -2  -3   92.29    6.10
 -10  -2  -3  101.49    6.30
 -11  -3   3   27.40    3.90
 -11  -3   3   23.60    3.80
  11   3  -3   36.20    3.60
 -11   3   3   36.30    4.20
  11   3  -3   43.40    4.10
 -11   3   3   33.50    4.10
 -10  -3   3   16.80    3.40
 -10  -3   3   14.70    3.30
  10  -3  -3   13.70    3.20
  10   3  -3   14.30    3.20
 -10   3   3   14.90    3.60
  10   3  -3   10.70    3.70
 -10   3   3   10.30    3.10
 -10   3   3    8.90    2.80
  10   3  -3   11.80    2.90
   9  -3  -3   11.40    3.10
  -9  -3   3   16.80    3.90
  -9  -3   3   16.20    3.80
  -9  -3   3   16.00    4.90
   9  -3  -3   18.10    5.50
  -9   3   3   11.10    3.30
   9   3  -3   17.40    5.60
   9   3  -3   11.80    3.50
  -9   3   3   11.30    3.40
  -9   3   3   12.30    3.40
  -9   3   3   15.00    3.50
  -8  -3   3   69.09    6.50
   8  -3  -3   73.19    5.70
   8  -3  -3   75.19    8.60
  -8  -3   3   74.09    6.80
  -8  -3   3   66.49    8.20
  -8  -3   3   74.09    6.30
  -8   3   3   76.39    6.80
   8   3  -3   56.99    6.10
  -8   3   3   65.49    5.90
  -8   3   3   69.69    8.90
   8   3  -3   70.59    5.90
   8   3  -3   68.19    7.90
   8   3  -3   72.19    8.40
  -8   3   3   76.19    6.30
  -8   3   3   65.89    6.40
  -7  -3   3  140.19   10.50
   7  -3  -3  144.39    7.50
   7  -3  -3  132.79   10.20
  -7  -3   3  138.69   11.10
  -7   3   3  173.28   11.90
  -7   3   3  159.68   11.10
   7   3  -3  163.38   10.10
   7   3  -3  162.58    7.80
   7   3  -3  158.68    8.50
   7   3  -3  162.28   10.80
   6  -3  -3   13.70    4.00
   6  -3  -3    8.30    3.30
  -6  -3   3   17.70    4.80
   6  -3  -3   14.40    2.80
  -6  -3   3   10.30    3.70
   6   3  -3    9.10    2.70
  -6   3   3    9.00    4.30
  -6   3   3   11.00    3.70
   6   3  -3    7.60    3.30
  -6   3   3    9.60    3.50
   6   3  -3    7.80    3.60
  -5  -3   3   60.19    6.50
   5  -3  -3   50.59    5.40
   5  -3  -3   50.49    5.60
  -5  -3   3   58.49    5.70
   5   3  -3   35.30    4.80
  -5   3   3   40.40    5.30
  -5   3   3   37.20    6.10
   5   3  -3   38.30    5.00
  -5   3   3   44.60    5.50
  -4  -3   3   30.40    4.40
   4  -3  -3   28.10    4.00
   4  -3  -3   31.30    4.40
  -4  -3   3   26.40    4.50
   4   3  -3   37.50    4.30
  -4   3   3   42.80    4.70
  -4   3   3   35.80    4.60
   4   3  -3   38.90    4.40
  -4   3   3   30.60    5.10
   3  -3  -3  236.98   10.50
  -3  -3   3  242.38   11.20
   3  -3  -3  237.78   12.20
  -3   3   3  243.78   10.20
   3   3  -3  250.57    9.60
  -3   3   3  239.98   10.10
  -3   3   3  255.57   11.70
  -2  -3   3 1076.09   30.60
  -2  -3   3 1126.69   29.10
   2  -3  -3 1129.89   32.40
   2  -3  -3 1111.99   28.90
  -2  -3   3 1072.59   27.60
  -2   3   3 1108.69   29.70
  -2   3   3 1069.59   28.00
   2   3  -3 1064.59   26.40
  -2   3   3 1072.99   27.30
  -1  -3   3 1628.14   39.40
  -1  -3   3 1701.93   38.90
   1  -3  -3 1664.33   40.00
  -1  -3   3 1693.93   43.20
   1  -3  -3 1701.03   44.40
  -1   3   3 1605.14   39.10
  -1   3   3 1623.64   37.40
   1   3  -3 1627.74   38.00
  -1   3   3 1656.23   40.50
   0  -3  -3  115.39    6.80
   0  -3   3  110.59    8.40
   0  -3  -3  117.59    9.10
   0  -3   3  116.19    6.40
   0  -3   3  113.29    6.50
   0   3   3  135.49    6.90
   0   3  -3  131.69    6.50
   0   3   3  136.79    7.80
   0   3  -3  133.69    6.50
  -1  -3  -3 1996.50   52.69
   1  -3   3 1996.80   50.89
   1  -3   3 1967.60   45.50
  -1   3  -3 1902.71   44.50
   1   3   3 1931.11   44.90
  -1   3  -3 1910.51   45.20
   1   3   3 1975.40   47.20
   2  -3   3 2156.88   54.49
   2  -3   3 2056.89   47.90
   2  -3   3 2175.58   51.19
  -2  -3  -3 2019.50   55.29
   2   3   3 2032.90   48.50
   2   3   3 1938.51   46.60
  -2   3  -3 2051.29   47.30
   2   3   3 2031.00   50.49
  -2   3  -3 2061.29   48.20
  -3  -3  -3  766.12   29.60
   3  -3   3  768.42   25.40
  -3  -3  -3  746.23   22.30
   3  -3   3  746.93   27.70
  -3   3  -3  807.22   22.30
   3   3   3  818.22   23.90
  -3   3  -3  796.32   23.10
   3   3   3  812.12   22.10
   3   3   3  839.12   25.80
  -4  -3  -3  313.97   13.20
   4  -3   3  317.97   17.50
   4   3   3  325.97   15.60
   4   3   3  307.97   12.70
   4   3   3  315.67   13.10
  -4   3  -3  322.07   12.80
  -4   3  -3  313.07   13.30
  -5  -3  -3   93.99    7.50
  -5  -3  -3   89.59    7.80
   5   3   3  102.49    8.00
   5   3   3   97.39    9.60
   5   3   3   98.79    7.90
   5   3   3   90.19    5.90
  -6  -3  -3   10.00    4.40
  -6  -3  -3    9.30    3.70
   6   3   3   21.90    4.00
   6   3   3   21.80    5.10
   6   3   3   15.90    4.50
  -7  -3  -3  168.48    8.90
  -7  -3  -3  167.38   12.00
  -7  -3  -3  178.78    9.70
  -7  -3  -3  172.58    9.90
  -7  -3  -3  176.68    8.80
   7   3   3  173.08    9.20
   7   3   3  170.98   11.30
  -8  -3  -3   68.99    6.70
  -8  -3  -3   64.79    5.90
  -8  -3  -3   70.59    6.50
  -8  -3  -3   68.99    9.10
   8   3   3   47.30    8.00
   8   3   3   45.50    7.40
   8   3   3   41.30    5.60
   8   3   3   53.29    5.80
  -9  -3  -3  110.99    7.30
  -9  -3  -3  115.79    7.10
  -9  -3  -3  108.89    7.60
   9   3   3  100.39    6.90
 -10  -3  -3    9.50    2.60
 -10  -3  -3    6.10    2.40
 -10  -3  -3   11.40    3.00
  10   3   3    8.20    2.40
  10   3   3    6.80    2.60
 -11  -4   3   15.10    2.80
 -11  -4   3   20.00    3.40
 -11   4   3   22.20    3.60
  11   4  -3   24.10    3.00
 -11   4   3   21.80    3.50
 -10  -4   3    7.20    2.70
 -10  -4   3   10.20    3.00
  10  -4  -3    9.10    2.80
 -10   4   3   12.70    3.20
 -10   4   3   11.20    3.00
 -10   4   3   11.80    2.80
  10   4  -3    7.90    2.70
  10   4  -3    9.60    2.70
  -9  -4   3  146.09   11.20
  -9  -4   3  168.38    9.50
  -9  -4   3  166.88    8.90
   9  -4  -3  167.68   11.70
   9  -4  -3  173.28    8.90
  -9   4   3  154.18    9.00
  -9   4   3  150.18    8.00
  -9   4   3  151.78    9.00
   9   4  -3  161.68    8.10
   9   4  -3  146.29    7.90
   9   4  -3  163.08    8.30
  -9   4   3  143.19    8.00
   8  -4  -3  261.57   11.10
   8  -4  -3  258.37   14.80
  -8  -4   3  235.68   11.60
  -8  -4   3  252.77   14.90
  -8  -4   3  236.88   11.20
   8   4  -3  273.87   14.90
   8   4  -3  262.27   13.80
  -8   4   3  259.07   10.90
  -8   4   3  262.77   11.90
   8   4  -3  268.17   10.90
  -8   4   3  269.67   12.00
   8   4  -3  276.17   10.90
  -8   4   3  277.67   10.80
   7  -4  -3  181.48    8.60
  -7  -4   3  175.38   11.70
   7  -4  -3  185.88   11.80
  -7   4   3  159.08    8.40
   7   4  -3  167.18   11.40
  -7   4   3  166.18   11.90
   7   4  -3  168.78    8.40
   7   4  -3  167.48   10.70
  -6  -4   3  581.34   21.30
   6  -4  -3  543.75   16.40
   6  -4  -3  581.44   21.10
  -6  -4   3  580.84   22.30
   6   4  -3  537.55   16.50
   6   4  -3  550.24   20.30
  -6   4   3  553.14   22.00
   6   4  -3  542.25   19.60
  -5  -4   3  238.08   12.90
   5  -4  -3  247.68   12.20
   5  -4  -3  233.78    9.20
   5  -4  -3  223.68   12.10
  -5  -4   3  239.08   12.00
  -5   4   3  247.18   14.50
  -5   4   3  249.78   13.00
   5   4  -3  244.58   11.60
   5   4  -3  259.67   11.70
   4  -4  -3  129.99    8.50
  -4  -4   3  133.19    9.20
   4  -4  -3  122.89    7.90
  -4  -4   3  126.69    8.00
  -4   4   3  133.99    8.40
  -4   4   3  138.29   10.00
  -4   4   3  140.09    9.00
   4   4  -3  134.29    7.90
   3  -4  -3  383.66   18.00
  -3  -4   3  369.36   13.30
   3  -4  -3  379.06   14.90
   3  -4  -3  376.36   13.90
   3  -4  -3  374.56   14.20
   3  -4  -3  369.26   13.90
  -3  -4   3  372.96   15.30
   3   4  -3  376.46   13.20
  -3   4   3  383.66   14.40
  -3   4   3  369.26   15.80
  -3   4   3  378.36   14.30
  -2  -4   3   55.39    5.70
   2  -4  -3   55.89    5.50
   2  -4  -3   52.09    5.10
   2  -4  -3   56.09    7.30
  -2  -4   3   56.79    5.30
   2  -4  -3   52.49    5.10
  -2  -4   3   55.39    6.60
  -2   4   3   72.29    5.70
   2   4  -3   73.49    5.20
  -2   4   3   79.79    6.80
   2   4  -3   72.79    5.50
  -2   4   3   69.99    5.60
  -2   4   3   72.39    5.50
  -1  -4   3  833.62   23.50
   1  -4  -3  860.81   29.80
   1  -4  -3  858.71   24.00
   1  -4  -3  864.31   25.10
  -1  -4   3  843.32   24.60
  -1  -4   3  862.61   28.50
   1   4  -3  872.61   23.20
  -1   4   3  862.61   22.70
   1   4  -3  845.82   23.60
   1   4  -3  837.62   22.00
  -1   4   3  849.22   24.20
  -1   4   3  810.82   25.10
   0  -4   3  903.71   30.30
   0  -4   3  881.91   25.30
   0  -4   3  901.91   24.90
   0  -4  -3  895.31   25.20
   0  -4  -3  923.71   31.30
   0   4  -3  910.91   23.00
   0   4   3  893.51   26.60
   0   4  -3  909.61   24.80
   0   4   3  899.41   25.00
   0   4  -3  927.31   24.80
  -1  -4  -3 1399.36   36.20
   1  -4   3 1457.35   43.30
   1  -4   3 1431.66   37.40
  -1  -4  -3 1470.85   37.30
  -1  -4  -3 1498.95   45.10
  -1   4  -3 1516.45   36.80
   1   4   3 1529.65   39.80
   1   4   3 1494.05   36.50
  -1   4  -3 1529.15   37.40
   2  -4   3 1364.06   41.60
  -2  -4  -3 1306.17   34.20
   2  -4   3 1316.47   35.30
  -2  -4  -3 1404.06   35.20
  -2  -4  -3 1339.77   43.20
   2   4   3 1349.47   32.70
   2   4   3 1340.37   37.40
  -2   4  -3 1353.66   35.30
  -2   4  -3 1315.07   34.10
  -3  -4  -3 1044.20   37.40
   3  -4   3 1010.00   35.40
   3  -4   3 1021.40   29.30
  -3  -4  -3 1006.90   28.30
  -3   4  -3 1024.80   29.20
   3   4   3  980.30   27.10
  -3   4  -3 1008.90   28.40
   3   4   3 1016.50   32.00
  -4  -4  -3  217.18   11.40
   4  -4   3  209.88   15.20
   4  -4   3  212.68   11.50
  -4  -4  -3  189.98    9.90
   4   4   3  202.88   13.20
  -4   4  -3  201.58   10.80
  -4   4  -3  196.88   10.90
   4   4   3  200.18    8.90
   4   4   3  195.98   10.30
  -5  -4  -3   41.60    6.50
   5  -4   3   56.79    6.80
  -5  -4  -3   49.10    6.00
   5   4   3   47.60    4.70
   5   4   3   47.20    7.30
  -5   4  -3   47.50    6.00
   5   4   3   49.30    6.20
  -6  -4  -3   53.89    7.30
   6   4   3   29.50    5.60
   6   4   3   44.50    5.20
  -7  -4  -3   36.30    5.50
  -7  -4  -3   44.90    7.80
  -7  -4  -3   44.60    5.90
  -7  -4  -3   38.30    5.80
   7   4   3   28.10    5.80
   7   4   3   33.10    5.10
   7   4   3   26.50    4.30
  -8  -4  -3   73.49    6.50
  -8  -4  -3   80.09    9.70
  -8  -4  -3   63.39    6.60
  -8  -4  -3   71.19    6.00
   8   4   3   67.29    6.20
   8   4   3   70.79    9.20
  -9  -4  -3  275.67   11.70
  -9  -4  -3  275.97   11.30
  -9  -4  -3  281.47   10.90
   9   4   3  278.57   10.70
   9   4   3  274.67   10.70
 -10  -4  -3  175.38    7.60
 -10  -4  -3  182.88    7.80
 -10  -4  -3  185.48    8.20
  10   4   3  182.48    7.40
 -10  -5   3  178.18    8.40
 -10  -5   3  168.38    8.90
  10   5  -3  174.48    7.70
 -10   5   3  172.58    7.40
 -10   5   3  183.88    8.60
 -10   5   3  182.68    8.40
  10   5  -3  181.48    7.60
  10   5  -3  179.68    7.70
  -9  -5   3   37.20    6.70
  -9  -5   3   22.90    4.30
   9  -5  -3   33.50    4.70
   9   5  -3   34.40    4.80
   9   5  -3   30.20    4.30
  -9   5   3   34.40    5.00
  -9   5   3   36.20    4.60
   9   5  -3   36.10    4.50
  -9   5   3   40.20    5.30
  -8  -5   3  186.98   12.80
   8  -5  -3  176.58   12.30
  -8  -5   3  188.78   10.10
   8  -5  -3  214.18   10.20
   8  -5  -3  172.38   12.60
   8   5  -3  184.48    9.10
   8   5  -3  171.28   11.20
  -8   5   3  180.48    9.80
  -8   5   3  186.18    9.10
  -8   5   3  186.08    9.90
  -8   5   3  179.68    8.70
   8   5  -3  182.98    8.60
   8   5  -3  175.88    8.80
  -7  -5   3  202.68   13.00
  -7  -5   3  209.38   10.80
   7  -5  -3  198.18    9.90
   7  -5  -3  223.78   13.30
   7  -5  -3  193.18   12.80
   7   5  -3  201.18    9.40
  -7   5   3  190.98   10.20
  -7   5   3  184.48    9.10
   7   5  -3  209.68    9.40
  -7   5   3  199.28   10.20
  -7   5   3  199.78   13.10
   7   5  -3  193.28   12.00
  -7   5   3  200.58    9.40
  -6  -5   3  121.29   10.60
   6  -5  -3  114.79    9.40
   6  -5  -3  106.79    9.40
   6  -5  -3  115.69    7.30
  -6  -5   3  106.89    9.30
   6   5  -3  117.69    9.00
  -6   5   3  134.69   10.80
  -6   5   3  114.09    7.00
   6   5  -3  120.59    6.90
   5  -5  -3   15.70    4.30
  -5  -5   3   15.30    4.60
   5  -5  -3   14.40    3.10
   5  -5  -3   15.70    4.30
  -5  -5   3   16.50    4.60
  -5   5   3   14.10    4.20
   5   5  -3   17.80    4.30
  -5   5   3   10.20    4.20
  -5   5   3   16.40    4.50
   5   5  -3   17.50    3.30
   4  -5  -3  370.16   12.70
   4  -5  -3  380.66   15.40
  -4  -5   3  377.16   16.70
   4  -5  -3  389.96   15.80
   4  -5  -3  381.06   16.60
   4  -5  -3  419.76   16.60
  -4  -5   3  379.86   15.30
  -4   5   3  360.76   15.90
  -4   5   3  367.86   16.00
   4   5  -3  363.66   14.60
  -4   5   3  360.06   17.80
   3  -5  -3   22.10    6.40
   3  -5  -3   22.80    4.70
   3  -5  -3   21.50    4.50
   3  -5  -3   22.60    4.50
  -3  -5   3   19.10    4.70
   3  -5  -3   26.20    4.90
  -3  -5   3   28.80    4.40
  -3   5   3   29.40    4.70
  -3   5   3   27.60    4.90
   3   5  -3   35.30    4.60
  -3   5   3   24.60    4.80
  -3   5   3   30.50    5.60
   2  -5  -3  582.64   25.10
  -2  -5   3  527.15   17.50
   2  -5  -3  549.25   19.90
   2  -5  -3  534.85   18.40
   2  -5  -3  571.34   19.10
  -2  -5   3  537.85   18.30
  -2  -5   3  542.85   19.90
  -2  -5   3  570.34   24.20
   2  -5  -3  541.65   17.70
   2   5  -3  514.75   17.90
  -2   5   3  510.35   18.50
  -2   5   3  521.25   17.90
  -2   5   3  505.15   18.60
  -2   5   3  534.75   20.60
   2   5  -3  502.55   16.70
   1  -5  -3  859.81   26.70
   1  -5  -3  874.91   32.50
  -1  -5   3  867.11   26.20
   1  -5  -3  847.22   25.20
   1  -5  -3  865.71   24.80
  -1  -5   3  865.31   24.70
   1  -5  -3  861.81   24.40
  -1  -5   3  890.11   31.40
  -1   5   3  802.32   24.70
   1   5  -3  825.02   22.60
   1   5  -3  770.12   23.70
  -1   5   3  765.62   24.70
   1   5  -3  793.02   24.50
  -1   5   3  805.32   26.60
  -1   5   3  784.22   23.20
   0  -5  -3   45.60    5.30
   0  -5  -3   43.30    7.40
   0  -5   3   43.60    5.30
   0  -5  -3   49.40    5.70
   0  -5   3   47.60    5.70
   0  -5   3   47.90    7.20
   0   5  -3   35.50    4.80
   0   5   3   36.30    4.80
   0   5   3   43.40    6.00
   0   5  -3   42.00    4.90
   1  -5   3  648.34   22.10
   1  -5   3  658.83   27.10
  -1  -5  -3  652.03   21.40
  -1  -5  -3  630.34   20.80
  -1  -5  -3  662.53   28.50
  -1   5  -3  647.54   21.10
  -1   5  -3  664.33   21.40
   1   5   3  659.13   23.50
   1   5   3  656.63   20.60
  -2  -5  -3  295.57   13.10
  -2  -5  -3  296.07   12.80
  -2  -5  -3  279.07   18.70
   2  -5   3  299.97   13.90
   2  -5   3  287.97   17.40
  -2   5  -3  250.67   12.20
   2   5   3  255.07   14.50
  -2   5  -3  264.87   12.90
   3  -5   3  286.37   14.00
  -3  -5  -3  262.27   18.80
  -3  -5  -3  271.97   12.80
   3  -5   3  278.97   17.90
  -3   5  -3  262.47   13.20
  -3   5  -3  291.57   13.10
   3   5   3  272.17   11.80
   3   5   3  261.77   15.20
  -4  -5  -3   12.90    4.10
   4  -5   3    9.10    6.30
   4  -5   3   11.20    4.00
  -4   5  -3    7.80    3.20
  -4   5  -3   13.70    4.10
   4   5   3   13.50    3.40
   4   5   3    9.30    4.40
   4   5   3    6.10    3.30
   5  -5   3  110.19    9.90
  -5  -5  -3  108.49    9.40
   5   5   3  119.09    9.10
  -5   5  -3  105.49    9.20
   5   5   3  104.59    7.50
  -5   5  -3  106.29    9.30
  -6  -5  -3  143.29   11.20
  -6  -5  -3  120.99    8.50
  -6  -5  -3  118.09    8.10
   6   5   3  127.89    7.80
   6   5   3  133.09   10.10
   6   5   3  132.49    8.50
  -7  -5  -3   54.39    6.20
  -7  -5  -3   47.10    8.20
  -7  -5  -3   44.60    5.80
   7   5   3   46.00    5.60
   7   5   3   45.00    7.70
  -8  -5  -3   72.19    6.60
  -8  -5  -3   76.59    6.00
  -8  -5  -3   70.89    6.50
   8   5   3   68.09    5.90
   8   5   3   74.99    6.30
  -9  -5  -3   30.60    4.50
  -9  -5  -3   29.50    4.20
  -9  -5  -3   35.30    4.50
   9   5   3   34.70    4.40
   9   5   3   40.50    4.40
 -10  -5  -3    3.20    1.70
  10   5   3   -0.70    1.80
 -10  -6   3    6.90    2.40
 -10   6   3    2.70    1.90
  10   6  -3    4.50    1.90
 -10   6   3    6.10    2.10
  10   6  -3    4.20    2.10
   9  -6  -3   24.70    4.10
  -9  -6   3   36.20    5.00
   9   6  -3   38.70    4.50
   9   6  -3   38.30    4.50
  -9   6   3   47.30    5.10
  -9   6   3   44.70    5.40
  -9   6   3   42.70    4.40
   9   6  -3   40.50    4.30
   8  -6  -3   96.29   12.30
  -8  -6   3  121.89    8.10
   8  -6  -3  115.79    7.50
  -8   6   3  120.69    8.00
   8   6  -3  112.69    6.70
  -8   6   3  118.59    7.10
  -8   6   3  108.39    7.80
   8   6  -3  114.39    7.20
   8   6  -3  109.49    6.90
  -7  -6   3   48.70    6.20
  -7  -6   3   56.09    8.20
   7  -6  -3   45.40    7.50
   7  -6  -3   48.80    5.60
   7   6  -3   49.70    7.00
   7   6  -3   49.70    5.40
   7   6  -3   48.50    5.40
   7   6  -3   50.09    5.30
  -7   6   3   47.70    5.80
  -7   6   3   50.39    5.50
  -7   6   3   44.10    5.80
  -7   6   3   51.09    6.10
  -6  -6   3  103.49    7.70
   6  -6  -3   94.59    9.40
  -6  -6   3   93.09    9.10
   6  -6  -3   95.89    6.90
   6   6  -3   78.79    6.40
  -6   6   3   70.49    6.90
  -6   6   3   76.99    6.90
  -6   6   3   83.59    7.00
  -6   6   3   80.29    9.50
  -6   6   3   76.79    6.10
   6   6  -3   86.69    6.60
  -6   6   3   79.29    5.90
  -5  -6   3  226.58   14.20
   5  -6  -3  233.08   10.40
   5  -6  -3  236.48   15.30
  -5  -6   3  232.98   13.20
   5  -6  -3  239.08   13.70
   5   6  -3  219.98    9.60
  -5   6   3  211.48    9.60
  -5   6   3  203.68   13.40
  -5   6   3  209.58   13.10
   5   6  -3  211.98   11.80
   4  -6  -3   72.79    7.60
   4  -6  -3   64.69    7.50
  -4  -6   3   58.49    6.60
  -4  -6   3   55.39    7.60
   4  -6  -3   71.39    7.50
   4  -6  -3   62.19    5.60
  -4   6   3   76.39    7.90
   4   6  -3   65.89    5.30
  -4   6   3   62.19    8.10
   4   6  -3   72.39    6.80
  -4   6   3   64.39    7.50
   3  -6  -3  198.28   12.50
   3  -6  -3  187.98   11.40
  -3  -6   3  192.98   12.30
   3  -6  -3  194.08   11.80
  -3  -6   3  180.78   10.30
   3  -6  -3  177.48    9.00
   3  -6  -3  190.38   11.60
  -3   6   3  219.28   12.10
  -3   6   3  193.58   11.30
   3   6  -3  199.98   10.40
  -3   6   3  199.68   13.30
  -3   6   3  215.78   12.30
  -2  -6   3  542.25   21.30
   2  -6  -3  463.35   25.50
   2  -6  -3  526.85   20.20
   2  -6  -3  511.45   21.20
   2  -6  -3  542.85   20.20
  -2  -6   3  528.95   26.20
   2  -6  -3  520.35   19.90
   2  -6  -3  508.85   17.10
   2   6  -3  585.94   18.30
   2   6  -3  570.34   20.10
  -2   6   3  582.04   19.90
  -2   6   3  545.75   20.40
  -2   6   3  538.95   21.80
  -2   6   3  575.74   20.60
   1  -6  -3  247.58   12.00
  -1  -6   3  242.38   11.90
   1  -6  -3  254.17   18.10
  -1  -6   3  258.37   10.70
  -1  -6   3  255.57   13.60
  -1  -6   3  259.37   12.60
   1  -6  -3  254.37   13.00
  -1  -6   3  248.78   17.40
   1  -6  -3  240.78   12.40
  -1   6   3  236.98   13.80
  -1   6   3  264.97   13.30
   1   6  -3  249.08   12.60
  -1   6   3  253.17   12.90
   1   6  -3  236.98   11.90
   0  -6   3  104.39    8.70
   0  -6   3   87.89   10.60
   0  -6   3   84.19    7.20
   0  -6   3   94.29    8.00
   0  -6  -3   97.59    7.80
   0  -6  -3   78.69    7.60
   0  -6   3   87.39    6.00
   0  -6  -3   81.39   10.70
   0   6  -3  119.49    8.40
   0   6   3  123.99   10.00
   0   6   3  129.59    9.20
   0   6   3  129.19    8.80
   1  -6   3  501.65   15.60
  -1  -6  -3  511.25   19.00
   1  -6   3  544.65   20.60
  -1  -6  -3  528.65   19.80
   1  -6   3  526.45   19.70
   1  -6   3  522.15   19.30
   1  -6   3  511.15   25.70
   1   6   3  497.45   18.70
   1   6   3  516.85   20.10
  -1   6  -3  489.25   19.20
  -1   6  -3  488.75   18.80
   1   6   3  509.95   21.80
  -2  -6  -3   42.70    6.00
  -2  -6  -3   29.60    8.30
   2  -6   3   37.50    5.50
   2  -6   3   32.60    3.90
   2  -6   3   36.20    8.50
   2  -6   3   35.40    6.00
  -2  -6  -3   42.20    6.00
   2   6   3   36.60    7.20
   2   6   3   35.80    6.00
  -2   6  -3   28.90    5.30
  -3  -6  -3  109.79    8.80
   3  -6   3  119.69    9.40
   3  -6   3  117.99    9.90
  -3   6  -3  104.49    9.00
  -3   6  -3  111.49    8.80
   3   6   3  112.59    9.60
   3   6   3  108.89   11.00
  -4  -6  -3  220.58   13.10
   4  -6   3  233.78   13.30
   4  -6   3  218.58   13.90
   4   6   3  232.08   12.30
   4   6   3  236.98    9.80
  -4   6  -3  217.38   13.20
  -4   6  -3  229.98   13.30
   5  -6   3   51.29    8.20
  -5  -6  -3   45.50    7.00
  -5  -6  -3   49.10    7.50
   5   6   3   33.10    6.00
  -5   6  -3   51.39    7.50
   5   6   3   48.60    5.60
  -5   6  -3   54.69    7.90
  -5   6  -3   47.40    4.80
  -5   6  -3   50.19    5.60
  -6  -6  -3  121.09   10.60
  -6  -6  -3  115.59    7.90
   6   6   3  130.99   10.50
   6   6   3  116.89    7.70
  -6   6  -3  123.99    7.30
  -7  -6  -3  171.28    9.50
  -7  -6  -3  160.48   12.50
   7   6   3  178.48    9.00
   7   6   3  178.28    9.10
  -8  -6  -3    5.00    2.50
   8   6   3    4.70    2.70
   8   6   3    3.30    2.50
  -9  -6  -3   37.50    4.00
   9   6   3   24.70    3.80
   9   6   3   24.90    3.60
  -9  -7   3   33.70    4.40
  -9   7   3   31.10    3.60
  -9   7   3   29.70    4.10
   9   7  -3   24.50    3.60
   9   7  -3   29.10    4.00
  -8  -7   3  143.59    8.40
   8  -7  -3  145.69    8.40
  -8   7   3  171.68    7.90
   8   7  -3  158.38    8.00
   8   7  -3  163.48    8.00
  -8   7   3  158.78    8.60
  -7  -7   3  234.28   14.10
   7  -7  -3  244.48   11.30
  -7  -7   3  240.68   11.50
   7  -7  -3  233.78   14.20
  -7   7   3  246.88   11.30
   7   7  -3  241.58   10.50
  -7   7   3  246.78   10.40
   7   7  -3  228.88   10.50
  -7   7   3  246.68   10.80
   6  -7  -3  484.15   21.70
  -6  -7   3  520.95   18.30
   6  -7  -3  520.25   18.00
  -6  -7   3  512.95   21.30
  -6   7   3  503.25   17.50
   6   7  -3  503.95   20.30
   6   7  -3  533.15   17.00
  -6   7   3  516.75   17.20
  -6   7   3  535.05   16.90
   5  -7  -3  150.78    9.00
  -5  -7   3  143.69   11.10
   5  -7  -3  144.69   11.40
  -5  -7   3  147.19    9.30
   5  -7  -3  151.48   12.30
  -5   7   3  136.99    8.40
  -5   7   3  135.09    7.80
  -5   7   3  148.29    8.80
  -5   7   3  144.19    5.10
  -5   7   3  140.09   11.50
  -5   7   3  135.09   11.10
   5   7  -3  153.58    8.60
   5   7  -3  136.29   10.20
   5   7  -3  144.19    8.10
   4  -7  -3  229.68   13.90
   4  -7  -3  235.98   11.20
   4  -7  -3  235.38   13.80
  -4  -7   3  244.08   13.50
   4  -7  -3  240.98   14.70
  -4  -7   3  225.88   14.40
  -4   7   3  216.18   10.20
  -4   7   3  202.18   13.40
   4   7  -3  207.88   11.90
   4   7  -3  215.18    9.60
  -4   7   3  213.88   13.40
  -4   7   3  198.68    9.40
   3  -7  -3  210.88    9.90
   3  -7  -3  209.88   10.80
  -3  -7   3  214.38   14.10
   3  -7  -3  211.08   13.20
   3  -7  -3  222.88   13.30
   3  -7  -3  217.88   13.60
   3   7  -3  210.58   11.20
  -3   7   3  214.48   13.00
   3   7  -3  213.28    9.20
  -3   7   3  201.88   13.00
  -3   7   3  214.88   13.40
   2  -7  -3  143.79    7.90
   2  -7  -3  145.79   10.80
  -2  -7   3  158.18   11.80
   2  -7  -3  146.99   10.70
   2  -7  -3  140.89    8.70
   2  -7  -3  142.69   11.60
   2   7  -3  149.19   10.50
  -2   7   3  149.19   10.60
  -2   7   3  144.89   11.00
  -2   7   3  155.18   11.10
  -2   7   3  154.38   17.10
   1  -7  -3   49.70    7.00
   1  -7  -3   54.59    7.20
   1  -7  -3   56.59    5.00
  -1  -7   3   50.99    5.10
  -1  -7   3   58.09    6.20
  -1  -7   3   61.49    7.40
   1  -7  -3   45.10    6.00
  -1  -7   3   65.29    8.00
  -1  -7   3   63.39    7.10
  -1   7   3   34.40    7.60
  -1   7   3   49.40    7.10
  -1   7   3   38.80    6.60
   1   7  -3   45.60    6.30
   0  -7   3   -0.50    2.60
   0  -7  -3    2.00    2.20
   0  -7  -3   -1.30    2.60
   0  -7   3   -1.30    2.10
   0  -7   3    1.70    2.70
   0  -7   3   -0.30    3.20
   0  -7  -3    1.50    2.60
   0   7   3    0.70    3.40
   0   7  -3   -0.50    2.60
   0   7   3    1.80    3.00
   0   7   3    0.90    2.80
   1  -7   3  118.09    9.90
   1  -7   3  127.29    7.90
   1  -7   3  113.69    9.40
  -1  -7  -3  142.49   10.90
  -1  -7  -3  133.39    9.80
  -1  -7  -3  122.99    6.70
   1  -7   3  112.99    9.90
  -1   7  -3  139.99   10.50
   1   7   3  129.09   12.20
   1   7   3  130.99   10.50
   2  -7   3  243.58   13.80
   2  -7   3  240.78   10.60
   2  -7   3  261.67   14.50
  -2  -7  -3  248.58   13.90
  -2  -7  -3  235.88   14.10
   2  -7   3  229.28   14.30
  -2   7  -3  273.77   14.90
  -2   7  -3  267.87   14.20
   2   7   3  271.67   15.00
  -3  -7  -3  494.45   20.20
   3  -7   3  469.05   20.40
   3  -7   3  482.75   15.60
   3  -7   3  478.25   21.50
  -3   7  -3  469.25   14.50
   3   7   3  472.25   20.80
  -3   7  -3  469.75   20.70
   3   7   3  489.55   17.00
  -3   7  -3  466.25   15.80
   3   7   3  475.05   14.60
  -3   7  -3  464.95   20.10
  -3   7  -3  468.75   15.10
   4  -7   3  282.07   15.50
  -4  -7  -3  251.27   11.70
   4  -7   3  267.57   10.60
  -4  -7  -3  264.57   15.20
   4  -7   3  265.97   16.00
  -4   7  -3  259.17   15.00
   4   7   3  260.57   10.00
  -4   7  -3  265.77   11.50
  -4   7  -3  263.77   11.30
  -4   7  -3  279.67   15.70
   4   7   3  259.97   10.10
  -4   7  -3  265.87   10.40
  -4   7  -3  249.28   10.50
   5  -7   3   29.80   10.30
  -5  -7  -3   39.70    7.30
  -5  -7  -3   45.90    5.60
  -5   7  -3   31.60    4.60
   5   7   3   33.00    4.60
   5   7   3   30.60    4.70
   5   7   3   31.90    5.30
  -5   7  -3   31.80    4.80
  -6  -7  -3  281.27   12.10
  -6  -7  -3  260.27   15.10
   6   7   3  273.07   11.20
  -6   7  -3  272.47   10.70
  -6   7  -3  264.37   11.20
   6   7   3  267.47   11.20
  -7  -7  -3   86.29    6.80
   7   7   3   96.89    6.50
   7   7   3   86.29    6.50
  -7   7  -3   90.99    6.00
  -8  -7  -3   26.70    4.00
   8   7   3   26.40    4.20
   8   7   3   25.80    3.80
  -9  -8   3  119.39    5.90
   9   8  -3  110.19    5.30
  -9   8   3  118.09    5.80
  -8  -8   3   29.30    4.30
   8   8  -3   23.10    3.90
  -8   8   3   30.60    3.90
  -8   8   3   21.10    3.30
  -8   8   3   19.90    3.70
   8   8  -3   27.70    4.10
   7  -8  -3   34.50    5.10
  -7  -8   3   24.00    4.50
   7   8  -3   36.90    4.80
  -7   8   3   36.50    4.70
   7   8  -3   37.30    6.30
  -7   8   3   37.80    4.60
   7   8  -3   41.30    4.80
  -7   8   3   40.80    4.60
   6  -8  -3   41.70    5.70
   6  -8  -3   38.60    7.10
  -6  -8   3   50.29    6.10
   6   8  -3   52.99    5.60
  -6   8   3   41.60    5.20
   6   8  -3   51.49    5.20
  -6   8   3   57.79    5.80
   6   8  -3   61.99    5.60
  -6   8   3   52.19    5.40
   5  -8  -3  232.28   11.70
   5  -8  -3  249.68   14.90
  -5  -8   3  234.08   11.60
   5   8  -3  216.48    9.60
  -5   8   3  215.78   10.00
  -5   8   3  216.58   10.60
   5   8  -3  220.78   10.10
  -5   8   3  226.08   10.80
   5   8  -3  225.58   10.10
   5   8  -3  233.18   13.20
  -4  -8   3  422.46   16.40
   4  -8  -3  427.76   15.50
   4  -8  -3  409.26   19.70
   4  -8  -3  409.76   19.70
   4  -8  -3  411.26   16.20
  -4   8   3  414.06   20.00
  -4   8   3  418.16   15.40
   4   8  -3  408.76   13.40
  -4   8   3  418.36   13.70
   4   8  -3  425.16   14.50
  -4   8   3  421.76   14.30
   4   8  -3  421.16   14.50
  -4   8   3  409.96   14.90
  -4   8   3  421.26   12.00
   3  -8  -3  228.38   10.80
   3  -8  -3  221.28   13.90
   3  -8  -3  247.08   21.80
  -3  -8   3  206.58   11.00
  -3  -8   3  203.28   14.70
   3  -8  -3  209.28   14.20
   3  -8  -3  217.38   11.50
   3  -8  -3  222.88   10.40
   3   8  -3  205.58    8.50
  -3   8   3  203.18    8.40
   3   8  -3  208.18    9.50
  -3   8   3  208.08   15.60
  -3   8   3  196.48   10.30
  -3   8   3  222.88   14.40
  -3   8   3  198.48    9.20
  -3   8   3  222.98   14.40
   3   8  -3  211.28    8.80
  -3   8   3  211.28   10.10
  -2  -8   3  729.93   21.40
   2  -8  -3  704.23   20.90
  -2  -8   3  683.03   22.00
   2  -8  -3  707.13   26.20
  -2  -8   3  717.83   28.20
   2  -8  -3  696.83   27.00
   2  -8  -3  695.93   22.90
  -2   8   3  718.23   20.90
   2   8  -3  705.53   19.20
  -2   8   3  675.13   19.50
  -2   8   3  733.53   21.50
  -2   8   3  701.53   26.60
  -2   8   3  690.13   19.60
  -2   8   3  696.53   26.70
   2   8  -3  674.33   17.60
   1  -8  -3  161.78   12.20
   1  -8  -3  159.08    8.60
   1  -8  -3  144.19   11.10
  -1  -8   3  145.49    9.80
  -1  -8   3  163.38   12.70
  -1  -8   3  138.29   11.00
  -1   8   3  146.19   11.70
  -1   8   3  149.88   12.10
   1   8  -3  149.79    7.30
  -1   8   3  149.59    7.30
   0  -8   3  414.66   19.20
   0  -8   3  416.86   16.10
   0  -8   3  417.36   20.20
   0  -8  -3  413.66   14.00
   0  -8   3  411.66   14.70
   0  -8  -3  432.06   19.20
   0  -8  -3  420.66   19.90
   0  -8   3  386.96   18.80
   0   8  -3  389.96   13.10
   0   8   3  402.26   19.70
   0   8   3  397.96   13.10
   0   8   3  403.76   13.00
   0   8   3  423.36   19.10
   0   8  -3  410.96   18.90
   1  -8   3   62.09    8.60
   1  -8   3   68.79    6.60
   1  -8   3   55.79    7.80
   1  -8   3   62.89    8.30
  -1  -8  -3   68.99    8.10
  -1  -8  -3   59.19    8.60
  -1   8  -3   58.99    8.50
  -1   8  -3   49.20    4.80
  -1   8  -3   54.49    4.00
   1   8   3   46.70    4.90
   1   8   3   49.90    5.00
   1   8   3   55.79    5.50
  -1   8  -3   53.19    4.90
  -1   8  -3   54.19    5.60
   1   8   3   46.00    4.90
  -1   8  -3   55.49    5.40
   1   8   3   54.19    7.90
   2  -8   3  144.89   11.50
   2  -8   3  156.98    9.30
   2  -8   3  168.78   12.60
  -2  -8  -3  140.29   11.10
   2  -8   3  136.69   11.80
  -2  -8  -3  147.99   12.40
  -2  -8  -3  157.48    9.10
  -2   8  -3  154.48    4.90
  -2   8  -3  158.48    8.60
   2   8   3  157.38    7.40
   2   8   3  153.78    8.20
  -2   8  -3  166.58   12.40
   2   8   3  146.09    7.90
   2   8   3  146.69   12.00
   2   8   3  147.89    7.60
  -2   8  -3  149.19    7.80
  -2   8  -3  162.88    8.10
  -2   8  -3  149.29    7.60
   3  -8   3    5.70    4.10
  -3  -8  -3    2.50    3.40
   3  -8   3    3.80    4.10
   3  -8   3    5.50    2.70
  -3  -8  -3    2.10    2.30
   3  -8   3   -1.40    3.40
  -3   8  -3    8.80    3.00
  -3   8  -3    7.50    2.80
  -3   8  -3    8.00    2.50
   3   8   3    5.00    4.20
  -3   8  -3    8.30    2.70
   3   8   3    6.50    2.40
  -3   8  -3    3.70    4.10
   3   8   3    7.70    2.70
   4  -8   3   99.69    7.00
  -4  -8  -3  104.09    7.40
   4  -8   3  109.39   10.90
  -4  -8  -3  102.19   10.10
   4   8   3   88.59    6.00
  -4   8  -3   85.09    6.90
   4   8   3   76.39    5.80
  -4   8  -3   78.59    6.20
  -4   8  -3   83.19    6.60
  -4   8  -3   82.89    6.10
  -5  -8  -3  118.09    7.90
   5  -8   3  122.89    7.40
  -5  -8  -3  126.19   11.00
  -5   8  -3  121.99    7.00
   5   8   3  126.29    6.90
  -5   8  -3  119.89    7.60
  -5   8  -3  125.69    7.30
  -5   8  -3  112.99    7.50
   6  -8   3   78.49    6.00
  -6  -8  -3   88.69    6.70
  -6   8  -3  100.79    6.70
  -6   8  -3  102.89    6.30
   6   8   3   99.59    6.90
   6   8   3  100.49    6.90
  -7  -8  -3   78.19    5.90
   7   8   3   93.89    6.00
   7   8   3   85.99    5.90
  -7   8  -3   91.99    5.30
  -8  -8  -3    3.00    1.80
   8   8   3    3.80    2.10
   8  -9  -3   23.40    3.20
  -8  -9   3   18.50    2.90
  -8   9   3   26.40    3.40
   8   9  -3   23.50    3.30
  -7  -9   3  181.78    8.50
   7  -9  -3  171.08    8.10
   7  -9  -3  185.88    8.20
  -7   9   3  172.78    8.10
   7   9  -3  172.08    7.80
   7   9  -3  173.88    7.10
  -7   9   3  170.98    7.40
  -7   9   3  171.08    7.80
   7   9  -3  169.98    7.70
   6  -9  -3   25.80    4.80
   6  -9  -3   24.90    4.20
  -6  -9   3   31.60    4.70
   6  -9  -3   26.50    4.60
   6   9  -3   30.20    4.60
   6   9  -3   24.90    4.30
   6   9  -3   28.90    3.90
  -6   9   3   29.20    4.50
  -6   9   3   31.10    4.30
  -6   9   3   33.40    4.60
   5  -9  -3   66.99    6.10
   5  -9  -3   80.19    7.30
  -5  -9   3   73.49    6.60
   5  -9  -3   73.69    6.40
   5   9  -3   57.09    4.70
  -5   9   3   56.89    5.80
   5   9  -3   60.89    5.80
  -5   9   3   51.99    5.70
  -5   9   3   58.19    5.50
   5   9  -3   61.19    5.80
   4  -9  -3  127.49    7.90
   4  -9  -3  127.09   10.60
  -4  -9   3  124.39    8.70
   4  -9  -3  118.49    8.00
   4  -9  -3  121.79    8.90
  -4   9   3  150.48    7.60
   4   9  -3  150.48    9.50
  -4   9   3  155.08    8.00
   4   9  -3  144.49    6.70
  -4   9   3  153.78    8.60
  -4   9   3  143.99    8.40
  -4   9   3  138.29    4.90
   3  -9  -3   19.90    6.00
   3  -9  -3   26.70    4.60
   3  -9  -3   27.70    4.70
  -3  -9   3   26.20    4.70
   3  -9  -3   29.60    5.70
   3  -9  -3   30.10    6.50
   3   9  -3   28.80    4.20
  -3   9   3   25.60    3.30
  -3   9   3   25.20    4.30
   3   9  -3   23.10    3.30
  -3   9   3   27.80    4.30
  -2  -9   3   69.79    9.10
  -2  -9   3   77.39    7.00
   2  -9  -3   72.99    6.70
   2  -9  -3   74.59    9.80
   2  -9  -3   73.39    6.40
   2  -9  -3   77.29    9.20
  -2   9   3   85.99   10.10
   2   9  -3   81.19    5.70
   2   9  -3   78.79    6.20
  -2   9   3   84.59    5.80
  -2   9   3   78.19    6.80
  -2   9   3   87.69    6.20
   1  -9  -3  150.88   11.90
  -1  -9   3  151.98    9.50
   1  -9  -3  144.09   12.50
   1  -9  -3  142.69    8.80
   1  -9  -3  152.98    8.50
  -1  -9   3  135.49   12.40
  -1   9   3  163.38   12.80
  -1   9   3  162.38    8.00
  -1   9   3  167.48    7.90
   1   9  -3  159.98    7.90
  -1   9   3  162.38    8.40
   1   9  -3  157.18    7.70
   1   9  -3  161.48    7.80
   0  -9   3   76.59    7.00
   0  -9  -3   95.19    9.60
   0  -9   3   73.49    9.40
   0  -9  -3   76.59    6.10
   0  -9  -3   82.69    7.50
   0  -9  -3   74.49   10.20
   0  -9  -3   81.29    7.00
   0  -9   3   83.19    7.80
   0   9  -3   97.69    6.30
   0   9   3   89.29    6.10
   0   9   3   84.69    4.60
   0   9   3   97.09   10.50
   0   9  -3   85.09    5.20
   0   9  -3   88.89    6.10
   0   9   3   83.99    6.10
  -1  -9  -3   43.60    8.50
   1  -9   3   43.20    8.10
   1  -9   3   46.00    5.50
  -1  -9  -3   42.80    5.50
  -1  -9  -3   41.80    7.90
   1  -9   3   48.80    6.20
  -1   9  -3   55.99    5.20
  -1   9  -3   51.89    5.10
   1   9   3   51.89    8.40
  -1   9  -3   51.49    5.60
   1   9   3   55.69    5.20
  -1   9  -3   49.99    3.60
   1   9   3   53.69    4.40
   1   9   3   46.00    5.00
  -2  -9  -3   40.20    7.20
   2  -9   3   35.90    5.40
   2  -9   3   29.90    6.60
  -2  -9  -3   31.10    5.00
  -2   9  -3   28.50    4.50
   2   9   3   26.80    4.50
   2   9   3   31.80    4.40
  -2   9  -3   27.40    4.30
  -2   9  -3   30.40    4.50
   2   9   3   24.70    4.10
   2   9   3   39.50    7.70
  -2   9  -3   32.70    4.80
  -3  -9  -3  140.39    8.40
   3  -9   3  136.29   12.10
   3  -9   3  142.09    8.80
  -3  -9  -3  149.59   11.50
   3   9   3  144.09    7.40
  -3   9  -3  139.49    7.80
  -3   9  -3  151.08    7.80
  -3   9  -3  139.19    7.30
  -3   9  -3  150.98    8.40
   3   9   3  136.29    7.40
   4  -9   3   60.29    5.90
  -4  -9  -3   53.59    5.60
  -4   9  -3   57.89    5.70
   4   9   3   57.29    5.00
   4   9   3   60.79    5.60
  -4   9  -3   54.79    5.20
  -4   9  -3   53.59    5.10
   5  -9   3   13.30    3.40
  -5  -9  -3   20.40    3.80
  -5   9  -3   23.20    3.80
  -5   9  -3   23.70    4.20
  -5   9  -3   25.20    3.70
   5   9   3   29.50    4.00
  -6  -9  -3   31.40    4.10
  -6   9  -3   28.50    4.00
  -6   9  -3   37.80    4.00
  -7  -9  -3   83.19    5.20
  -6 -10   3  157.58    7.70
   6 -10  -3  167.08    7.30
  -6  10   3  163.98    7.30
  -6  10   3  164.28    7.00
   6  10  -3  155.98    7.00
   5 -10  -3  185.78    8.60
   5 -10  -3  198.08    8.70
  -5 -10   3  185.48    9.10
  -5  10   3  178.78    8.30
  -5  10   3  179.58    7.90
  -4 -10   3  171.58    9.10
   4 -10  -3  149.88    8.30
   4 -10  -3  164.38    8.40
  -4  10   3  157.98    7.30
  -4  10   3  152.38    8.10
   3 -10  -3   94.89    6.80
  -3 -10   3   94.69    7.50
   3 -10  -3   92.89    6.80
   3  10  -3  107.99    6.80
  -3  10   3  108.89    4.70
  -3  10   3  106.49    6.40
  -3  10   3  117.19    7.20
   3  10  -3  109.19    6.30
  -2 -10   3  102.89    7.70
   2 -10  -3  101.59    6.90
   2 -10  -3  104.69    7.20
   2  10  -3   98.69    6.30
   2  10  -3  111.59    6.40
  -2  10   3  102.89    6.50
  -2  10   3  106.79    5.70
  -1 -10   3    6.50    3.20
   1 -10  -3    7.80    2.90
   1 -10  -3    7.40    2.80
   1 -10  -3   10.80    3.50
  -1 -10   3    7.60    3.10
  -1  10   3    5.50    2.70
   1  10  -3    6.00    2.20
  -1  10   3    5.00    2.30
  -1  10   3    5.70    2.40
   1  10  -3    5.60    2.40
   1  10  -3   10.80    2.80
   0 -10  -3   31.10    5.90
   0 -10   3   29.60    5.10
   0 -10  -3   29.90    4.80
   0  10   3   38.80    4.90
   0  10   3   38.70    4.60
   0  10  -3   34.40    4.50
   0  10  -3   35.00    3.50
   0  10   3   36.60    4.60
   0  10  -3   40.20    4.80
  -1 -10  -3  423.06   14.90
   1 -10   3  448.96   15.90
   1 -10   3  433.56   16.80
  -1  10  -3  412.56   13.30
   1  10   3  398.56   13.30
  -1  10  -3  414.06   13.70
   1  10   3  419.16   13.60
  -1  10  -3  399.86   14.20
   1  10   3  404.06   11.20
   2 -10   3  130.79    7.90
  -2 -10  -3  124.39    7.50
   2 -10   3  130.59    8.80
  -2  10  -3  133.89    7.20
   2  10   3  123.09    6.80
  -2  10  -3  131.39    6.70
   2  10   3  127.09    7.00
   2  10   3  122.59    5.90
  -2  10  -3  127.09    7.60
  -3 -10  -3  104.49    6.90
   3 -10   3  108.29    7.70
   3 -10   3  110.49    7.20
  -3  10  -3  104.29    6.20
   3  10   3  111.29    5.90
  -3  10  -3  104.29    6.90
   3  10   3  102.09    6.10
  -3  10  -3  103.39    6.10
   4 -10   3   27.20    5.00
  -4 -10  -3   28.30    4.20
   4  10   3   38.80    4.10
  -4  10  -3   33.20    3.90
  -4  10  -3   43.20    4.70
   4  10   3   34.90    4.00
  -5 -10  -3   45.20    4.40
   5  10   3   39.80    3.90
  -5  10  -3   44.20    3.90
  -5  10  -3   43.60    4.40
   5  10   3   42.50    3.90
  -6 -10  -3   31.10    3.50
   6  10   3   36.60    3.20
  -5 -11   3   21.00    3.20
  -5  11   3   20.40    3.00
   4 -11  -3   42.90    4.20
  -4 -11   3   47.80    4.50
  -4  11   3   59.39    4.10
  -4  11   3   57.49    4.60
   4  11  -3   61.09    4.50
   3 -11  -3   -0.10    2.00
  -3 -11   3    0.80    2.00
   3 -11  -3    0.70    2.10
   3 -11  -3    2.20    1.90
  -3  11   3   -0.40    2.10
   3  11  -3    3.50    1.80
  -3  11   3    1.80    1.80
   3  11  -3   -1.00    1.60
   2 -11  -3   20.70    3.80
  -2 -11   3   23.20    4.30
   2 -11  -3   20.90    3.70
  -2  11   3   18.50    2.30
   2  11  -3   20.30    3.20
  -2  11   3   15.20    2.70
   2  11  -3   16.70    2.80
  -1 -11   3  108.89    7.10
   1 -11  -3  103.89    6.60
   1 -11  -3  114.29    7.30
   1  11  -3  130.29    6.30
  -1  11   3  117.39    6.10
   1  11  -3  118.59    5.10
   1  11  -3  124.49    6.30
  -1  11   3  121.89    6.40
  -1  11   3  122.39    5.70
   0 -11  -3    5.50    2.40
   0 -11   3    3.90    2.40
   0 -11   3    3.00    2.30
   0  11   3    1.80    1.90
   0  11  -3    1.80    1.90
   0  11   3    3.90    2.20
   0  11  -3    0.70    2.00
   0  11   3    1.00    1.80
   1 -11   3  128.69    7.10
   1 -11   3  119.89    7.10
  -1 -11  -3  116.19    6.70
  -1  11  -3  116.59    6.10
  -1  11  -3  113.89    6.20
   1  11   3  118.39    6.30
   1  11   3  118.29    6.10
   1  11   3  124.19    6.70
   2 -11   3   71.19    5.60
  -2 -11  -3   75.69    5.30
  -2  11  -3   59.49    5.10
   2  11   3   70.19    4.90
  -2  11  -3   66.69    4.70
  -2  11  -3   66.69    4.70
   3 -11   3   34.30    4.10
  -3 -11  -3   39.10    3.90
  -3  11  -3   27.20    3.80
  -3  11  -3   26.70    3.40
   3  11   3   21.10    3.30
  -4 -11  -3   41.30    3.80
   4 -11   3   39.60    4.10
  -4  11  -3   41.60    3.50
  -4  11  -3   45.80    4.10
   4  11   3   38.80    2.00
  -2 -12   3   25.10    3.40
  -2  12   3   36.20    3.10
  -1 -12   3   31.70    3.70
  -1  12   3   34.70    3.10
   0 -12   3   81.49    5.20
   0  12   3   93.59    3.90
   0  12   3   94.49    4.50
   0  12  -3   89.89    5.10
   1 -12   3   63.29    4.50
   1  12   3   62.29    3.60
  -1  12  -3   66.39    3.80
 -11   0   4   88.59    6.00
 -11   0   4   86.99    5.90
  11   0  -4   89.59    5.60
 -10   0   4   38.30    5.20
 -10   0   4   33.70    5.20
  10   0  -4   40.80    4.60
  10   0  -4   31.40    7.90
  10   0  -4   38.00    5.10
  -9   0   4  194.28    9.90
  -9   0   4  186.88   10.30
   9   0  -4  194.18   12.70
   9   0  -4  178.68   12.20
   9   0  -4  190.28    9.90
  -9   0   4  186.78   12.70
  -8   0   4  167.58    9.70
  -8   0   4  157.88   11.40
   8   0  -4  148.39   11.00
  -8   0   4  174.68   12.40
  -8   0   4  152.78    8.40
   8   0  -4  152.28    8.50
  -7   0   4  230.38   13.60
   7   0  -4  233.08   15.10
  -7   0   4  246.18   12.90
   7   0  -4  235.58   12.70
   7   0  -4  240.78   10.20
   6   0  -4  288.07   10.50
   6   0  -4  280.17   12.90
  -6   0   4  289.57   13.10
  -6   0   4  272.17   13.70
   6   0  -4  272.57   14.00
  -5   0   4  166.58    9.90
   5   0  -4  170.78   10.00
  -5   0   4  168.28    8.80
   5   0  -4  172.18    9.00
   4   0  -4  376.46   13.20
  -4   0   4  379.96   14.60
  -4   0   4  381.36   14.30
   4   0  -4  378.46   14.80
   3   0  -4    4.30    2.20
  -3   0   4    6.50    2.50
  -3   0   4    5.70    2.20
  -2   0   4    0.70    1.50
   2   0  -4    2.60    1.70
  -2   0   4    3.10    1.70
   2   0  -4    2.40    1.90
  -1   0   4  695.53   17.50
   1   0  -4  694.33   21.80
   1   0  -4  701.13   19.20
  -1   0   4  710.73   19.70
   0   0   4  226.78    7.70
   0   0  -4  232.98   11.80
   0   0   4  221.28    9.90
   1   0   4  376.36   11.60
  -1   0  -4  381.36   16.60
   1   0   4  382.26   12.80
  -1   0  -4  364.86   12.10
  -2   0  -4 1157.98   35.80
  -2   0  -4 1151.08   28.80
   2   0   4 1160.08   29.10
   2   0   4 1214.38   27.90
   2   0   4 1115.49   29.50
   3   0   4  995.50   28.00
  -3   0  -4 1024.70   34.30
   3   0   4  994.50   27.30
   3   0   4 1033.90   28.20
   3   0   4 1046.00   26.30
  -3   0  -4 1035.00   26.70
   4   0   4   26.80    4.60
   4   0   4   15.50    3.90
   4   0   4   20.00    3.40
  -4   0  -4   18.80    5.70
  -5   0  -4   71.39    6.60
   5   0   4   64.19    6.90
   5   0   4   69.99    7.50
   5   0   4   68.89    6.30
  -6   0  -4  184.38   10.90
   6   0   4  178.18   12.90
   6   0   4  177.18   10.80
  -7   0  -4    1.30    2.90
   7   0   4    3.50    3.80
  -7   0  -4    0.60    3.30
   7   0   4    1.40    3.10
  -8   0  -4  103.59    7.60
  -8   0  -4  109.49    7.90
  -8   0  -4  111.09    7.20
  -8   0  -4   96.79    9.60
   9   0   4    8.00    2.70
  -9   0  -4    5.20    2.80
  -9   0  -4    7.90    3.20
 -10   0  -4  235.28    9.30
 -11  -1   4   82.89    5.80
  11  -1  -4   74.39    5.30
 -11  -1   4   84.99    6.10
  11   1  -4   86.19    5.10
 -11   1   4   80.49    5.80
  11   1  -4   90.69    5.50
 -11   1   4   85.99    5.90
  10  -1  -4  136.49   15.80
  10  -1  -4  128.49    7.90
 -10  -1   4  129.39    8.30
  10  -1  -4  120.49    7.00
 -10  -1   4  126.19    7.90
  10   1  -4  135.69    8.30
 -10   1   4  144.89    8.50
  10   1  -4  136.39    7.10
  10   1  -4  132.69    7.20
 -10   1   4  127.69    8.00
   9  -1  -4  209.38   10.30
   9  -1  -4  208.18   13.30
  -9  -1   4  217.38   10.40
   9  -1  -4  201.48    9.10
  -9  -1   4  206.18   10.60
  -9  -1   4  201.28   13.50
   9  -1  -4  198.38   13.30
  -9   1   4  204.78   10.60
  -9   1   4  221.58    9.90
   9   1  -4  227.48   10.80
  -9   1   4  226.98   11.00
   9   1  -4  230.48   13.80
   9   1  -4  215.48    9.40
  -9   1   4  203.08   13.40
  -9   1   4  213.88    9.60
  -8  -1   4  256.97   15.20
   8  -1  -4  264.47   11.30
   8  -1  -4  256.97   14.20
   8  -1  -4  262.17   14.40
  -8  -1   4  249.78   14.40
  -8   1   4  276.27   15.30
  -8   1   4  268.97   14.50
  -8   1   4  258.47   11.90
  -8   1   4  257.67   14.00
   8   1  -4  254.07   11.30
  -8   1   4  252.77   10.70
   8   1  -4  256.07   14.20
  -7  -1   4  463.65   18.50
   7  -1  -4  469.75   18.60
  -7  -1   4  477.85   20.00
   7  -1  -4  453.95   15.00
   7   1  -4  454.85   15.40
  -7   1   4  463.15   19.60
   7   1  -4  413.66   20.70
  -7   1   4  478.55   18.90
   7   1  -4  456.45   18.70
  -6  -1   4   47.10    5.50
  -6  -1   4   46.80    6.30
   6  -1  -4   49.10    4.20
   6  -1  -4   48.40    6.50
   6  -1  -4   50.89    5.60
   6   1  -4   47.20    7.20
   6   1  -4   42.40    5.60
  -6   1   4   39.40    5.30
  -6   1   4   52.49    6.60
   6   1  -4   44.40    4.10
   5  -1  -4  512.85   18.70
  -5  -1   4  517.05   18.50
  -5  -1   4  500.45   16.60
   5  -1  -4  489.85   16.60
  -5   1   4  482.15   17.90
   5   1  -4  474.25   16.70
  -5   1   4  468.85   18.90
   5   1  -4  470.45   18.60
   5   1  -4  463.95   18.10
   5   1  -4  480.25   15.20
  -5   1   4  475.05   16.60
  -4  -1   4   92.09    6.90
   4  -1  -4   97.59    7.00
   4  -1  -4   96.09    6.00
   4   1  -4   90.59    7.00
   4   1  -4   90.19    6.10
  -4   1   4   93.59    6.70
  -4   1   4   92.79    7.10
   4   1  -4   94.89    5.40
   3  -1  -4    3.00    2.00
  -3  -1   4    6.40    2.50
  -3  -1   4    2.30    1.60
   3   1  -4    1.90    1.90
  -3   1   4    1.10    1.80
  -3   1   4    1.50    1.80
  -3   1   4    2.20    1.90
  -2  -1   4 2083.69   48.80
  -2  -1   4 2218.18   47.10
   2  -1  -4 2129.79   51.49
   2  -1  -4 2207.98   50.29
  -2   1   4 2131.79   48.20
   2   1  -4 2212.18   49.90
  -2   1   4 2224.28   49.60
   1  -1  -4  675.73   21.60
   1  -1  -4  645.44   18.40
  -1  -1   4  659.03   15.00
  -1   1   4  636.94   17.90
  -1   1   4  663.93   18.00
   1   1  -4  665.53   21.30
   0  -1  -4  603.44   22.10
   0  -1   4  658.63   14.90
   0  -1   4  640.54   19.90
   0   1  -4  734.33   23.30
   0   1   4  669.83   18.20
   0   1  -4  661.03   22.40
  -1  -1  -4  193.18   11.70
   1  -1   4  184.28    6.40
   1  -1   4  176.48    8.20
   1  -1   4  191.68    9.80
   1   1   4  171.18    8.00
  -1   1  -4  165.48   10.80
   1   1   4  159.48    7.90
  -1   1  -4  160.58    7.50
   1   1   4  163.48    7.80
   2  -1   4 1063.79   26.40
   2  -1   4 1100.59   26.80
   2  -1   4 1142.29   25.90
  -2  -1  -4 1105.69   34.90
   2  -1   4 1052.29   28.50
  -2   1  -4 1081.09   34.50
   2   1   4 1095.19   26.90
   2   1   4 1122.19   29.00
   2   1   4 1056.09   28.40
  -2   1  -4 1077.49   27.70
   2   1   4 1072.79   28.10
   3  -1   4  763.32   21.60
  -3  -1  -4  736.23   27.80
   3  -1   4  730.83   22.10
  -3  -1  -4  742.13   21.60
   3  -1   4  760.32   20.00
   3   1   4  698.93   21.90
   3   1   4  732.23   22.90
  -3   1  -4  720.93   20.90
  -3   1  -4  744.53   28.10
   3   1   4  723.93   20.70
  -4  -1  -4  349.37   19.30
   4  -1   4  351.76   12.80
   4  -1   4  347.17   14.40
   4   1   4  344.67   13.40
   4   1   4  347.97   15.40
   4   1   4  345.47   14.60
   5  -1   4   18.20    4.00
   5  -1   4   10.40    3.90
   5  -1   4   12.00    3.80
  -5  -1  -4   11.70    4.00
   5   1   4   12.90    3.90
   5   1   4   10.10    3.30
  -5   1  -4    9.50    3.50
   5   1   4   11.50    4.10
  -6  -1  -4   50.09    6.80
   6  -1   4   43.00    6.00
   6   1   4   54.49    6.70
  -6   1  -4   53.39    6.90
   6   1   4   54.99    6.80
  -7  -1  -4  254.17   12.00
   7  -1   4  240.58   13.60
  -7  -1  -4  254.47   14.10
   7   1   4  285.37   10.70
  -7   1  -4  278.97   14.40
   7   1   4  299.97   14.80
   7   1   4  260.17   18.60
  -7   1  -4  265.57   12.10
  -8  -1  -4  373.76   14.10
  -8  -1  -4  373.66   14.80
  -8  -1  -4  351.06   13.30
   8  -1   4  354.86   17.60
  -8  -1  -4  384.46   14.20
  -8   1  -4  356.86   15.10
  -8   1  -4  367.76   14.60
   8   1   4  368.26   13.10
  -8   1  -4  393.46   14.00
   8   1   4  351.66   16.80
  -9  -1  -4  114.49    7.40
  -9  -1  -4  104.79    7.60
  -9  -1  -4  102.39    7.10
   9   1   4  113.79    6.80
  -9   1  -4  112.99    7.80
  -9   1  -4  120.29    7.50
 -10  -1  -4  142.09    7.20
 -10  -1  -4  139.79    6.90
 -10   1  -4  127.89    6.90
 -11  -2   4   26.50    4.00
 -11  -2   4   24.60    4.00
 -11   2   4   27.60    4.20
  11   2  -4   25.90    3.80
  11   2  -4   31.50    3.50
 -11   2   4   30.70    4.10
  10  -2  -4  152.88    8.60
 -10  -2   4  141.79    8.40
 -10  -2   4  146.09    8.10
  10  -2  -4  145.59    7.40
  10   2  -4  151.98    8.90
  10   2  -4  139.89    7.40
 -10   2   4  151.08    7.60
 -10   2   4  140.19    8.20
  10   2  -4  147.89    7.50
 -10   2   4  152.08    8.70
  -9  -2   4  104.09    7.40
   9  -2  -4  105.09    9.80
  -9  -2   4  105.59   10.20
   9  -2  -4  103.09    7.30
   9  -2  -4  108.09    6.70
  -9  -2   4  112.69    8.20
   9   2  -4  104.39    7.60
  -9   2   4  100.99    7.50
   9   2  -4  107.49    6.70
  -9   2   4  103.99   10.20
   9   2  -4  102.69   10.00
  -9   2   4  105.49    7.60
  -9   2   4  104.89    7.00
  -9   2   4  109.89    7.00
   8  -2  -4  609.64   17.70
   8  -2  -4  609.44   23.80
  -8  -2   4  592.84   23.10
   8  -2  -4  603.74   19.00
  -8  -2   4  610.44   20.30
  -8  -2   4  607.84   24.50
  -8  -2   4  592.04   20.00
   8   2  -4  649.93   20.10
  -8   2   4  642.24   24.20
  -8   2   4  600.64   24.10
  -8   2   4  612.94   18.60
  -8   2   4  624.04   20.00
   8   2  -4  625.04   23.80
  -8   2   4  609.04   18.10
  -8   2   4  618.14   20.10
   7  -2  -4  135.99    9.60
   7  -2  -4  125.99    7.20
   7  -2  -4  128.19    9.70
  -7  -2   4  133.69   10.40
  -7  -2   4  121.79    9.40
  -7   2   4  129.49   10.20
   7   2  -4  122.79    8.70
   7   2  -4  124.69    7.70
  -7   2   4  114.09    9.40
   7   2  -4  143.39   10.10
   6  -2  -4  146.19    9.00
   6  -2  -4  150.48   10.40
   6  -2  -4  155.48    9.70
   6  -2  -4  147.09    7.20
  -6  -2   4  151.78    9.50
  -6  -2   4  146.19   10.20
  -6   2   4  156.98    9.60
   6   2  -4  141.49    7.70
   6   2  -4  155.28    8.70
  -6   2   4  155.38   10.40
   6   2  -4  160.88   10.00
  -6   2   4  134.59   11.10
  -5  -2   4  284.97   13.70
   5  -2  -4  298.87   14.00
   5  -2  -4  272.87   12.50
  -5  -2   4  280.57   12.20
   5  -2  -4  318.47   12.50
  -5   2   4  306.77   15.10
   5   2  -4  302.77   11.80
  -5   2   4  324.37   13.10
  -5   2   4  318.17   14.00
   5   2  -4  323.77   13.20
  -4  -2   4 1445.86   38.20
   4  -2  -4 1422.96   38.40
   4  -2  -4 1447.26   35.80
   4  -2  -4 1449.85   36.80
  -4   2   4 1485.55   39.40
   4   2  -4 1520.65   35.50
  -4   2   4 1486.25   36.50
  -4   2   4 1531.25   37.90
  -4   2   4 1412.76   39.50
   4   2  -4 1506.35   36.60
   3  -2  -4  839.72   24.10
  -3  -2   4  816.52   23.60
   3   2  -4  817.62   21.30
  -3   2   4  818.52   22.50
  -3   2   4  811.02   24.20
  -3   2   4  812.02   22.70
   2  -2  -4  821.62   25.10
  -2  -2   4  840.82   23.80
  -2  -2   4  788.02   22.40
   2  -2  -4  793.12   22.80
  -2   2   4  791.02   21.90
  -2   2   4  794.82   21.00
  -2   2   4  820.02   23.20
  -1  -2   4  946.51   24.20
   1  -2  -4  984.50   28.90
  -1  -2   4  925.11   24.10
   1  -2  -4  944.71   25.00
  -1   2   4  901.21   24.40
  -1   2   4  919.21   23.10
  -1   2   4  937.21   25.10
   1   2  -4  869.11   23.30
   0  -2   4 1277.57   30.80
   0  -2   4 1269.87   34.10
   0  -2   4 1265.77   31.10
   0   2   4 1328.67   32.60
   0   2  -4 1279.67   31.20
   0   2   4 1285.97   30.90
   0   2   4 1273.17   31.80
   1  -2   4 1554.64   36.50
   1  -2   4 1529.15   36.90
   1  -2   4 1631.94   40.90
  -1  -2  -4 1553.34   44.40
   1   2   4 1613.24   39.00
  -1   2  -4 1541.95   37.50
  -1   2  -4 1550.64   35.80
   1   2   4 1560.74   37.80
   1   2   4 1602.94   37.90
   2  -2   4  602.54   16.70
   2  -2   4  611.64   20.80
   2  -2   4  598.34   17.20
  -2  -2  -4  601.44   24.30
  -2   2  -4  553.64   15.90
   2   2   4  565.14   19.10
   2   2   4  535.05   17.10
   2   2   4  527.05   17.80
  -2   2  -4  538.05   17.40
   3  -2   4  345.37   12.80
  -3  -2  -4  356.76   19.20
   3  -2   4  359.86   16.50
  -3  -2  -4  366.76   13.80
   3   2   4  379.86   15.50
  -3   2  -4  364.56   13.60
   3   2   4  367.56   13.30
   3   2   4  364.66   14.40
   4  -2   4   83.39    8.50
  -4  -2  -4   93.39   10.70
  -4  -2  -4  103.29    7.40
  -4   2  -4   72.29    6.50
   4   2   4   77.69    7.00
   4   2   4   76.79    7.60
   4   2   4   77.79    6.40
  -5  -2  -4  309.57   13.70
  -5  -2  -4  307.77   14.10
   5  -2   4  305.67   18.40
   5   2   4  330.37   15.30
   5   2   4  324.27   11.20
   5   2   4  318.47   14.20
   5   2   4  311.97   16.60
  -6  -2  -4  390.26   16.50
   6   2   4  383.26   13.20
   6   2   4  361.56   16.70
   6   2   4  390.36   16.80
  -7  -2  -4  274.47   12.60
  -7  -2  -4  264.07   11.30
  -7  -2  -4  267.97   11.40
  -7  -2  -4  271.57   12.00
  -7  -2  -4  268.57   14.60
   7   2   4  289.77   15.00
   7   2   4  274.67   11.40
  -8  -2  -4  124.29    8.10
  -8  -2  -4  124.79    8.60
  -8  -2  -4  122.99    7.80
   8   2   4  135.29    7.80
   8   2   4  122.69   10.10
  -9  -2  -4   64.59    5.70
  -9  -2  -4   65.19    5.90
  -9  -2  -4   64.09    6.30
   9   2   4   57.29    5.50
 -10  -2  -4   33.60    4.20
 -10  -2  -4   30.40    3.90
 -10  -2  -4   28.20    4.10
 -11  -3   4   28.60    3.80
 -11  -3   4   30.80    4.00
  11   3  -4   25.40    3.30
 -11   3   4   27.20    3.80
  11   3  -4   31.80    3.70
 -11   3   4   29.00    4.00
 -10  -3   4  123.19    7.40
  10  -3  -4  131.99    7.90
 -10  -3   4  127.89    7.80
 -10   3   4  128.99    7.80
  10   3  -4  132.49    7.00
 -10   3   4  129.09    7.10
 -10   3   4  131.49    7.10
 -10   3   4  131.59    7.90
  10   3  -4  132.19    7.00
   9  -3  -4   10.00    4.60
   9  -3  -4   14.00    3.60
  -9  -3   4   14.10    5.30
  -9  -3   4   10.30    3.20
  -9  -3   4   11.50    3.70
   9   3  -4   12.20    3.60
   9   3  -4   12.20    3.20
  -9   3   4    6.70    2.90
  -9   3   4   10.30    3.30
   9   3  -4    1.90    4.10
   9   3  -4   10.20    2.90
  -9   3   4    6.20    3.00
  -9   3   4   13.60    3.20
  -8  -3   4   94.79    9.10
   8  -3  -4   98.89    9.30
  -8  -3   4   91.29   10.00
  -8  -3   4   92.39    7.40
   8  -3  -4   83.89    6.40
  -8   3   4   86.09    9.50
  -8   3   4   79.59    6.30
  -8   3   4   83.19    6.30
  -8   3   4   88.09    7.20
   8   3  -4   88.09    7.20
   8   3  -4   80.79    8.40
   8   3  -4   81.19    8.80
   7  -3  -4    4.60    3.30
  -7  -3   4    1.20    2.90
  -7  -3   4    6.00    3.60
   7  -3  -4    6.20    2.40
  -7   3   4    6.20    2.70
  -7   3   4    1.50    3.20
   7   3  -4    3.10    3.10
   7   3  -4    5.90    3.90
   7   3  -4    3.80    2.50
   7   3  -4    4.40    2.80
   6  -3  -4    6.40    3.20
   6  -3  -4    4.40    2.80
  -6  -3   4    8.70    3.20
   6  -3  -4    6.40    2.40
  -6  -3   4    6.50    3.50
  -6   3   4    6.50    3.50
  -6   3   4   10.50    3.90
   6   3  -4   13.20    4.30
   6   3  -4    9.30    3.40
   6   3  -4    7.40    2.90
   5  -3  -4   14.10    2.70
  -5  -3   4   12.00    3.80
  -5  -3   4   18.00    4.10
   5  -3  -4   17.10    4.40
   5  -3  -4   12.60    3.40
   5   3  -4   12.50    3.50
  -5   3   4   19.50    4.40
  -5   3   4   12.30    4.30
   5   3  -4   16.50    4.10
  -4  -3   4  284.87   13.10
   4  -3  -4  294.67   13.20
   4  -3  -4  270.07   11.90
  -4  -3   4  270.77   11.10
  -4   3   4  273.37   13.80
  -4   3   4  258.57   12.00
  -4   3   4  266.17   11.60
   4   3  -4  262.77   11.30
   4   3  -4  284.07   11.20
  -3  -3   4  310.47   13.50
   3  -3  -4  297.77   12.00
   3  -3  -4  320.57   13.50
   3  -3  -4  291.47   12.10
   3   3  -4  369.26   12.10
  -3   3   4  349.27   14.60
   3   3  -4  342.97   11.90
  -3   3   4  370.66   13.40
  -3   3   4  345.37   12.70
   2  -3  -4  377.06   14.60
  -2  -3   4  387.66   14.60
  -2  -3   4  389.16   16.20
   2  -3  -4  398.16   13.90
   2  -3  -4  383.86   17.40
  -2   3   4  411.16   13.30
  -2   3   4  409.76   15.40
   2   3  -4  409.16   12.90
   2   3  -4  423.76   13.10
  -2   3   4  411.76   14.30
   1  -3  -4 3159.78   70.99
  -1  -3   4 3217.98   70.89
   1  -3  -4 3093.29   77.49
  -1  -3   4 3373.26   76.59
  -1  -3   4 3209.28   71.39
   1   3  -4 3180.28   68.89
   1   3  -4 3229.88   69.99
  -1   3   4 3177.38   71.09
  -1   3   4 3200.98   72.59
   0  -3   4  999.20   26.60
   0  -3  -4  980.10   26.60
   0  -3   4 1039.20   31.40
   0  -3  -4 1014.40   33.10
   0  -3   4 1000.00   26.40
   0   3   4 1008.40   25.90
   0   3   4 1005.10   28.30
   0   3   4  948.91   26.50
   0   3  -4 1007.70   26.40
   1  -3   4  541.95   21.30
   1  -3   4  530.55   16.60
  -1  -3  -4  541.85   22.70
   1  -3   4  541.65   16.60
  -1  -3  -4  504.55   16.70
  -1   3  -4  496.55   16.40
   1   3   4  494.15   16.40
   1   3   4  502.65   16.50
   1   3   4  487.05   17.80
  -1   3  -4  484.95   15.40
   2  -3   4  350.66   15.80
  -2  -3  -4  369.86   13.90
   2  -3   4  364.86   13.50
  -2  -3  -4  361.26   19.30
   2  -3   4  364.76   13.50
   2  -3   4  352.96   17.80
  -2   3  -4  373.16   12.90
   2   3   4  370.76   15.40
   2   3   4  370.36   14.30
   2   3   4  368.06   13.30
  -2   3  -4  366.56   13.80
   3  -3   4  495.25   22.30
  -3  -3  -4  476.25   16.50
  -3  -3  -4  482.25   17.20
   3  -3   4  488.75   16.70
  -3  -3  -4  486.05   24.00
   3  -3   4  483.05   19.90
  -3   3  -4  481.15   15.90
  -3   3  -4  482.25   17.10
   3   3   4  493.85   19.50
   3   3   4  472.85   17.80
  -4  -3  -4    4.50    3.00
   4  -3   4    0.20    3.10
  -4  -3  -4    0.90    2.10
   4   3   4    4.80    2.00
  -4   3  -4    0.70    2.40
   4   3   4    6.40    3.50
   4   3   4    1.10    2.50
   4   3   4    4.90    3.00
  -5  -3  -4   22.80    4.40
  -5  -3  -4   31.40    5.80
   5   3   4   35.60    5.50
   5   3   4   29.40    6.30
   5   3   4   24.30    3.80
  -6  -3  -4  436.06   18.80
  -6  -3  -4  426.46   18.00
   6   3   4  455.85   15.50
   6   3   4  421.36   18.10
  -7  -3  -4   41.00    5.80
  -7  -3  -4   41.10    5.10
  -7  -3  -4   46.50    5.50
  -7  -3  -4   40.20    6.80
  -7  -3  -4   42.50    5.90
   7   3   4   45.70    5.40
   7   3   4   50.99    7.70
  -8  -3  -4    5.40    2.60
  -8  -3  -4    1.20    2.70
  -8  -3  -4    0.50    2.70
   8   3   4    5.00    4.60
   8   3   4    2.50    2.40
  -9  -3  -4   26.40    4.20
  -9  -3  -4   31.20    4.30
  -9  -3  -4   20.50    3.90
   9   3   4   27.30    4.40
 -10  -3  -4  146.39    6.80
 -10  -3  -4  143.49    7.20
 -10  -3  -4  136.09    6.50
  10   3   4  133.59    6.20
 -11  -4   4    3.20    2.00
  11   4  -4    5.50    1.90
 -11   4   4   12.30    2.80
 -11   4   4    9.60    2.50
 -10  -4   4   12.60    3.20
  10  -4  -4    9.90    2.70
 -10   4   4    5.80    2.70
 -10   4   4    8.30    2.90
  10   4  -4    9.50    2.60
  10   4  -4    9.90    2.80
 -10   4   4    7.80    2.80
   9  -4  -4    9.90    3.20
  -9  -4   4    8.70    3.30
   9  -4  -4    8.20    4.70
  -9   4   4    8.80    3.20
   9   4  -4   12.00    3.20
   9   4  -4   10.00    3.10
   9   4  -4    7.00    2.70
  -9   4   4    6.40    2.80
   9   4  -4   12.70    3.30
  -9   4   4   14.10    3.30
  -9   4   4   10.50    3.30
  -8  -4   4  356.26   14.30
   8  -4  -4  365.56   13.90
  -8  -4   4  364.46   17.50
   8  -4  -4  360.26   17.70
   8   4  -4  338.47   17.10
  -8   4   4  357.66   14.20
  -8   4   4  350.36   14.00
   8   4  -4  336.67   12.50
  -8   4   4  339.47   12.90
   8   4  -4  346.27   16.00
  -8   4   4  355.06   12.80
   8   4  -4  364.06   13.00
   8   4  -4  361.96   13.00
   7  -4  -4  182.38    9.00
  -7  -4   4  165.88    9.50
  -7  -4   4  186.08   12.90
  -7  -4   4  175.68   11.60
   7  -4  -4  179.98   11.80
   7   4  -4  152.38    8.10
  -7   4   4  154.88    8.20
  -7   4   4  158.38    9.20
  -7   4   4  158.28    8.30
  -7   4   4  157.28   12.10
   7   4  -4  182.28   11.90
   7   4  -4  161.08   10.60
   7   4  -4  126.59   10.10
  -6  -4   4   64.69    8.00
  -6  -4   4   67.19    7.40
   6  -4  -4   66.89    7.40
   6  -4  -4   58.69    5.20
  -6   4   4   63.39    7.70
   6   4  -4   65.69    6.80
   6   4  -4   61.69    5.10
   6   4  -4   56.99    7.10
   5  -4  -4  388.76   16.40
  -5  -4   4  420.26   18.10
   5  -4  -4  398.76   17.70
   5  -4  -4  404.96   13.60
  -5  -4   4  408.56   16.10
  -5   4   4  423.36   17.70
   5   4  -4  424.16   15.90
  -5   4   4  415.46   19.60
   5   4  -4  418.36   16.30
   4  -4  -4  801.32   24.60
   4  -4  -4  731.83   24.50
   4  -4  -4  751.72   25.40
  -4  -4   4  790.62   26.10
  -4   4   4  796.42   24.80
  -4   4   4  799.42   27.70
  -4   4   4  818.02   25.30
   4   4  -4  842.32   23.70
   3  -4  -4   86.49    7.30
  -3  -4   4   98.59    8.00
   3  -4  -4   81.89    6.60
   3  -4  -4   91.39    6.80
   3  -4  -4   85.39    6.40
   3   4  -4   90.59    6.30
  -3   4   4   82.39    6.70
  -3   4   4   82.59    7.70
  -3   4   4   80.79    6.60
   2  -4  -4  225.58   14.10
  -2  -4   4  252.07   11.00
   2  -4  -4  241.28   10.40
   2  -4  -4  233.38   10.40
  -2  -4   4  235.48   11.70
  -2  -4   4  233.98   13.40
   2  -4  -4  250.47   12.00
   2  -4  -4  242.38   10.90
   2   4  -4  229.38    9.70
  -2   4   4  221.38   11.90
  -2   4   4  224.08   10.00
  -2   4   4  210.28   10.70
   1  -4  -4  232.78   10.40
   1  -4  -4  224.08   14.50
   1  -4  -4  220.88   10.20
  -1  -4   4  230.78   10.80
  -1  -4   4  221.08   11.10
  -1  -4   4  235.38   14.00
   1  -4  -4  231.68   11.00
  -1   4   4  269.07   12.50
  -1   4   4  258.67   11.40
   1   4  -4  268.47   10.00
   1   4  -4  268.67   10.70
   0  -4  -4   52.99    7.90
   0  -4   4   53.19    7.10
   0  -4  -4   55.99    5.30
   0  -4   4   51.39    5.50
   0  -4   4   59.59    5.50
   0  -4  -4   57.59    5.60
   0   4  -4   53.79    5.20
   0   4   4   53.29    6.00
   0   4   4   51.59    5.30
  -1  -4  -4  550.74   17.60
  -1  -4  -4  574.74   25.50
   1  -4   4  567.94   24.00
   1  -4   4  535.05   18.70
  -1  -4  -4  558.34   18.90
   1  -4   4  569.44   18.80
   1   4   4  549.45   20.60
  -1   4  -4  583.34   19.00
  -1   4  -4  588.14   18.30
   1   4   4  570.44   18.60
   2  -4   4 1737.03   51.69
  -2  -4  -4 1709.43   43.70
  -2  -4  -4 1723.83   42.60
   2  -4   4 1729.23   43.70
  -2  -4  -4 1710.93   53.39
  -2   4  -4 1757.32   42.70
   2   4   4 1728.43   41.20
   2   4   4 1722.23   46.30
  -2   4  -4 1767.62   44.00
   3  -4   4  594.14   26.50
   3  -4   4  588.84   20.40
  -3  -4  -4  588.84   28.30
  -3  -4  -4  586.84   19.50
   3   4   4  567.54   22.30
  -3   4  -4  557.64   20.00
  -3   4  -4  561.64   19.20
   3   4   4  556.94   18.50
  -4  -4  -4  137.79    8.70
  -4  -4  -4  139.49    9.50
   4  -4   4  121.89   12.50
   4   4   4  125.49    7.40
  -4   4  -4  139.19    9.40
   4   4   4  133.19    8.90
   4   4   4  126.59   10.90
  -5  -4  -4  204.48   12.20
  -5  -4  -4  197.78   11.30
   5   4   4  194.38    9.60
   5   4   4  179.98   11.30
  -6  -4  -4   79.09    8.90
  -6  -4  -4   77.79    6.90
   6   4   4   86.49    8.50
   6   4   4   93.19    7.00
  -7  -4  -4  192.68   10.30
  -7  -4  -4  200.68   10.60
  -7  -4  -4  188.88    9.50
  -7  -4  -4  197.48   13.30
   7   4   4  174.18   12.30
   7   4   4  199.08   10.20
  -8  -4  -4  217.68   10.90
  -8  -4  -4  219.38    9.80
  -8  -4  -4  223.98   10.50
   8   4   4  204.78    9.70
  -9  -4  -4   90.09    6.10
  -9  -4  -4   94.39    6.60
  -9  -4  -4   84.99    5.90
   9   4   4   89.49    6.00
   9   4   4   82.79    6.00
 -10  -4  -4    2.70    2.10
 -10  -4  -4    6.00    2.20
 -10  -4  -4    2.70    1.90
  10   4   4    3.30    1.90
 -10  -5   4  208.48    9.20
 -10   5   4  203.58    9.10
 -10   5   4  201.88    8.20
  10   5  -4  196.88    7.90
 -10   5   4  209.28    9.10
  10   5  -4  196.38    8.10
  -9  -5   4   97.29    7.30
   9  -5  -4   92.19    6.80
   9   5  -4   94.29    6.30
   9   5  -4   87.99    5.90
   9   5  -4   83.89    6.00
  -9   5   4   81.49    6.60
  -9   5   4   83.99    6.20
  -9   5   4   78.99    6.70
   8  -5  -4   18.90    4.00
   8  -5  -4   24.50    5.60
   8  -5  -4   10.10    4.70
  -8  -5   4   12.30    5.10
  -8  -5   4   18.90    4.00
  -8   5   4   10.00    3.50
   8   5  -4   16.70    4.70
  -8   5   4   13.00    3.50
   8   5  -4   11.20    3.10
  -8   5   4   11.80    3.30
  -8   5   4   14.00    3.40
   8   5  -4   11.70    3.00
   8   5  -4   12.10    3.30
   7  -5  -4  261.67   11.50
  -7  -5   4  243.38   11.80
  -7  -5   4  253.87   14.40
   7  -5  -4  245.98   14.00
   7  -5  -4  231.88   14.40
  -7  -5   4  237.08   16.30
  -7   5   4  251.87   10.70
   7   5  -4  248.08   10.20
   7   5  -4  244.88   13.20
   7   5  -4  249.78   10.60
  -7   5   4  261.27   15.30
  -7   5   4  245.38   11.50
  -7   5   4  246.78   10.40
   7   5  -4  261.17   10.60
  -7   5   4  274.67   11.90
  -6  -5   4  172.28   12.40
   6  -5  -4  155.38   10.70
   6  -5  -4  160.08   11.30
   6  -5  -4  155.78    8.50
  -6  -5   4  166.58   11.10
  -6   5   4  150.18   11.70
  -6   5   4  147.39    7.90
   6   5  -4  141.79    7.70
   6   5  -4  144.59   10.00
   5  -5  -4  135.49    7.80
   5  -5  -4  138.59    9.60
  -5  -5   4  147.29   11.30
   5  -5  -4  142.39   10.20
  -5  -5   4  153.48   10.00
  -5   5   4  144.99   10.60
   5   5  -4  132.29    7.20
  -5   5   4  147.99   10.60
   5   5  -4  156.78    9.60
   4  -5  -4   38.90    7.60
   4  -5  -4   50.49    6.30
   4  -5  -4   44.90    4.70
  -4  -5   4   47.80    6.50
   4  -5  -4   41.40    6.30
   4  -5  -4   47.00    5.80
  -4   5   4   44.60    6.00
  -4   5   4   51.39    6.30
   4   5  -4   47.00    5.60
  -4   5   4   50.89    7.60
   3  -5  -4   27.60    5.00
   3  -5  -4   33.00    5.00
  -3  -5   4   29.80    5.60
   3  -5  -4   33.40    5.70
   3  -5  -4   31.60    3.90
   3  -5  -4   30.50    4.70
  -3   5   4   18.70    4.10
  -3   5   4   24.00    4.80
   3   5  -4   27.10    4.50
  -3   5   4   21.90    5.40
   2  -5  -4   77.69    7.60
   2  -5  -4   76.19    6.30
  -2  -5   4   76.99    7.00
  -2  -5   4   73.09    8.90
   2  -5  -4   69.79    9.10
   2  -5  -4   68.29    6.50
  -2  -5   4   73.09    7.20
   2  -5  -4   73.69    6.70
  -2   5   4   86.39    8.20
  -2   5   4   73.99    6.90
   2   5  -4   74.89    6.00
  -2   5   4   73.29    6.50
  -2   5   4   79.99    6.90
  -1  -5   4  184.98   10.80
  -1  -5   4  169.18   12.90
   1  -5  -4  172.18   13.90
   1  -5  -4  166.28    9.50
   1  -5  -4  177.68   10.20
  -1  -5   4  179.08   10.10
  -1   5   4  173.48   10.00
   1   5  -4  160.08    8.60
   1   5  -4  156.38    8.90
  -1   5   4  147.99   10.50
   0  -5   4  432.56   17.20
   0  -5  -4  414.46   16.70
   0  -5  -4  417.46   22.50
   0  -5   4  421.16   21.10
   0  -5  -4  422.16   15.80
   0  -5   4  429.46   16.40
   0   5   4  398.76   17.90
   0   5   4  414.06   16.40
   0   5  -4  412.06   15.90
   1  -5   4  644.34   27.80
   1  -5   4  653.83   22.00
   1  -5   4  650.83   21.70
  -1  -5  -4  652.53   21.80
  -1  -5  -4  651.43   20.80
  -1  -5  -4  606.54   28.80
  -1   5  -4  616.54   21.30
   1   5   4  624.24   21.10
   1   5   4  604.74   23.40
  -1   5  -4  596.14   20.50
   2  -5   4  137.49    9.30
  -2  -5  -4  123.59    9.00
   2  -5   4  125.99   12.30
  -2  -5  -4  131.69    8.70
  -2  -5  -4  119.99   13.20
   2  -5   4  135.99    9.50
  -2   5  -4  110.29    8.20
   2   5   4  129.89   10.60
  -2   5  -4  123.89    8.80
  -3  -5  -4  576.84   21.00
   3  -5   4  581.94   28.40
  -3  -5  -4  607.14   30.90
   3  -5   4  605.14   22.30
   3   5   4  655.53   20.40
  -3   5  -4  631.54   21.50
   3   5   4  640.24   25.20
   3   5   4  625.24   21.00
  -3   5  -4  618.64   22.20
  -4  -5  -4  562.34   21.10
   4  -5   4  561.74   22.10
   4   5   4  543.85   18.00
  -4   5  -4  564.14   20.90
   4   5   4  543.75   19.60
  -4   5  -4  546.25   21.40
  -5  -5  -4   97.39    9.20
   5  -5   4   82.09    8.90
   5   5   4   95.49    7.40
   5   5   4   96.19    7.40
  -5   5  -4   95.79   10.40
   5   5   4   95.69    8.60
  -6  -5  -4   40.00    7.30
  -6  -5  -4   44.50    5.90
  -6  -5  -4   43.60    5.90
   6   5   4   49.40    5.90
   6   5   4   36.30    5.40
   6   5   4   50.69    7.60
  -7  -5  -4   78.89    6.60
  -7  -5  -4   77.69    6.90
  -7  -5  -4   80.79    7.10
  -7  -5  -4   76.89    9.60
   7   5   4   71.49    9.90
   7   5   4   81.29    6.60
  -8  -5  -4   27.30    4.10
  -8  -5  -4   30.90    4.80
  -8  -5  -4   28.60    4.90
   8   5   4   30.50    4.90
  -9  -5  -4   49.99    4.60
  -9  -5  -4   49.10    4.50
  -9  -5  -4   51.49    4.90
   9   5   4   36.90    4.30
   9   5   4   46.80    4.50
 -10  -6   4  174.68    7.80
  10   6  -4  194.58    7.20
 -10   6   4  187.78    7.30
  10   6  -4  201.38    7.50
 -10   6   4  199.78    8.10
  -9  -6   4   88.29    6.60
   9  -6  -4   74.89    5.90
  -9   6   4   89.09    6.90
   9   6  -4   84.89    5.70
  -9   6   4   78.09    6.10
   9   6  -4   79.39    5.30
  -9   6   4   92.49    5.90
   9   6  -4   84.79    5.80
   8  -6  -4    3.30    2.70
   8  -6  -4   -0.90    5.00
  -8  -6   4    5.60    2.70
   8   6  -4    4.80    2.50
  -8   6   4    6.00    2.80
  -8   6   4    4.30    2.90
   8   6  -4    5.80    2.60
   8   6  -4    6.80    2.60
  -8   6   4    6.30    2.90
   7  -6  -4   39.30    7.50
   7  -6  -4   38.40    5.20
   7  -6  -4   39.40    7.00
  -7  -6   4   31.20    5.40
  -7   6   4   24.80    4.60
  -7   6   4   22.10    3.80
  -7   6   4   22.10    4.30
  -7   6   4   28.80    4.80
  -7   6   4   30.70    5.50
   7   6  -4   26.90    5.60
   7   6  -4   26.00    4.00
   7   6  -4   21.80    3.80
   7   6  -4   26.40    4.70
  -6  -6   4   59.89    8.80
  -6  -6   4   62.29    6.60
   6  -6  -4   69.19    6.20
   6  -6  -4   54.89    7.70
   6  -6  -4   59.29    8.00
   6   6  -4   58.59    7.40
  -6   6   4   64.79    5.80
  -6   6   4   64.39    6.50
  -6   6   4   54.79    8.10
  -6   6   4   60.79    6.10
   6   6  -4   58.69    5.70
  -6   6   4   67.39    6.60
  -6   6   4   60.99    3.10
  -6   6   4   64.99    5.70
   6   6  -4   61.69    5.60
   5  -6  -4  361.56   17.10
   5  -6  -4  369.26   14.10
  -5  -6   4  380.66   18.80
   5  -6  -4  380.06   17.10
  -5   6   4  345.37   13.40
   5   6  -4  366.26   13.20
   5   6  -4  372.76   16.30
  -5   6   4  374.76   13.20
  -5   6   4  378.36   18.40
  -5   6   4  348.47   17.40
  -4  -6   4  252.27   14.60
   4  -6  -4  232.68   12.50
   4  -6  -4  239.78   13.40
   4  -6  -4  240.58   10.90
   4  -6  -4  240.88   13.30
  -4   6   4  238.78   13.80
  -4   6   4  233.58   13.40
   4   6  -4  230.48   12.00
   4   6  -4  221.78    9.50
   3  -6  -4   91.99    7.80
   3  -6  -4   98.99    8.60
   3  -6  -4   98.19    6.90
   3  -6  -4   95.49    9.90
   3  -6  -4  104.69    8.80
  -3  -6   4  112.69    9.90
  -3   6   4   89.59    8.40
   3   6  -4   95.29    7.50
  -3   6   4   84.59    9.20
  -3   6   4   88.69    8.30
  -3   6   4   95.39    8.40
   2  -6  -4  290.07   14.40
   2  -6  -4  278.57   19.10
  -2  -6   4  292.97   14.20
  -2  -6   4  278.47   12.20
   2  -6  -4  287.87   12.10
   2  -6  -4  293.07   14.10
  -2  -6   4  296.97   15.60
  -2  -6   4  275.27   18.80
  -2   6   4  302.07   16.40
  -2   6   4  307.27   14.70
  -2   6   4  296.57   14.60
   2   6  -4  297.47   12.60
  -1  -6   4  370.06   16.10
   1  -6  -4  359.06   16.30
  -1  -6   4  346.27   16.70
   1  -6  -4  318.77   21.00
  -1  -6   4  334.57   13.30
   1  -6  -4  372.16   15.90
  -1  -6   4  311.07   20.00
  -1  -6   4  348.07   15.20
   1   6  -4  383.86   14.20
  -1   6   4  391.56   16.70
  -1   6   4  369.66   17.90
   1   6  -4  392.46   15.70
  -1   6   4  386.46   16.40
   0  -6  -4   23.00    7.00
   0  -6   4   18.60    4.60
   0  -6   4   25.00    5.40
   0  -6  -4   26.50    5.40
   0  -6   4   28.40    4.20
   0  -6   4   32.70    7.50
   0  -6  -4   28.90    5.70
   0   6   4   29.70    6.50
   0   6   4   32.90    5.50
   0   6   4   32.70    5.70
   0   6  -4   34.10    5.30
  -1  -6  -4  191.28   11.60
   1  -6   4  178.78   11.80
   1  -6   4  202.48   11.90
  -1  -6  -4  179.58   10.80
   1  -6   4  189.58    8.80
   1   6   4  205.38   11.50
   1   6   4  205.88   12.50
  -1   6  -4  209.08   12.00
   1   6   4  185.28   13.40
  -2  -6  -4  164.38   10.60
   2  -6   4  160.68    7.50
   2  -6   4  160.58   11.20
  -2  -6  -4  151.08   10.90
   2  -6   4  153.78   10.60
  -2   6  -4  136.59   10.20
  -2   6  -4  149.99   10.10
   2   6   4  148.99   12.10
   3  -6   4   70.49    7.90
   3  -6   4   57.79    7.90
  -3  -6  -4   80.09    8.20
  -3   6  -4   83.89    8.30
  -3   6  -4   75.99    8.00
  -4  -6  -4   94.69    9.20
   4  -6   4   87.79    8.70
   4  -6   4   96.49    9.80
   4  -6   4   80.29    8.90
  -4   6  -4   75.19    5.80
   4   6   4   75.29    6.70
   4   6   4   78.09    5.80
   4   6   4   80.69    6.50
  -4   6  -4   73.99    8.40
  -4   6  -4   82.99    8.70
  -4   6  -4   72.39    6.00
  -5  -6  -4  387.26   15.50
  -5  -6  -4  378.86   14.60
  -5  -6  -4  386.56   18.20
   5  -6   4  370.06   18.60
  -5   6  -4  388.06   14.00
  -5   6  -4  373.16   18.80
  -5   6  -4  399.06   13.50
   5   6   4  389.46   17.30
   5   6   4  387.56   13.80
   5   6   4  391.56   12.90
  -6  -6  -4  118.59    8.00
  -6  -6  -4  108.59   10.60
  -6  -6  -4  108.99    8.10
   6   6   4  112.59   10.20
   6   6   4  120.39    7.60
  -7  -6  -4   12.30    3.60
  -7  -6  -4   10.30    3.10
   7   6   4   14.10    3.70
   7   6   4    9.30    3.10
  -8  -6  -4   71.59    5.70
  -8  -6  -4   69.09    5.80
   8   6   4   71.09    5.70
   8   6   4   59.49    5.40
  -9  -6  -4   14.00    2.90
  -9  -6  -4   18.80    3.20
   9   6   4   18.80    2.90
  -9  -7   4    7.60    2.70
   9   7  -4   20.10    3.30
  -9   7   4   13.00    2.70
   9   7  -4   15.20    2.90
  -9   7   4   18.10    3.20
   8  -7  -4   24.10    4.60
  -8  -7   4   19.60    3.70
  -8   7   4   20.30    3.40
  -8   7   4   15.70    3.30
  -8   7   4   17.30    3.50
   8   7  -4   18.20    3.40
   8   7  -4   21.00    3.40
   7  -7  -4  124.39   10.90
  -7  -7   4  109.49    8.00
   7  -7  -4  122.19    8.00
  -7   7   4  117.79    7.80
  -7   7   4  109.39    7.10
   7   7  -4  103.79    7.00
   7   7  -4  127.09    7.30
  -7   7   4  116.09    7.60
  -6  -7   4  461.75   17.30
   6  -7  -4  482.65   17.40
   6  -7  -4  499.05   21.40
  -6   7   4  484.35   16.00
   6   7  -4  473.65   19.40
   6   7  -4  488.85   16.10
  -6   7   4  488.35   16.70
  -6   7   4  487.25   16.90
   6   7  -4  493.85   16.10
   5  -7  -4  297.77   15.80
  -5  -7   4  270.97   12.40
  -5  -7   4  226.68   15.60
   5  -7  -4  267.67   12.30
  -5   7   4  268.47   15.20
  -5   7   4  256.57    8.40
   5   7  -4  253.77   13.40
   5   7  -4  261.17   10.80
   5   7  -4  271.57   11.30
  -5   7   4  260.57   15.70
  -5   7   4  257.47   10.90
   5   7  -4  259.37   10.80
  -5   7   4  266.37   11.60
  -5   7   4  253.47   11.60
  -4  -7   4  676.03   21.70
  -4  -7   4  667.13   26.50
   4  -7  -4  687.53   22.20
   4  -7  -4  670.33   25.60
   4  -7  -4  693.23   25.40
   4  -7  -4  675.03   20.30
   4  -7  -4  666.43   26.10
  -4   7   4  662.33   25.70
  -4   7   4  668.33   25.10
   4   7  -4  668.03   20.00
  -4   7   4  657.33   20.30
   4   7  -4  681.73   19.70
   4   7  -4  653.33   21.70
  -4   7   4  683.43   19.60
  -4   7   4  648.64   17.90
  -4   7   4  638.44   21.80
   4   7  -4  662.73   23.10
   3  -7  -4  259.77   14.40
   3  -7  -4  261.87   14.80
   3  -7  -4  265.37   12.20
   3  -7  -4  275.27   11.10
  -3  -7   4  281.07   16.30
  -3  -7   4  283.47   13.60
   3   7  -4  218.78    9.90
   3   7  -4  230.68   12.30
  -3   7   4  221.38   13.80
  -3   7   4  233.58   14.30
   2  -7  -4  208.28   13.20
  -2  -7   4  191.18   13.30
   2  -7  -4  202.88    9.40
   2  -7  -4  215.78   12.80
   2  -7  -4  208.18   10.80
   2   7  -4  211.78   11.40
  -2   7   4  199.18   12.80
  -2   7   4  210.58   13.10
   2   7  -4  203.28    9.00
   1  -7  -4  161.38   11.00
   1  -7  -4  157.68    8.20
  -1  -7   4  154.68   11.20
  -1  -7   4  162.88   12.20
  -1  -7   4  162.28   11.10
   1  -7  -4  157.88   11.60
  -1  -7   4  158.08    9.50
  -1   7   4  169.28   11.70
   1   7  -4  178.88   11.10
  -1   7   4  172.68   11.90
   0  -7   4   32.30    5.70
   0  -7   4   26.90    4.60
   0  -7   4   27.40    6.20
   0  -7  -4   28.30    6.10
   0  -7  -4   26.90    5.70
   0  -7  -4   27.50    4.30
   0  -7   4   32.10    6.20
   0   7   4   37.20    6.60
   0   7  -4   31.60    6.10
   0   7   4   26.30    5.70
   1  -7   4   11.00    4.30
   1  -7   4   10.30    3.10
   1  -7   4   13.60    4.40
  -1  -7  -4   13.00    5.00
   1  -7   4   11.10    4.50
  -1  -7  -4   15.60    4.60
   1   7   4    2.10    3.20
  -1   7  -4    4.60    3.30
   2  -7   4  184.08   12.30
  -2  -7  -4  189.58   13.00
   2  -7   4  188.38   12.80
   2  -7   4  195.28    9.40
   2  -7   4  193.48   12.80
  -2  -7  -4  185.08   11.90
  -2   7  -4  181.18    8.10
  -2   7  -4  189.28    8.70
   2   7   4  185.08   12.90
   2   7   4  179.88    8.20
  -2   7  -4  193.88   12.70
   3  -7   4   42.30    4.90
   3  -7   4   39.30    6.50
   3  -7   4   43.30    7.30
  -3  -7  -4   49.80    7.50
   3  -7   4   38.20    7.50
  -3   7  -4   41.30    7.00
   3   7   4   49.30    5.00
  -3   7  -4   42.40    4.70
  -3   7  -4   47.20    4.90
   3   7   4   55.39    4.60
   3   7   4   42.60    8.00
  -3   7  -4   49.90    7.70
  -3   7  -4   46.50    4.70
  -3   7  -4   49.80    5.30
   4  -7   4  342.77   17.50
  -4  -7  -4  340.77   13.80
   4  -7   4  340.27   17.90
  -4  -7  -4  315.57   16.70
   4  -7   4  316.57   17.60
   4   7   4  333.47   11.30
   4   7   4  347.87   12.00
  -4   7  -4  340.87   17.70
  -4   7  -4  337.97   13.20
  -4   7  -4  339.07   12.50
  -4   7  -4  350.06   17.20
  -4   7  -4  356.56   12.30
  -5  -7  -4   37.00    7.30
  -5  -7  -4   39.60    5.40
   5  -7   4   34.80    7.20
  -5   7  -4   38.10    4.90
   5   7   4   36.60    5.40
  -5   7  -4   39.20    5.20
  -5   7  -4   34.10    4.70
   5   7   4   42.10    4.80
   5   7   4   32.20    4.80
  -6  -7  -4    2.10    2.60
   6   7   4   10.00    3.40
   6   7   4   10.70    3.30
  -6   7  -4    9.30    3.00
  -6   7  -4    7.70    2.80
  -7  -7  -4   23.10    4.00
   7   7   4   31.90    4.60
   7   7   4   26.70    4.70
  -8  -7  -4   27.20    3.80
   8   7   4   31.00    4.10
   8   7   4   34.30    6.20
  -8  -8   4   76.19    5.80
   8  -8  -4   69.09    5.70
   8   8  -4   86.49    5.50
  -8   8   4   87.79    5.40
   8   8  -4   91.59    5.60
  -8   8   4   84.79    5.20
  -8   8   4   84.59    5.60
   8   8  -4   81.49    5.60
  -7  -8   4   69.69    6.20
   7  -8  -4   75.59    6.80
   7  -8  -4   67.49    6.10
   7   8  -4   76.79    6.00
  -7   8   4   74.19    5.90
   7   8  -4   78.39    5.70
  -7   8   4   73.89    5.70
   7   8  -4   86.99    6.10
  -7   8   4   81.09    6.10
  -6  -8   4   37.00    5.60
   6  -8  -4   48.30    5.60
   6  -8  -4   45.60    6.00
   6   8  -4   52.09    5.30
  -6   8   4   44.10    5.10
  -6   8   4   39.20    5.30
  -6   8   4   55.59    5.60
   6   8  -4   44.90    4.90
   6   8  -4   52.99    5.60
   5  -8  -4   86.19    7.30
  -5  -8   4   81.49    7.20
   5  -8  -4   83.69    6.80
   5  -8  -4   76.89    9.30
   5   8  -4   79.49    5.90
  -5   8   4   81.39    6.40
  -5   8   4   82.29    6.70
   5   8  -4   93.59    7.00
   5   8  -4   91.69    6.60
  -5   8   4   82.09    3.70
  -5   8   4   85.69    6.90
   5   8  -4   83.29    8.90
  -4  -8   4  202.28   10.80
   4  -8  -4  178.78   13.60
   4  -8  -4  193.98    9.70
   4  -8  -4  194.98   13.40
   4  -8  -4  203.08   10.90
  -4   8   4  192.28    8.80
  -4   8   4  185.58    7.60
   4   8  -4  176.68    9.10
  -4   8   4  184.98    9.80
  -4   8   4  191.88   10.00
   4   8  -4  191.48   12.00
  -4   8   4  201.08   20.70
  -4   8   4  183.58    9.20
   4   8  -4  184.28    9.30
   4   8  -4  179.98    8.00
  -3  -8   4  176.98    9.60
   3  -8  -4  180.38    9.30
   3  -8  -4  187.78   13.00
   3  -8  -4  188.28   13.60
  -3  -8   4  176.48   10.10
   3  -8  -4  177.18   10.70
  -3  -8   4  166.58   13.70
   3  -8  -4  177.38    9.60
  -3   8   4  172.08   12.90
  -3   8   4  177.18    9.70
   3   8  -4  174.18    8.90
  -3   8   4  164.48    9.20
  -3   8   4  172.98   13.60
   3   8  -4  173.18    7.30
  -3   8   4  170.48    7.90
   3   8  -4  181.88    9.10
   3   8  -4  160.28    7.90
  -3   8   4  169.98    8.20
   2  -8  -4  432.36   19.70
   2  -8  -4  437.06   20.70
   2  -8  -4  412.26   15.60
  -2  -8   4  425.76   15.40
  -2  -8   4  440.56   16.30
   2  -8  -4  421.86   14.90
  -2  -8   4  411.96   21.00
  -2   8   4  435.16   14.50
   2   8  -4  427.86   14.60
  -2   8   4  447.16   20.60
  -2   8   4  429.46   14.00
  -2   8   4  445.56   15.50
   2   8  -4  429.16   11.60
   2   8  -4  437.56   13.70
  -2   8   4  417.76   10.50
  -2   8   4  448.66   20.60
   1  -8  -4  206.98    9.70
   1  -8  -4  186.68   13.00
  -1  -8   4  208.88   11.60
  -1  -8   4  201.08   13.60
   1  -8  -4  204.68   14.20
  -1  -8   4  195.38   10.70
  -1  -8   4  206.18   14.60
  -1   8   4  224.18    9.10
  -1   8   4  214.28    9.00
   1   8  -4  220.98    9.00
  -1   8   4  218.28   14.20
  -1   8   4  209.18    7.80
   1   8  -4  208.78    9.10
  -1   8   4  203.48   14.10
   1   8  -4  208.18    8.70
  -1   8   4  211.78    9.40
   0  -8   4  298.47   13.50
   0  -8   4  308.57   17.40
   0  -8   4  296.87   16.00
   0  -8  -4  276.67   16.40
   0  -8   4  293.07   16.30
   0  -8  -4  290.67   10.90
   0  -8   4  289.57   11.90
   0  -8  -4  295.47   15.60
   0   8   4  320.87   16.80
   0   8   4  272.77   11.00
   0   8  -4  267.77   10.40
   0   8  -4  289.57   11.70
   0   8   4  287.17   10.60
   0   8   4  282.67   10.20
   0   8   4  272.87   16.30
   0   8  -4  272.47    9.80
   0   8  -4  288.77   15.70
   0   8  -4  289.47   10.90
   0   8   4  277.67   10.60
   1  -8   4  347.27   14.30
   1  -8   4  353.46   17.80
   1  -8   4  334.67   18.10
   1  -8   4  354.96   17.80
  -1  -8  -4  362.86   18.80
  -1  -8  -4  364.86   17.70
  -1  -8  -4  359.86   13.90
   1   8   4  340.47   18.30
   1   8   4  333.27   12.10
  -1   8  -4  320.67   12.00
  -1   8  -4  350.96   17.60
   1   8   4  334.67   11.70
   1   8   4  331.17   12.10
  -1   8  -4  332.87   11.90
  -1   8  -4  335.07   10.00
   1   8   4  349.57   12.20
  -1   8  -4  334.77   13.00
   2  -8   4   67.59    8.60
   2  -8   4   61.39    8.50
  -2  -8  -4   62.49    9.90
  -2  -8  -4   66.99    6.40
   2  -8   4   56.59    8.20
  -2  -8  -4   72.79    8.50
   2  -8   4   64.69    6.20
  -2   8  -4   54.79    5.40
  -2   8  -4   49.90    7.80
  -2   8  -4   52.89    5.60
   2   8   4   55.39    8.40
   2   8   4   54.99    5.00
  -2   8  -4   58.29    5.20
   2   8   4   54.39    5.50
  -2   8  -4   51.69    5.00
   2   8   4   47.10    4.90
   3  -8   4  112.79    7.70
  -3  -8  -4  129.29   11.00
  -3  -8  -4  110.09    7.50
   3  -8   4  113.89   10.70
  -3   8  -4  116.19    7.10
  -3   8  -4  115.39    7.50
   3   8   4  119.69    6.70
   3   8   4  101.79   11.00
  -3   8  -4  115.49    6.90
  -3   8  -4  115.29    6.80
   3   8   4  122.69    7.00
   4  -8   4  255.57   11.20
  -4  -8  -4  229.38   11.10
   4  -8   4  249.48   15.20
  -4  -8  -4  235.18   14.70
  -4   8  -4  254.17   10.40
  -4   8  -4  242.68   10.10
  -4   8  -4  261.17   11.30
   4   8   4  261.37    9.70
   4   8   4  263.07   10.10
   5  -8   4   53.99    5.50
  -5  -8  -4   63.39    6.10
  -5   8  -4   59.89    5.40
   5   8   4   69.59    5.40
  -5   8  -4   64.09    5.30
  -5   8  -4   59.29    5.80
  -6  -8  -4   68.69    5.80
   6   8   4   64.89    5.90
  -6   8  -4   63.29    5.00
  -6   8  -4   70.09    5.50
  -7  -8  -4   73.79    5.40
   7   8   4   73.79    5.20
   8  -9  -4   42.00    3.70
  -8  -9   4   40.00    3.90
   8   9  -4   37.60    3.50
  -8   9   4   35.30    3.60
  -7  -9   4   17.60    3.30
   7  -9  -4   17.60    3.40
   7  -9  -4   16.40    3.10
  -7   9   4   10.50    2.70
   7   9  -4   11.80    2.80
   7   9  -4   10.50    2.80
  -7   9   4   13.90    3.00
  -7   9   4   17.90    3.00
   6  -9  -4  242.78   10.40
  -6  -9   4  247.88   10.70
   6  -9  -4  241.58   10.20
   6  -9  -4  239.28   11.30
  -6   9   4  226.18    9.30
   6   9  -4  227.68    8.50
  -6   9   4  230.98   10.10
   6   9  -4  234.48    9.60
  -6   9   4  233.78   10.00
   6   9  -4  225.28    9.60
  -5  -9   4    7.70    3.00
   5  -9  -4    3.90    2.50
   5  -9  -4    4.80    3.30
   5  -9  -4    5.90    2.80
  -5   9   4    8.80    3.10
   5   9  -4    8.00    3.20
   5   9  -4   12.50    3.20
  -5   9   4   10.00    3.20
   5   9  -4    8.60    2.30
  -5   9   4    9.90    3.00
  -4  -9   4  417.36   15.90
   4  -9  -4  432.36   15.00
   4  -9  -4  411.66   16.60
   4  -9  -4  407.46   19.30
   4  -9  -4  435.86   15.60
   4   9  -4  427.36   12.20
  -4   9   4  426.16   15.10
  -4   9   4  399.66   11.40
   4   9  -4  422.26   14.30
   4   9  -4  421.66   14.50
  -4   9   4  439.06   13.90
  -4   9   4  428.26   15.20
  -3  -9   4  216.58   11.20
  -3  -9   4  215.18   13.50
   3  -9  -4  199.18   14.00
   3  -9  -4  217.78   10.20
   3  -9  -4  223.48   14.10
   3  -9  -4  217.08   10.60
  -3   9   4  216.88    9.40
  -3   9   4  221.18   10.50
   3   9  -4  223.68    9.20
  -3   9   4  217.18    8.60
   3   9  -4  216.48   10.10
   2  -9  -4   62.79    6.10
  -2  -9   4   49.10    6.10
   2  -9  -4   63.59    8.70
   2  -9  -4   66.59    9.40
  -2  -9   4   52.29    5.80
   2  -9  -4   55.89    6.00
  -2   9   4   55.49    8.40
   2   9  -4   50.59    4.80
  -2   9   4   48.60    4.90
  -2   9   4   53.79    5.20
  -2   9   4   50.39    8.80
   2   9  -4   49.80    5.00
  -1  -9   4   98.79    7.50
   1  -9  -4  112.59   10.40
   1  -9  -4   94.69   11.00
   1  -9  -4  112.39    7.10
   1  -9  -4  105.59    7.60
  -1  -9   4  108.79    8.00
  -1   9   4   97.69   10.50
   1   9  -4  106.09    6.10
  -1   9   4  117.49    7.40
   1   9  -4  105.49    6.70
   1   9  -4  112.49    6.60
  -1   9   4  111.19    6.80
  -1   9   4  116.89    6.90
  -1   9   4  111.09    4.30
   0  -9   4   42.20    7.70
   0  -9   4   38.00    5.70
   0  -9  -4   28.60    7.10
   0  -9  -4   41.30    5.50
   0  -9  -4   36.00    6.90
   0  -9   4   37.60    6.00
   0   9   4   39.20    7.80
   0   9   4   42.10    3.90
   0   9  -4   47.50    5.00
   0   9  -4   41.80    4.80
   0   9   4   43.00    4.70
   0   9   4   46.70    4.90
   0   9  -4   41.30    3.80
   1  -9   4  107.09    8.10
  -1  -9  -4   79.69   10.80
  -1  -9  -4  103.69   10.30
   1  -9   4   97.29    7.60
   1  -9   4   92.89    7.00
   1  -9   4   88.29    9.90
  -1  -9  -4   84.79    6.90
  -1   9  -4   99.09    6.40
  -1   9  -4  107.69    7.20
   1   9   4   91.39    6.20
   1   9   4   99.09    6.40
  -1   9  -4   94.29    4.00
   1   9   4   92.19   10.80
   1   9   4   91.89    5.60
   1   9   4   91.69    6.20
  -1   9  -4  104.79    6.40
  -2  -9  -4   73.09    9.00
   2  -9   4   69.69    6.70
  -2  -9  -4   70.69    6.30
   2  -9   4   53.89    8.30
  -2   9  -4   72.99    6.40
   2   9   4   78.19    5.70
   2   9   4   83.19    5.70
   2   9   4   69.39    5.80
   2   9   4   74.09    5.70
  -2   9  -4   75.49    5.90
  -2   9  -4   73.49    5.60
  -3  -9  -4   60.59    8.30
  -3  -9  -4   58.59    5.80
   3  -9   4   61.49    6.10
   3   9   4   41.00    4.80
   3   9   4   42.10    4.80
  -3   9  -4   40.40    4.70
  -3   9  -4   48.00    5.60
   3   9   4   48.10    4.70
  -3   9  -4   41.40    4.80
  -4  -9  -4  116.09    7.50
   4  -9   4  107.99    7.30
   4   9   4  127.09    7.30
   4   9   4  108.09    6.40
  -4   9  -4  113.79    7.20
  -4   9  -4  112.49    6.50
  -5  -9  -4   32.00    4.40
   5  -9   4   26.70    4.00
   5   9   4   30.20    4.00
  -5   9  -4   26.90    3.90
  -5   9  -4   31.20    4.40
  -6  -9  -4  123.49    6.60
  -6   9  -4  119.29    6.30
  -6 -10   4  153.28    7.40
   6 -10  -4  151.98    7.10
   6  10  -4  163.88    7.00
  -6  10   4  150.48    7.00
  -6  10   4  156.38    6.60
   5 -10  -4  124.69    6.90
   5 -10  -4  127.89    7.00
  -5 -10   4  123.09    7.30
  -5  10   4  122.09    6.80
   5  10  -4  120.89    6.70
   4 -10  -4   82.49    6.20
  -4 -10   4   73.69    6.20
   4 -10  -4   85.69    6.20
   4  10  -4   91.09    6.30
  -4  10   4   86.19    6.10
  -4  10   4   85.79    5.50
  -3 -10   4  309.67   13.00
   3 -10  -4  319.77   11.90
   3 -10  -4  317.77   12.50
   3  10  -4  311.37   10.80
  -3  10   4  319.97    9.70
  -3  10   4  329.27   11.30
   3  10  -4  311.27   11.40
  -3  10   4  327.47   12.10
   2 -10  -4  114.49    6.90
  -2 -10   4  101.49    7.60
   2 -10  -4  114.99    7.60
  -2 -10   4  111.99    7.30
  -2  10   4  134.49    7.00
   2  10  -4  140.49    7.10
   2  10  -4  124.99    6.60
  -2  10   4  129.79    6.40
   1 -10  -4   14.40    3.50
  -1 -10   4   11.30    3.20
  -1 -10   4   12.00    3.40
   1  10  -4   12.20    2.80
   1  10  -4   11.50    3.00
  -1  10   4   16.20    3.10
   1  10  -4   13.00    2.60
  -1  10   4   13.40    2.90
  -1  10   4   16.20    3.20
   0 -10  -4   21.90    3.80
   0 -10   4   18.50    3.80
   0 -10   4   16.50    3.70
   0  10  -4   23.30    2.70
   0  10   4   27.30    4.50
   0  10  -4   21.10    3.50
   0  10   4   19.20    3.30
   0  10   4   19.90    3.40
   0  10  -4   28.50    4.10
   1 -10   4   75.59    6.60
  -1 -10  -4   77.99    6.30
   1 -10   4   80.89    7.60
  -1  10  -4   97.09    6.30
   1  10   4   93.39    6.10
  -1  10  -4   99.19    6.70
   1  10   4   95.49    6.20
  -1  10  -4   95.19    5.90
   1  10   4   92.99    4.70
   2 -10   4  219.48   10.20
   2 -10   4  219.58   10.90
  -2 -10  -4  211.18    9.80
  -2  10  -4  206.88    9.50
   2  10   4  203.08    8.80
  -2  10  -4  212.28    8.70
   2  10   4  207.28    7.80
  -2  10  -4  219.78    9.00
   2  10   4  199.88    8.50
   3 -10   4   87.39    6.40
   3 -10   4   71.39    6.30
  -3 -10  -4   75.19    5.90
   3  10   4   79.99    5.50
  -3  10  -4   73.99    5.20
  -3  10  -4   83.69    5.50
   3  10   4   81.59    5.20
  -3  10  -4   75.19    5.90
  -4 -10  -4   37.00    4.40
   4  10   4   26.90    3.70
  -4  10  -4   26.90    4.00
   4  10   4   28.30    3.60
  -4  10  -4   33.10    3.90
  -5 -10  -4    2.90    1.90
  -5  10  -4   -0.60    1.70
  -5  10  -4   -0.20    1.60
   5  10   4   -1.40    1.60
   5  10   4    1.30    1.90
  -5 -11   4    5.60    2.00
  -4 -11   4  128.79    6.80
   4 -11  -4  136.69    6.50
   4 -11  -4  133.59    6.70
   4  11  -4  128.99    6.00
  -4  11   4  134.79    6.40
  -4  11   4  135.79    5.80
   3 -11  -4   12.30    2.60
   3 -11  -4   16.80    3.20
  -3 -11   4   15.20    3.10
   3  11  -4   23.70    3.30
  -3  11   4   25.70    3.40
   3  11  -4   20.90    3.20
   2 -11  -4   18.00    3.20
  -2 -11   4   13.60    3.10
  -2  11   4   27.80    2.80
   2  11  -4   25.90    3.50
  -2  11   4   23.60    3.60
   2  11  -4   27.10    3.10
  -1 -11   4   34.70    4.50
  -1 -11   4   38.00    4.40
   1 -11  -4   35.00    4.30
   1  11  -4   33.60    2.60
  -1  11   4   33.60    3.80
  -1  11   4   35.60    3.90
  -1  11   4   29.10    3.50
   1  11  -4   37.10    3.80
   0 -11   4  300.97   11.50
   0 -11  -4  306.17   11.00
   0 -11   4  311.17   11.10
   0  11   4  292.07   10.10
   0  11  -4  285.77   10.00
   0  11   4  294.77   10.50
   0  11  -4  296.57   10.00
   0  11   4  298.67   10.00
   1 -11   4   17.90    3.30
   1 -11   4   14.00    3.00
  -1 -11  -4   12.20    2.80
  -1  11  -4    6.80    2.20
   1  11   4   10.00    2.50
   1  11   4    9.80    2.40
   1  11   4    9.30    2.80
  -1  11  -4    8.50    2.20
   2 -11   4   28.00    3.90
  -2 -11  -4   27.40    3.70
   2 -11   4   28.10    3.90
  -2  11  -4   24.90    3.90
  -2  11  -4   31.80    3.60
  -2  11  -4   32.60    3.50
   2  11   4   27.80    3.50
  -3 -11  -4  206.08    8.00
   3 -11   4  200.38    7.90
   3  11   4  182.78    7.10
  -3  11  -4  194.78    7.90
  -3  11  -4  184.08    7.20
 -11   0   5   27.80    4.00
  11   0  -5   30.70    3.90
 -11   0   5   24.20    4.00
 -10   0   5   29.10    5.00
  10   0  -5   31.40    5.10
  10   0  -5   23.20    3.70
 -10   0   5   31.60    4.80
   9   0  -5  266.07   10.50
  -9   0   5  256.07   10.90
  -9   0   5  271.27   14.90
   9   0  -5  238.58   14.40
  -9   0   5  256.77   11.80
   9   0  -5  276.17   12.10
   9   0  -5  251.97   14.50
  -9   0   5  253.77   10.50
  -9   0   5  255.97   12.00
  -8   0   5    9.50    3.20
  -8   0   5    9.60    3.20
  -8   0   5   11.20    3.50
   8   0  -5    9.40    3.00
   8   0  -5   12.30    3.00
  -8   0   5   11.00    4.30
   8   0  -5    7.70    3.90
   8   0  -5    8.00    4.10
  -8   0   5   14.00    5.10
   7   0  -5   38.30    4.60
   7   0  -5   34.90    5.70
   7   0  -5   32.50    5.70
  -7   0   5   35.10    6.10
  -7   0   5   30.40    6.10
  -6   0   5 1396.36   37.50
   6   0  -5 1451.05   38.60
   6   0  -5 1450.05   38.00
   6   0  -5 1365.46   40.80
  -6   0   5 1431.66   40.20
   6   0  -5 1367.66   34.30
  -5   0   5 1508.05   37.50
  -5   0   5 1533.05   40.40
   5   0  -5 1518.35   38.50
  -5   0   5 1432.76   40.30
   5   0  -5 1477.05   41.20
   5   0  -5 1475.95   37.70
   4   0  -5  218.98   11.50
   4   0  -5  220.38    9.90
  -4   0   5  228.38   11.00
  -4   0   5  220.28   10.80
  -3   0   5  266.67   10.60
  -3   0   5  286.47   11.20
  -3   0   5  285.67   11.40
   3   0  -5  284.17   10.80
  -2   0   5  438.76   14.60
  -2   0   5  429.56   13.90
  -2   0   5  451.25   13.70
   2   0  -5  461.95   17.10
  -1   0   5  744.23   21.70
   1   0  -5  786.82   25.60
  -1   0   5  779.42   22.70
  -1   0   5  776.12   19.70
   0   0   5    3.40    2.10
   0   0   5    7.20    2.50
   0   0  -5    7.00    3.40
   0   0   5    7.30    2.00
   0   0  -5    6.30    2.20
  -1   0  -5   -2.20    2.60
   1   0   5   -1.10    1.90
   1   0   5   -1.40    1.40
  -1   0  -5   -0.80    1.80
   2   0   5  822.52   24.30
  -2   0  -5  838.22   30.70
   2   0   5  842.92   23.30
  -2   0  -5  833.72   23.50
   3   0   5  700.83   22.30
   3   0   5  680.33   21.50
  -3   0  -5  651.43   20.40
  -3   0  -5  682.43   28.40
   3   0   5  647.74   21.40
   3   0   5  692.03   19.70
   4   0   5  488.65   16.70
   4   0   5  481.05   18.80
  -4   0  -5  478.65   18.20
   4   0   5  477.85   18.70
  -4   0  -5  516.55   25.20
   5   0   5  131.19    9.90
  -5   0  -5  130.09    9.00
   5   0   5  130.29    8.60
  -6   0  -5  437.96   17.80
   6   0   5  410.96   17.50
  -7   0  -5   -0.50    3.30
   7   0   5    2.20    4.10
  -7   0  -5    3.40    2.50
  -7   0  -5    3.50    3.00
  -7   0  -5    3.80    3.20
  -8   0  -5   62.49    8.20
  -8   0  -5   42.70    5.80
  -8   0  -5   45.50    5.30
  -8   0  -5   45.30    5.80
   9   0   5   89.29    5.90
  -9   0  -5   96.59    7.10
  -9   0  -5   93.99    6.50
 -10   0  -5  175.58    7.30
  11  -1  -5    0.70    2.00
 -11  -1   5   -0.90    1.90
 -11  -1   5   -0.50    1.80
  11   1  -5    1.40    1.90
  11   1  -5    0.80    2.10
 -11   1   5    0.20    2.00
 -11   1   5    4.20    2.10
 -10  -1   5  233.58   10.70
 -10  -1   5  210.78   10.60
  10  -1  -5  233.68    9.50
  10  -1  -5  231.38   11.00
 -10   1   5  247.38   10.00
 -10   1   5  233.18    9.70
 -10   1   5  230.98   10.40
  10   1  -5  240.28    9.60
 -10   1   5  236.88   10.80
  10   1  -5  222.88    9.30
  10   1  -5  231.98   11.10
   9  -1  -5  235.38   11.10
   9  -1  -5  248.88   14.40
  -9  -1   5  221.48   10.50
  -9  -1   5  242.08   10.50
  -9  -1   5  231.48   13.90
  -9  -1   5  234.78   11.20
   9  -1  -5  224.38    9.60
   9  -1  -5  205.58   13.30
   9   1  -5  229.88   14.00
   9   1  -5  217.18    9.50
   9   1  -5  224.78   13.50
   9   1  -5  234.48   11.20
   9   1  -5  213.68    9.50
  -9   1   5  221.08    9.90
  -9   1   5  216.78   13.80
  -9   1   5  233.18   10.30
  -9   1   5  233.58   11.10
  -9   1   5  234.68   11.00
   8  -1  -5  314.17   16.00
  -8  -1   5  323.37   12.30
   8  -1  -5  318.37   11.50
   8  -1  -5  314.07   12.80
  -8  -1   5  302.57   12.00
  -8  -1   5  300.47   13.30
  -8  -1   5  317.97   15.90
   8  -1  -5  322.77   16.10
  -8  -1   5  305.77   17.00
   8   1  -5  316.17   15.50
  -8   1   5  330.47   13.50
   8   1  -5  321.67   13.20
  -8   1   5  309.57   11.90
   8   1  -5  301.57   11.30
  -8   1   5  318.67   17.10
  -8   1   5  298.37   11.80
   8   1  -5  295.07   15.70
  -8   1   5  298.77   15.60
   7  -1  -5  101.39    8.60
   7  -1  -5  105.99    8.90
  -7  -1   5  106.89    9.50
   7  -1  -5  104.79    6.70
  -7  -1   5  108.19    8.70
  -7   1   5   85.39    9.00
   7   1  -5   88.19    6.50
   7   1  -5   98.59    8.50
  -7   1   5   70.99    7.60
   6  -1  -5   69.59    5.20
  -6  -1   5   78.89    7.70
   6  -1  -5   73.69    8.20
   6  -1  -5   69.99    6.80
   6  -1  -5   61.49    6.40
  -6  -1   5   73.69    6.60
   6   1  -5   66.39    6.70
  -6   1   5   69.99    8.10
   6   1  -5   59.69    5.20
  -6   1   5   77.19    6.90
  -6   1   5   71.89    7.60
   5  -1  -5  206.98   11.70
  -5  -1   5  212.68   11.50
   5  -1  -5  208.98   10.20
   5  -1  -5  209.18   10.40
  -5  -1   5  198.38    9.50
  -5   1   5  168.98    9.20
  -5   1   5  190.28   11.50
   5   1  -5  183.48    8.80
  -5   1   5  192.98   10.90
   5   1  -5  174.08    9.70
   4  -1  -5  177.58   10.10
   4  -1  -5  168.78    8.50
  -4  -1   5  177.88    9.80
   4  -1  -5  183.58    8.90
   4   1  -5  172.08    7.80
  -4   1   5  165.68    9.80
  -4   1   5  155.28    9.00
   4   1  -5  152.98    8.20
  -4   1   5  140.99   10.80
   3  -1  -5  381.16   13.20
  -3  -1   5  391.86   14.30
   3  -1  -5  394.46   15.30
   3   1  -5  387.26   13.40
  -3   1   5  422.46   15.00
  -3   1   5  411.66   14.10
   3   1  -5  389.56   12.30
  -3   1   5  402.76   13.80
   2  -1  -5  237.78   12.20
  -2  -1   5  220.38    9.60
  -2  -1   5  225.18   10.00
   2  -1  -5  261.07   11.30
  -2   1   5  243.88    9.40
  -2   1   5  251.37   10.20
   2   1  -5  248.98    9.50
  -2   1   5  246.08   10.30
   1  -1  -5  708.13   25.10
  -1  -1   5  729.13   20.00
  -1  -1   5  692.53   21.10
  -1   1   5  750.32   21.40
  -1   1   5  796.02   20.90
   1   1  -5  763.82   25.20
   1   1  -5  752.82   20.70
  -1   1   5  773.82   21.60
   0  -1   5  914.51   25.50
   0  -1  -5  978.20   31.00
   0  -1   5  898.81   26.90
   0   1   5  826.82   23.70
   0   1   5  907.71   25.30
   0   1   5  951.00   24.60
   0   1  -5  925.61   24.60
   0   1  -5  963.50   30.70
   1  -1   5  521.65   15.70
  -1  -1  -5  522.25   22.20
   1  -1   5  517.55   19.10
  -1  -1  -5  525.35   16.90
   1  -1   5  505.05   17.20
   1   1   5  537.35   17.30
   1   1   5  520.25   16.60
  -1   1  -5  523.65   22.20
  -1   1  -5  519.25   16.70
   1   1   5  509.25   16.70
  -2  -1  -5 1952.90   54.49
   2  -1   5 1911.41   43.80
   2  -1   5 1855.71   46.30
  -2  -1  -5 1924.51   45.60
   2  -1   5 1911.81   49.99
   2   1   5 1910.11   46.30
  -2   1  -5 1872.91   53.99
   2   1   5 1856.11   45.80
   2   1   5 1856.51   46.10
  -2   1  -5 1841.52   45.30
   3  -1   5  589.14   20.30
  -3  -1  -5  593.24   19.60
   3  -1   5  614.04   17.50
  -3  -1  -5  605.94   26.50
   3   1   5  600.14   20.60
  -3   1  -5  596.94   19.30
  -3   1  -5  586.84   26.40
   3   1   5  583.44   20.20
  -4  -1  -5  474.65   24.60
   4  -1   5  480.55   16.30
  -4  -1  -5  497.95   18.40
   4   1   5  479.55   17.00
  -4   1  -5  467.35   17.80
   4   1   5  467.05   18.60
   4   1   5  479.55   19.30
  -5  -1  -5  172.98   10.30
   5  -1   5  156.68   10.90
   5   1   5  157.38    9.80
   5   1   5  169.58   11.20
   5   1   5  156.98   11.80
  -6  -1  -5   41.10    6.50
   6   1   5   39.60    7.30
   6   1   5   37.50    4.40
  -6   1  -5   38.80    6.70
   6   1   5   28.80    5.80
  -7  -1  -5   85.39    7.00
  -7  -1  -5   92.09    7.60
  -7  -1  -5   89.49    6.60
  -7  -1  -5   99.29    9.10
  -7   1  -5   89.49    7.40
  -7   1  -5   91.89    9.30
   7   1   5   90.39    6.30
   7   1   5   98.49    9.20
  -7   1  -5   81.69    6.40
  -8  -1  -5   19.90    3.60
  -8  -1  -5   25.30    4.60
  -8  -1  -5   19.30    4.10
  -8  -1  -5   18.60    5.30
  -8   1  -5   11.30    3.50
  -8   1  -5   17.00    4.20
   8   1   5   13.10    3.10
  -8   1  -5   11.80    3.30
  -8   1  -5   11.60    5.20
  -9  -1  -5   47.50    5.30
  -9  -1  -5   45.30    5.30
  -9   1  -5   51.09    5.90
   9   1   5   49.50    4.90
  -9   1  -5   43.60    5.30
 -10  -1  -5  207.18    8.30
 -10   1  -5  232.58   10.60
 -11  -2   5    3.80    2.30
 -11  -2   5    0.50    1.80
  11   2  -5    0.10    1.70
 -11   2   5    1.50    2.10
  11   2  -5    1.80    2.00
 -11   2   5    2.00    1.90
  10  -2  -5   59.09    5.80
 -10  -2   5   65.29    6.00
  10  -2  -5   58.49    5.10
 -10  -2   5   61.39    6.00
 -10   2   5   73.09    5.80
 -10   2   5   71.39    5.70
  10   2  -5   65.09    5.30
 -10   2   5   70.49    6.00
 -10   2   5   60.29    5.90
  10   2  -5   74.99    5.50
   9  -2  -5  120.59    8.00
   9  -2  -5  121.89    7.10
  -9  -2   5  111.19    8.10
  -9  -2   5  102.39   10.20
   9  -2  -5  111.19    9.90
  -9   2   5  126.89    8.00
   9   2  -5  131.59    7.30
  -9   2   5  139.09    8.50
  -9   2   5  150.78    8.10
  -9   2   5  133.29    7.60
   9   2  -5  136.09   10.90
   9   2  -5  130.99    8.50
   9   2  -5  134.99    7.50
   8  -2  -5  160.88    8.00
  -8  -2   5  166.88    8.80
  -8  -2   5  186.28   13.10
   8  -2  -5  179.78    9.40
   8  -2  -5  163.08   11.80
  -8  -2   5  166.78    9.80
  -8  -2   5  182.28   12.30
   8   2  -5  155.88   11.50
   8   2  -5  178.88    8.30
  -8   2   5  168.48    6.30
   8   2  -5  168.48    8.30
  -8   2   5  167.58    9.40
  -8   2   5  173.58    8.60
  -8   2   5  166.88    9.50
  -8   2   5  179.58   12.60
   8   2  -5  173.78    9.70
  -8   2   5  181.98    9.10
  -8   2   5  183.18   12.30
  -7  -2   5  289.67   15.90
   7  -2  -5  279.27   11.50
   7  -2  -5  261.97   14.20
  -7  -2   5  278.17   14.00
   7  -2  -5  289.47   14.40
   7  -2  -5  265.87   10.20
   7   2  -5  265.17   17.50
  -7   2   5  277.37   14.20
  -7   2   5  283.27   15.20
   7   2  -5  262.77   14.00
   6  -2  -5  441.16   17.30
   6  -2  -5  434.86   14.60
   6  -2  -5  442.46   17.80
   6  -2  -5  437.76   19.30
  -6  -2   5  435.26   16.90
  -6  -2   5  440.06   19.10
   6   2  -5  448.86   17.70
  -6   2   5  451.25   17.60
  -6   2   5  460.95   20.70
   6   2  -5  464.25   16.30
  -6   2   5  448.06   18.90
   6   2  -5  455.85   15.10
   5  -2  -5   43.00    5.10
   5  -2  -5   36.80    5.70
  -5  -2   5   42.80    6.00
   5  -2  -5   39.20    4.90
   5  -2  -5   39.70    3.90
   5   2  -5   49.20    5.50
  -5   2   5   54.79    5.80
  -5   2   5   47.40    6.60
  -5   2   5   52.59    6.20
   5   2  -5   45.00    4.80
  -4  -2   5  461.25   17.50
   4  -2  -5  452.75   18.20
   4  -2  -5  442.66   15.40
   4  -2  -5  445.56   16.10
  -4   2   5  478.15   18.20
  -4   2   5  462.35   15.60
  -4   2   5  463.05   15.90
  -4   2   5  476.95   17.00
   4   2  -5  479.75   16.10
   4   2  -5  471.85   15.20
   3  -2  -5  568.54   19.60
   3  -2  -5  576.44   17.10
  -3  -2   5  590.34   18.90
  -3   2   5  566.34   17.80
   3   2  -5  546.35   16.40
  -3   2   5  546.75   17.90
   3   2  -5  548.95   17.20
  -3   2   5  553.34   19.10
  -2  -2   5 2011.50   47.50
   2  -2  -5 2087.39   52.89
  -2  -2   5 2051.29   50.29
   2  -2  -5 1938.41   48.60
  -2  -2   5 2083.89   48.10
  -2   2   5 2040.00   47.80
  -2   2   5 2025.20   48.50
  -2   2   5 1953.50   45.60
   2   2  -5 1982.90   45.40
   2   2  -5 1930.81   46.10
  -1  -2   5  528.55   16.50
  -1  -2   5  499.75   16.80
   1  -2  -5  537.45   21.50
  -1   2   5  539.85   17.40
  -1   2   5  544.95   16.80
   1   2  -5  511.85   16.20
  -1   2   5  511.95   17.00
   0  -2   5   16.00    3.10
   0  -2   5   18.60    3.50
   0  -2  -5   16.70    3.40
   0  -2  -5   18.40    5.30
   0  -2   5   17.10    4.20
   0  -2   5   16.80    3.30
   0   2   5   28.70    4.30
   0   2   5   35.80    4.70
   0   2  -5   31.00    3.80
   0   2   5   32.60    4.20
  -1  -2  -5  112.09    7.40
   1  -2   5  118.79    6.90
   1  -2   5  112.19    6.70
  -1  -2  -5  129.29   11.20
   1  -2   5  120.49    8.80
   1   2   5  125.59    7.70
   1   2   5  126.39    7.90
   1   2   5  126.99    7.70
  -1   2  -5  135.19    7.70
   2  -2   5  106.89    6.50
  -2  -2  -5  101.39    7.30
   2  -2   5  105.29    8.60
  -2  -2  -5  107.39   10.90
  -2   2  -5   93.79    6.70
   2   2   5   96.29    7.40
   2   2   5   94.19    7.20
   2   2   5   91.19    6.80
   3  -2   5 1088.99   34.30
  -3  -2  -5 1077.09   29.70
  -3  -2  -5 1081.39   38.80
   3  -2   5 1057.39   31.10
   3   2   5 1018.20   30.40
   3   2   5 1007.60   31.30
  -3   2  -5 1004.00   29.30
   4  -2   5  168.58   12.80
   4  -2   5  185.78   11.30
  -4  -2  -5  178.38   15.60
  -4  -2  -5  174.98    9.50
   4   2   5  174.18   11.50
   4   2   5  163.38   10.70
   4   2   5  177.68    7.70
  -4   2  -5  174.38   10.20
  -4   2  -5  165.38   10.60
   5  -2   5   74.99    9.70
  -5  -2  -5   77.79    7.30
   5  -2   5   82.69    8.30
   5   2   5   68.29    8.10
   5   2   5   75.79    8.90
   5   2   5   64.19    5.20
  -6  -2  -5   35.30    5.90
   6   2   5   45.40    7.30
   6   2   5   40.70    4.60
  -7  -2  -5  110.89    9.60
  -7  -2  -5  119.59    7.80
  -7  -2  -5  106.19    8.20
  -7  -2  -5  113.79    7.40
   7   2   5  120.89    7.50
   7   2   5  122.79   10.20
  -8  -2  -5  176.18    9.30
  -8  -2  -5  173.68    9.20
  -8  -2  -5  175.98    8.90
  -8  -2  -5  172.68    9.90
   8   2   5  186.68    9.20
  -9  -2  -5   30.50    4.80
  -9  -2  -5   32.00    4.80
  -9  -2  -5   31.60    4.80
   9   2   5   32.10    4.10
   9   2   5   46.80    5.10
 -10  -2  -5   90.19    5.30
 -10  -2  -5   82.09    5.40
  10   2   5   78.49    4.70
 -11  -3   5  104.49    6.10
 -11   3   5   91.29    5.70
 -11   3   5   96.29    5.50
  11   3  -5  105.59    5.30
 -11   3   5  102.59    5.90
  11   3  -5   97.19    5.20
 -10  -3   5   78.69    6.40
  10  -3  -5   81.79    6.80
 -10   3   5   79.09    6.30
  10   3  -5   93.19    5.90
 -10   3   5   88.69    5.90
 -10   3   5   89.09    6.00
  10   3  -5   90.59    5.90
 -10   3   5   87.69    6.60
  -9  -3   5  101.29    9.90
   9  -3  -5   95.89    9.50
  -9  -3   5   93.39    7.50
   9  -3  -5   99.19    7.30
  -9   3   5   96.69    7.10
   9   3  -5   94.29    6.30
  -9   3   5   93.39    6.60
  -9   3   5   97.69    6.80
   9   3  -5   96.09    6.50
  -9   3   5  101.49    7.40
   9   3  -5   88.69    9.60
  -8  -3   5   35.30    8.10
   8  -3  -5   59.29    5.90
  -8  -3   5   58.29    6.30
  -8  -3   5   63.79    8.00
   8  -3  -5   57.99    7.80
  -8   3   5   70.89   14.10
  -8   3   5   49.20    5.80
   8   3  -5   69.29    8.50
  -8   3   5   53.59    6.00
   8   3  -5   56.59    5.30
   8   3  -5   56.79    5.40
  -8   3   5   56.39    5.60
   8   3  -5   55.79    7.60
  -8   3   5   53.99    5.60
  -7  -3   5   19.20    3.60
  -7  -3   5   19.20    5.30
  -7  -3   5   20.30    5.30
   7  -3  -5   30.50    6.20
   7  -3  -5   27.90    4.30
   7   3  -5   14.90    4.80
   7   3  -5   22.50    3.60
  -7   3   5   17.80    3.60
  -7   3   5   20.80    5.90
   7   3  -5   20.90    3.70
   7   3  -5   17.40    4.50
  -6  -3   5  117.19   10.00
   6  -3  -5  121.39    7.10
   6  -3  -5  124.29    9.40
  -6   3   5  120.99   11.70
  -6   3   5  110.59    9.30
   6   3  -5  127.89    9.30
   6   3  -5  122.79    8.40
   5  -3  -5  179.18   11.90
   5  -3  -5  199.68   10.90
   5  -3  -5  189.48    8.40
  -5  -3   5  209.68   12.20
  -5   3   5  182.58   11.00
  -5   3   5  187.18   12.50
   5   3  -5  181.58   10.30
   5   3  -5  172.48    9.40
   4  -3  -5  273.77   12.20
   4  -3  -5  262.87   13.30
  -4   3   5  253.67   12.10
   4   3  -5  257.37   11.00
   4   3  -5  245.98   11.30
  -4   3   5  240.58   13.50
  -4   3   5  249.48   11.90
   3  -3  -5  800.72   25.40
   3  -3  -5  807.22   22.70
   3  -3  -5  797.92   23.30
  -3  -3   5  800.72   24.80
   3  -3  -5  777.02   23.10
  -3   3   5  752.72   23.40
   3   3  -5  816.82   22.30
   3   3  -5  770.82   22.30
  -3   3   5  800.62   25.60
  -3   3   5  788.52   23.00
   2  -3  -5 6094.29  129.19
   2  -3  -5 5305.27  116.59
  -2  -3   5 5408.16  117.39
   2  -3  -5 5448.65  124.69
  -2  -3   5 5251.47  118.09
  -2  -3   5 5500.55  122.19
   2  -3  -5 5123.49  116.99
   2   3  -5 5630.84  115.69
   2   3  -5 5544.05  116.29
  -2   3   5 5535.15  119.79
  -2   3   5 5538.95  118.09
  -2   3   5 5459.55  121.59
  -1  -3   5  386.06   17.60
   1  -3  -5  404.36   19.40
  -1  -3   5  386.86   14.70
   1  -3  -5  392.06   14.70
  -1  -3   5  394.86   14.70
   1   3  -5  441.76   14.60
  -1   3   5  429.16   16.10
  -1   3   5  440.46   15.60
   0  -3   5  982.60   26.90
   0  -3  -5 1000.70   34.70
   0  -3   5  951.70   32.30
   0  -3  -5  971.80   27.60
   0  -3   5 1008.10   27.40
   0   3  -5  973.10   27.10
   0   3   5  994.00   26.70
   0   3   5 1008.40   28.00
   0   3   5 1012.60   29.00
   1  -3   5  859.61   28.10
  -1  -3  -5  845.02   24.90
  -1  -3  -5  877.01   32.70
   1  -3   5  829.52   24.00
   1  -3   5  831.82   23.60
   1   3   5  833.92   26.10
  -1   3  -5  803.42   24.40
   1   3   5  808.72   24.40
   1   3   5  814.32   24.30
  -2  -3  -5  283.47   18.10
  -2  -3  -5  276.37   12.50
   2  -3   5  263.97   14.30
   2  -3   5  272.87   11.80
  -2   3  -5  263.97   12.20
   2   3   5  250.17   13.10
   2   3   5  263.17   12.50
   2   3   5  255.57   11.80
   3  -3   5  160.78    9.30
  -3  -3  -5  152.58   14.40
  -3  -3  -5  160.88   10.00
   3  -3   5  149.59   13.00
   3  -3   5  156.78   11.50
   3   3   5  160.58   11.10
  -3   3  -5  155.28    9.60
   3   3   5  152.98   10.00
  -4  -3  -5  351.76   14.50
  -4  -3  -5  346.07   22.80
   4  -3   5  347.77   20.70
   4  -3   5  342.07   18.50
   4   3   5  341.97   12.50
  -4   3  -5  382.26   16.00
   4   3   5  371.16   18.30
   4   3   5  355.76   16.60
  -5  -3  -5  342.67   15.20
   5   3   5  338.57   12.80
   5   3   5  356.16   15.70
  -6  -3  -5   74.79    6.90
  -6  -3  -5   73.69    7.70
   6   3   5   77.89    8.40
   6   3   5   72.59    6.20
  -7  -3  -5   89.99    6.90
  -7  -3  -5   84.89    7.10
  -7  -3  -5   95.39    9.00
  -7  -3  -5   80.49    7.10
  -7  -3  -5   83.19    6.50
   7   3   5  115.89   10.00
   7   3   5   85.99    6.60
  -8  -3  -5   50.39    6.10
  -8  -3  -5   46.70    5.30
  -8  -3  -5   47.40    5.50
   8   3   5   55.09    5.70
  -9  -3  -5   20.00    3.40
  -9  -3  -5   17.30    3.50
  -9  -3  -5   20.20    3.40
   9   3   5   14.80    3.10
 -10  -3  -5   18.30    3.10
 -10  -3  -5   22.30    3.30
  10   3   5   11.80    2.30
 -11  -4   5   44.90    4.10
  11  -4  -5   35.90    4.00
  11   4  -5   33.60    3.30
 -11   4   5   34.80    3.90
 -11   4   5   43.10    4.20
 -10  -4   5   29.60    4.60
  10  -4  -5   36.40    4.70
  10   4  -5   40.20    4.40
 -10   4   5   42.30    4.70
  10   4  -5   48.60    4.50
 -10   4   5   41.40    4.50
 -10   4   5   38.70    4.80
 -10   4   5   44.10    4.50
   9  -4  -5   39.40    7.30
   9  -4  -5   52.19    5.50
  -9  -4   5   36.80    5.50
   9   4  -5   38.30    4.80
   9   4  -5   30.80    4.50
  -9   4   5   33.40    5.20
  -9   4   5   41.60    4.80
  -9   4   5   29.20    4.60
  -9   4   5   40.80    5.20
   8  -4  -5   37.80    7.30
  -8  -4   5   32.00    5.20
   8  -4  -5   26.90    5.00
   8   4  -5   36.00    4.50
   8   4  -5   31.70    4.50
   8   4  -5   31.00    6.30
   8   4  -5   30.20    4.90
  -8   4   5   32.10    5.20
   8   4  -5   35.10    4.90
  -8   4   5   27.40    5.10
  -8   4   5   35.10    4.90
  -8   4   5   34.40    5.00
   8   4  -5   34.80    7.20
   7  -4  -5  249.38   11.20
  -7  -4   5  236.88   11.30
   7  -4  -5  263.27   14.50
  -7  -4   5  233.18   14.80
  -7   4   5  228.68    7.60
   7   4  -5  213.98   13.10
  -7   4   5  217.78    9.70
   7   4  -5  225.58   12.00
  -7   4   5  227.48   14.70
   7   4  -5  219.08   10.00
   7   4  -5  231.88   10.10
  -7   4   5  243.28   10.30
  -7   4   5  235.28   13.70
   7   4  -5  216.98   12.30
  -7   4   5  229.88   10.90
   6  -4  -5  332.97   13.10
  -6  -4   5  333.37   17.20
   6  -4  -5  337.87   16.20
   6   4  -5  339.07   14.90
   6   4  -5  338.17   15.50
  -6   4   5  324.67   16.50
   6   4  -5  314.47   11.90
   5  -4  -5  100.59    9.40
   5  -4  -5  111.89    8.50
   5  -4  -5  110.49    6.90
  -5  -4   5  124.49   10.00
   5   4  -5  113.59    8.20
  -5   4   5  109.69    9.30
   5   4  -5  110.59    8.70
  -5   4   5  106.39   10.10
   4  -4  -5  335.57   14.30
  -4  -4   5  346.27   15.80
   4  -4  -5  323.07   14.10
   4  -4  -5  337.37   16.10
   4  -4  -5  330.47   11.90
   4   4  -5  328.57   13.50
  -4   4   5  317.87   14.40
  -4   4   5  309.37   14.20
  -4   4   5  294.47   16.00
   3  -4  -5   75.39    6.50
   3  -4  -5   80.29    7.60
   3  -4  -5   78.29    6.60
   3  -4  -5   77.89    6.50
  -3  -4   5   77.89    7.60
   3   4  -5   51.79    5.10
  -3   4   5   53.29    6.80
  -3   4   5   55.49    6.20
  -3   4   5   56.39    5.90
   2  -4  -5  229.98   10.80
   2  -4  -5  238.38   10.80
   2  -4  -5  242.88   15.80
  -2  -4   5  233.58   14.20
  -2  -4   5  240.98   12.30
   2  -4  -5  246.18   11.70
   2   4  -5  238.28   10.80
   2   4  -5  240.68   10.40
  -2   4   5  238.88   12.80
  -2   4   5  251.77   12.00
  -1  -4   5   46.30    5.40
  -1  -4   5   40.10    5.50
  -1  -4   5   45.00    6.90
   1  -4  -5   43.60    5.10
   1  -4  -5   47.70    7.80
   1  -4  -5   42.10    5.10
  -1   4   5   37.00    4.90
   1   4  -5   40.70    4.90
  -1   4   5   36.80    5.70
   0  -4  -5  873.91   33.90
   0  -4  -5  924.71   27.20
   0  -4   5  927.41   26.70
   0  -4   5  918.91   32.90
   0  -4  -5  894.71   25.00
   0  -4   5  918.61   26.80
   0   4   5  899.81   28.80
   0   4  -5  842.32   25.80
   0   4   5  869.41   26.70
  -1  -4  -5  207.28   15.90
  -1  -4  -5  198.58    9.80
   1  -4   5  207.98   14.90
  -1  -4  -5  213.68   11.30
   1  -4   5  213.58   10.90
   1  -4   5  216.78   10.90
   1   4   5  225.68   11.20
   1   4   5  217.28   12.40
  -1   4  -5  225.08   11.20
  -2  -4  -5   78.59   11.10
   2  -4   5   80.99    7.00
   2  -4   5   80.89    7.00
  -2  -4  -5   75.79    6.70
  -2  -4  -5   82.39    7.40
   2  -4   5   69.99    9.50
  -2   4  -5   86.99    7.40
   2   4   5   84.99    8.50
  -2   4  -5   87.99    6.70
   2   4   5   75.89    6.30
  -3  -4  -5  581.34   20.10
  -3  -4  -5  597.64   21.70
   3  -4   5  581.14   28.20
   3  -4   5  587.34   21.10
  -3  -4  -5  539.35   29.10
  -3   4  -5  661.73   22.50
   3   4   5  606.34   19.90
   3   4   5  562.04   23.30
   3   4   5  622.34   18.30
   4  -4   5  162.68   10.70
  -4  -4  -5  165.98   10.00
  -4   4  -5  153.18   10.70
   4   4   5  137.09   12.00
   4   4   5  175.88   10.40
   4   4   5  170.38    8.70
  -5  -4  -5  205.38   11.70
   5   4   5  199.18   12.00
   5   4   5  191.38    8.60
   5   4   5  184.18    9.70
  -6  -4  -5   48.40    7.00
  -6  -4  -5   50.49    5.80
  -6  -4  -5   54.99    6.00
  -6  -4  -5   46.20    5.70
  -6  -4  -5   51.49    6.00
   6   4   5   56.09    5.90
   6   4   5   48.80    7.60
  -7  -4  -5   47.60    5.80
  -7  -4  -5   51.39    5.50
  -7  -4  -5   57.79    6.50
  -7  -4  -5   55.39    5.40
   7   4   5   42.40    7.40
   7   4   5   37.10    5.50
  -8  -4  -5  262.97   10.80
  -8  -4  -5  261.97   11.10
  -8  -4  -5  264.47   11.80
   8   4   5  273.97   11.50
   8   4   5  265.47   10.90
  -9  -4  -5   16.60    3.00
  -9  -4  -5   19.30    3.50
  -9  -4  -5   15.50    3.20
   9   4   5   14.80    3.00
   9   4   5   13.50    3.10
  10  -5  -5  111.69    6.70
 -10  -5   5  114.89    6.80
 -10   5   5  110.29    6.50
 -10   5   5  108.29    6.80
 -10   5   5  106.19    5.90
  10   5  -5  109.59    5.80
   9  -5  -5    7.50    2.90
  -9  -5   5    3.70    2.70
  -9   5   5    6.20    2.60
  -9   5   5    5.90    2.80
  -9   5   5    2.70    2.60
   9   5  -5    6.00    2.70
   9   5  -5    4.50    2.50
  -9   5   5   11.30    2.80
   9   5  -5    5.60    2.50
   8  -5  -5  160.78   12.00
  -8  -5   5  150.78    9.20
   8  -5  -5  169.68    9.10
   8  -5  -5  164.98   11.90
  -8   5   5  161.88    9.10
   8   5  -5  159.18    8.10
  -8   5   5  154.88    8.50
   8   5  -5  165.28    8.30
  -8   5   5  154.38    8.30
  -8   5   5  165.18    9.40
   8   5  -5  165.38    8.40
   7  -5  -5    3.10    3.50
  -7  -5   5   -0.30    2.40
   7  -5  -5   -3.10    3.00
   7  -5  -5   -0.90    1.90
   7   5  -5    2.40    2.20
  -7   5   5    2.30    2.80
   7   5  -5   -1.30    3.10
  -7   5   5    1.20    1.20
  -7   5   5    5.80    3.00
   7   5  -5    2.60    2.50
  -7   5   5    2.90    2.40
   7   5  -5    2.90    2.50
  -7   5   5    4.50    2.80
  -7   5   5    3.00    2.60
   6  -5  -5  101.49    7.20
  -6  -5   5  111.29   10.40
   6  -5  -5  101.39    9.40
  -6  -5   5  111.89    9.60
  -6  -5   5  103.69    7.20
   6  -5  -5  113.19    9.70
   6   5  -5  106.89    6.70
  -6   5   5  114.89   10.40
  -6   5   5  107.29    8.40
   6   5  -5  104.49    8.60
  -6   5   5  109.29    7.00
   6   5  -5  121.49    9.40
  -6   5   5  105.89    5.70
  -6   5   5  108.09    7.40
   5  -5  -5  264.37   14.20
  -5  -5   5  283.17   15.80
   5  -5  -5  286.27   14.30
   5  -5  -5  268.17   11.70
  -5   5   5  309.77   15.60
  -5   5   5  292.87   15.00
   5   5  -5  309.07   14.20
   5   5  -5  300.17   11.10
   4  -5  -5  208.78   11.90
   4  -5  -5  217.88   10.10
   4  -5  -5  225.58   12.30
   4  -5  -5  234.28   14.20
  -4  -5   5  229.08   13.60
  -4   5   5  243.98   13.20
  -4   5   5  226.28   14.60
  -4   5   5  250.07   13.00
   4   5  -5  239.88   11.80
   3  -5  -5   94.29    7.40
   3  -5  -5   98.69    8.20
   3  -5  -5   93.19    6.50
  -3  -5   5   96.59    8.80
   3  -5  -5   95.29    8.00
  -3   5   5   78.29    8.90
  -3   5   5   83.69    7.70
   3   5  -5   85.79    7.10
  -3   5   5   89.19    7.80
   2  -5  -5  606.44   20.80
  -2  -5   5  623.04   22.90
   2  -5  -5  629.14   21.00
   2  -5  -5  606.44   21.80
   2  -5  -5  566.54   27.80
  -2  -5   5  616.04   26.70
  -2   5   5  593.64   23.30
  -2   5   5  637.74   21.80
  -2   5   5  628.54   22.00
   2   5  -5  605.34   19.50
   1  -5  -5   31.10    8.00
  -1  -5   5   36.50    7.20
   1  -5  -5   37.70    5.30
   1  -5  -5   35.80    5.40
  -1  -5   5   41.20    6.20
  -1  -5   5   40.50    4.20
  -1  -5   5   37.00    5.60
  -1   5   5   23.90    5.40
   1   5  -5   21.40    4.30
  -1   5   5   22.00    5.00
   0  -5  -5  140.39    9.60
   0  -5   5  123.49    8.90
   0  -5   5  124.59    9.30
   0  -5   5  119.29    6.50
   0  -5  -5  121.09    8.40
   0  -5  -5  146.79   14.00
   0  -5   5  120.79   12.10
   0   5   5  127.49   10.20
   0   5   5  127.39    9.20
   0   5  -5  128.99    8.80
   1  -5   5  304.17   10.60
  -1  -5  -5  313.37   14.60
  -1  -5  -5  287.57   20.00
   1  -5   5  304.17   14.20
  -1  -5  -5  308.17   13.30
   1  -5   5  314.67   14.60
   1  -5   5  288.87   19.00
   1   5   5  291.67   15.80
  -1   5  -5  292.97   14.00
   1   5   5  302.57   14.10
   2  -5   5  161.88   10.50
   2  -5   5  146.49   14.10
  -2  -5  -5  150.08   15.40
  -2  -5  -5  159.98   10.80
   2  -5   5  161.28   10.50
  -2  -5  -5  169.78   10.10
  -2   5  -5  188.88   11.20
  -2   5  -5  184.18   10.30
   2   5   5  178.68   12.70
   3  -5   5   38.60    6.10
   3  -5   5   47.30    6.80
  -3  -5  -5   49.40    6.70
   3   5   5   39.00    5.50
   3   5   5   42.30    7.70
  -3   5  -5   41.60    5.90
  -3   5  -5   45.20    6.40
   4  -5   5  801.72   28.00
  -4  -5  -5  806.22   27.00
   4   5   5  812.82   26.20
   4   5   5  799.12   23.80
  -4   5  -5  863.11   28.90
  -5  -5  -5  577.14   21.50
  -5  -5  -5  584.64   22.60
  -5  -5  -5  560.84   18.90
  -5  -5  -5  564.14   19.10
   5   5   5  565.54   19.40
   5   5   5  570.84   16.80
   5   5   5  590.64   21.80
  -6  -5  -5    7.00    3.30
  -6  -5  -5    6.60    3.20
  -6  -5  -5    7.40    3.10
  -6  -5  -5    9.90    3.10
   6   5   5    3.10    4.40
   6   5   5    5.30    3.10
  -7  -5  -5   95.99    7.60
  -7  -5  -5  101.89    7.20
  -7  -5  -5  106.09    7.50
   7   5   5  114.39    7.40
   7   5   5  112.79    7.90
  -8  -5  -5   39.30    4.70
  -8  -5  -5   47.70    4.80
  -8  -5  -5   42.30    5.30
   8   5   5   40.10    5.00
  -9  -5  -5   33.80    3.70
  -9  -5  -5   27.10    3.70
  -9  -5  -5   26.90    3.40
   9   5   5   25.10    3.50
 -10  -6   5   87.99    5.50
  10   6  -5   76.99    4.80
 -10   6   5   85.09    4.70
  10   6  -5   86.39    4.70
 -10   6   5   87.69    5.20
  -9  -6   5   88.79    6.50
   9  -6  -5   79.59    7.10
   9  -6  -5   80.69    7.00
   9   6  -5   82.49    5.70
   9   6  -5   95.89    6.10
   9   6  -5   95.49    5.60
  -9   6   5   89.09    6.30
  -9   6   5   89.49    5.90
   8  -6  -5   -1.80    2.20
  -8  -6   5    3.80    2.60
   8  -6  -5    0.70    2.50
   8   6  -5   -1.60    2.20
   8   6  -5    1.90    2.10
  -8   6   5    2.30    2.90
  -8   6   5   -2.20    2.10
  -8   6   5    0.70    2.20
   8   6  -5    3.20    2.10
   7  -6  -5   73.99    6.90
   7  -6  -5   71.69    8.80
   7  -6  -5   75.69    6.40
  -7  -6   5   74.89    6.90
   7  -6  -5   80.19    8.70
   7   6  -5   60.99    5.40
  -7   6   5   60.29    6.30
  -7   6   5   63.09    5.60
   7   6  -5   57.09    5.40
  -7   6   5   53.19    6.50
  -7   6   5   60.09    6.30
   7   6  -5   72.99    7.60
   7   6  -5   61.19    5.50
  -7   6   5   60.29    5.80
   6  -6  -5  348.87   16.90
   6  -6  -5  347.67   13.80
   6  -6  -5  344.47   16.90
  -6  -6   5  342.87   18.40
  -6  -6   5  347.77   14.00
   6   6  -5  322.47   15.50
  -6   6   5  324.07   13.70
  -6   6   5  305.27   12.70
  -6   6   5  317.07   12.40
  -6   6   5  308.27    9.70
  -6   6   5  322.67   13.30
   6   6  -5  309.67   12.20
   6   6  -5  331.27   12.50
  -6   6   5  311.57   17.10
  -6   6   5  320.27   12.30
  -5  -6   5  103.49   10.50
   5  -6  -5  100.89    7.50
   5  -6  -5  106.49    9.50
  -5  -6   5  100.09   10.00
   5  -6  -5   97.29    8.80
  -5  -6   5  100.99    7.20
  -5   6   5   93.39    9.60
   5   6  -5   98.39    6.60
  -5   6   5   97.39    7.20
   5   6  -5  104.59    8.70
   5   6  -5   98.99    6.90
  -5   6   5   98.59    6.90
  -5   6   5  102.29    5.70
  -5   6   5  112.09   10.40
  -4  -6   5  199.28   13.40
   4  -6  -5  212.58   12.20
   4  -6  -5  220.68   13.10
   4  -6  -5  200.38   12.20
   4  -6  -5  197.38   10.10
   4  -6  -5  191.38    9.00
  -4   6   5  185.68   12.50
   4   6  -5  196.38   11.30
   4   6  -5  177.98    8.70
  -4   6   5  186.48   12.30
   3  -6  -5  139.99    8.70
   3  -6  -5  138.99   10.00
   3  -6  -5  135.79   10.50
   3  -6  -5  152.78   10.60
   3  -6  -5  129.99    7.40
  -3  -6   5  137.29   11.20
   3   6  -5  142.29    9.10
  -3   6   5  149.69   10.70
   3   6  -5  140.89    7.30
   2  -6  -5   36.80    6.10
   2  -6  -5   45.90    6.60
   2  -6  -5   39.00    4.70
  -2  -6   5   44.60    5.80
  -2  -6   5   41.40    6.60
  -2   6   5   37.40    6.20
  -2   6   5   33.50    6.90
   2   6  -5   32.90    5.20
  -2   6   5   31.30    6.30
   1  -6  -5  339.47   15.50
  -1  -6   5  337.67   17.00
  -1  -6   5  333.97   16.00
  -1  -6   5  326.47   13.40
   1  -6  -5  356.96   16.70
  -1   6   5  370.36   16.70
   1   6  -5  379.36   16.00
  -1   6   5  355.06   16.60
  -1   6   5  333.77   17.70
   0  -6   5  305.67   12.10
   0  -6   5  311.47   15.80
   0  -6   5  314.77   15.40
   0  -6  -5  311.87   14.60
   0  -6  -5  319.77   15.80
   0   6   5  305.67   15.10
   0   6   5  291.67   16.30
   0   6  -5  290.17   14.50
   1  -6   5   89.99    6.20
   1  -6   5  105.89    9.50
  -1  -6  -5   98.39    8.40
   1  -6   5   92.79    8.50
  -1  -6  -5   88.29    8.70
  -1   6  -5   81.69    8.10
   1   6   5   83.89    8.10
   1   6   5   87.49    9.80
   2  -6   5  252.77   14.40
   2  -6   5  259.07   14.20
  -2  -6  -5  243.18   14.30
   2  -6   5  258.47   10.30
  -2  -6  -5  270.47   13.70
  -2   6  -5  237.78   13.80
  -3  -6  -5  234.78   13.00
   3  -6   5  215.98   13.10
   3  -6   5  215.68   13.30
  -3   6  -5  183.68    8.30
  -3   6  -5  167.18   11.40
  -3   6  -5  187.78   12.50
   3   6   5  177.18    8.20
  -3   6  -5  163.28    8.20
  -4  -6  -5  588.04   20.70
  -4  -6  -5  582.14   19.10
   4  -6   5  586.64   23.80
  -4  -6  -5  566.44   22.60
  -4   6  -5  596.64   24.20
  -4   6  -5  605.54   17.70
   4   6   5  600.34   17.00
  -4   6  -5  585.14   17.40
  -4   6  -5  593.64   17.40
   4   6   5  587.04   17.30
   5  -6   5   52.39    9.40
  -5  -6  -5   54.19    6.10
  -5  -6  -5   62.39    6.30
   5  -6   5   47.00    8.40
  -5  -6  -5   46.00    8.50
   5   6   5   55.79    5.40
   5   6   5   53.29    8.70
   5   6   5   55.29    6.00
  -5   6  -5   51.69    5.50
  -5   6  -5   49.40    9.50
  -6  -6  -5  479.65   16.70
  -6  -6  -5  478.75   16.90
   6   6   5  455.55   15.70
  -7  -6  -5    8.10    3.00
  -7  -6  -5    9.00    3.00
   7   6   5    6.10    3.00
  -8  -6  -5   31.30    4.00
  -8  -6  -5   31.90    4.40
   8   6   5   28.20    4.30
   8   6   5   24.60    3.90
  -9  -7   5   11.80    2.90
   9   7  -5   12.70    2.50
   9   7  -5   13.60    2.40
  -9   7   5   11.00    2.70
  -9   7   5   11.30    2.40
   8  -7  -5  197.38    9.90
  -8  -7   5  200.28    9.60
   8  -7  -5  195.28    9.00
   8   7  -5  209.78    9.00
   8   7  -5  200.08    8.90
  -8   7   5  196.88    9.30
  -8   7   5  210.68    9.10
  -8   7   5  214.08    9.00
  -7  -7   5   63.79    6.30
   7  -7  -5   63.79    5.90
   7  -7  -5   65.59    6.40
  -7   7   5   54.79    5.40
  -7   7   5   62.29    5.90
   7   7  -5   55.49    5.40
   7   7  -5   49.40    5.30
  -7   7   5   51.49    5.80
   6  -7  -5   13.50    3.90
   6  -7  -5   21.00    4.30
   6  -7  -5   10.50    4.70
  -6  -7   5   12.30    3.70
  -6   7   5   14.50    3.50
   6   7  -5   20.80    5.30
  -6   7   5    9.60    3.10
   6   7  -5   13.90    3.30
   6   7  -5   15.70    3.50
  -6   7   5   16.00    3.80
   6   7  -5   14.90    3.50
  -6   7   5   14.80    2.10
   5  -7  -5   49.80    7.40
  -5  -7   5   45.70    5.90
  -5  -7   5   46.00    5.80
   5  -7  -5   43.70    5.90
   5  -7  -5   47.90    7.50
   5  -7  -5   46.40    5.40
   5   7  -5   53.69    5.40
  -5   7   5   55.99    6.00
  -5   7   5   54.69    5.90
  -5   7   5   59.39    5.80
   5   7  -5   61.09    5.60
   5   7  -5   56.39    7.60
  -5   7   5   56.49    4.40
   5   7  -5   57.09    5.80
  -5   7   5   60.99    9.20
  -4  -7   5  319.97   13.90
  -4  -7   5  336.97   18.40
  -4  -7   5  340.57   13.30
   4  -7  -5  330.27   12.80
   4  -7  -5  299.97   16.70
   4  -7  -5  345.37   17.30
   4  -7  -5  364.86   15.00
  -4   7   5  350.36   11.90
  -4   7   5  353.66   13.70
   4   7  -5  332.37   12.60
  -4   7   5  337.37   17.80
  -4   7   5  343.67   13.30
   4   7  -5  340.67   12.90
   4   7  -5  342.77   11.70
   4   7  -5  332.37   15.60
   3  -7  -5  256.77   12.40
  -3  -7   5  287.97   16.70
  -3  -7   5  258.07   11.50
   3  -7  -5  256.87   10.90
   3  -7  -5  259.27   15.20
   3  -7  -5  276.07   15.00
   3   7  -5  255.37   10.70
  -3   7   5  258.97   11.30
  -3   7   5  278.87   15.50
   3   7  -5  266.77   13.50
  -2  -7   5   67.59    8.50
   2  -7  -5   59.49    5.50
  -2  -7   5   61.59    5.80
   2  -7  -5   55.29    7.50
   2  -7  -5   61.39    7.80
  -2   7   5   37.30    7.20
  -2   7   5   45.30    7.50
   2   7  -5   46.70    4.90
   2   7  -5   43.40    4.60
   1  -7  -5   69.39    8.30
   1  -7  -5   70.09    5.50
  -1  -7   5   80.39    7.90
  -1  -7   5   61.79    8.30
  -1  -7   5   64.29    8.40
   1  -7  -5   65.49    7.70
  -1  -7   5   64.69    6.70
  -1   7   5   62.59    8.50
   1   7  -5   43.70    7.20
   1   7  -5   56.69    7.60
   1   7  -5   58.79    7.90
  -1   7   5   40.50    7.20
   0  -7   5   19.70    5.00
   0  -7  -5   24.80    5.60
   0  -7   5   26.60    6.20
   0  -7  -5   19.10    5.10
   0  -7   5   22.40    5.60
   0  -7   5   22.50    4.40
   0   7   5   17.60    5.30
   0   7  -5   14.60    3.00
   0   7   5   19.80    5.60
   0   7  -5   13.60    4.50
   1  -7   5  380.76   18.80
  -1  -7  -5  426.56   18.90
  -1  -7  -5  429.86   20.00
   1  -7   5  407.56   18.90
   1  -7   5  394.66   19.40
   1  -7   5  420.06   15.30
  -1   7  -5  428.36   13.50
  -1   7  -5  442.16   19.60
   1   7   5  429.66   20.10
   1   7   5  417.56   13.50
   1   7   5  460.15   16.80
   2  -7   5   84.79    8.90
  -2  -7  -5   90.49    8.90
   2  -7   5   97.59    9.40
   2  -7   5   92.19    6.60
  -2  -7  -5   87.19   10.10
   2  -7   5   81.79    9.50
  -2   7  -5   75.59    6.20
  -2   7  -5   73.29    5.80
  -2   7  -5   79.79    5.70
   2   7   5   81.39    5.70
  -2   7  -5   77.49    5.70
  -2   7  -5   75.59    8.70
   2   7   5   72.39    9.30
   3  -7   5   46.70    5.30
  -3  -7  -5   47.10    5.20
   3  -7   5   48.10    7.80
   3  -7   5   43.60    7.50
   3  -7   5   47.10    7.50
  -3  -7  -5   61.39    8.10
   3   7   5   42.20    4.60
  -3   7  -5   46.90    4.80
   3   7   5   36.30    7.40
  -3   7  -5   47.10    4.80
  -3   7  -5   41.60    7.80
  -3   7  -5   51.59    4.90
   3   7   5   45.20    4.60
  -4  -7  -5   70.39    9.10
  -4  -7  -5   82.49    6.80
   4  -7   5   81.19    9.00
  -4   7  -5   63.09    5.40
  -4   7  -5   60.99    5.60
   4   7   5   61.19    5.20
  -4   7  -5   66.49    5.50
   4   7   5   70.89    5.60
  -4   7  -5   69.49    6.20
  -5  -7  -5  101.09   11.10
  -5  -7  -5  127.89    8.40
   5   7   5  156.88    7.40
   5   7   5  151.28    7.60
  -5   7  -5  148.99    7.70
  -5   7  -5  155.68    7.80
  -5   7  -5  145.19    8.20
  -6  -7  -5   15.70    3.60
   6   7   5   10.30    3.20
  -6   7  -5    8.50    2.90
   6   7   5   10.10    3.40
  -7  -7  -5  118.49    7.00
   7   7   5  125.59    6.90
   7   7   5  117.69    6.80
  -8  -7  -5   19.80    3.20
   8   7   5   15.90    2.80
   8  -8  -5   28.70    3.90
  -8  -8   5   29.50    4.00
   8   8  -5   28.90    3.90
   8   8  -5   30.30    3.80
  -8   8   5   32.40    3.90
  -8   8   5   35.10    3.70
  -8   8   5   25.90    3.80
   7  -8  -5   63.09    6.30
   7  -8  -5   67.69    5.90
  -7  -8   5   63.89    5.90
   7   8  -5   74.19    5.70
  -7   8   5   71.29    5.50
  -7   8   5   83.19    6.00
  -7   8   5   73.59    5.90
   7   8  -5   75.59    5.70
   6  -8  -5    2.10    2.40
  -6  -8   5    1.90    2.30
   6  -8  -5    1.00    2.50
  -6   8   5    2.20    2.40
  -6   8   5    0.40    2.30
   6   8  -5   -1.30    1.90
   6   8  -5    2.10    2.50
  -6   8   5    1.50    2.40
   6   8  -5    0.00    2.50
  -5  -8   5   -0.40    2.30
   5  -8  -5    0.80    2.30
   5  -8  -5    1.60    2.80
   5  -8  -5    1.40    3.50
  -5   8   5    0.60    2.40
   5   8  -5   -0.40    2.40
  -5   8   5    1.80    2.70
   5   8  -5   -0.10    2.30
  -5   8   5    1.80    2.60
   5   8  -5   -0.60    1.90
  -5   8   5    1.10    1.50
   4  -8  -5  130.89    8.00
   4  -8  -5  130.39   12.10
   4  -8  -5  126.19    8.30
   4  -8  -5  124.69    9.00
  -4  -8   5  128.69    8.20
  -4  -8   5  134.89    8.90
   4  -8  -5  136.19   11.20
  -4   8   5  140.39    8.60
   4   8  -5  132.19   10.80
   4   8  -5  157.68    8.40
  -4   8   5  137.29    7.60
   4   8  -5  138.19    6.60
   4   8  -5  147.29    8.30
  -4   8   5  144.59    8.70
  -4   8   5  144.19    6.80
   3  -8  -5   39.40    5.10
  -3  -8   5   46.10    5.80
  -3  -8   5   41.20    6.00
   3  -8  -5   41.10    7.30
   3  -8  -5   39.10    5.40
   3  -8  -5   40.90    8.20
   3   8  -5   52.79    5.50
  -3   8   5   45.40    8.00
  -3   8   5   55.79    5.10
  -3   8   5   50.79    5.00
   3   8  -5   47.00    5.60
   3   8  -5   47.60    4.90
  -3   8   5   55.49    6.00
   2  -8  -5  285.57   15.60
  -2  -8   5  296.97   13.00
  -2  -8   5  298.57   17.60
   2  -8  -5  290.77   11.60
  -2  -8   5  277.47   12.20
   2  -8  -5  310.47   17.20
  -2   8   5  283.47   11.80
  -2   8   5  301.27   12.30
  -2   8   5  279.87    8.40
   2   8  -5  284.57   11.10
  -2   8   5  303.17   17.40
   2   8  -5  281.57   11.60
   2   8  -5  295.17   10.70
  -2   8   5  290.87   16.70
  -2   8   5  292.27   11.20
   1  -8  -5  112.89   11.30
   1  -8  -5  114.09    7.10
  -1  -8   5  109.79   10.40
  -1  -8   5  116.09    8.20
   1  -8  -5  108.89    7.70
  -1  -8   5  120.89   11.40
  -1  -8   5  113.09   11.20
   1  -8  -5  132.49   11.10
  -1  -8   5  117.19    9.00
   1   8  -5  106.19    6.10
  -1   8   5  115.69   11.20
  -1   8   5  111.19    5.90
   1   8  -5  108.09    6.60
   1   8  -5  104.39    6.60
  -1   8   5  100.19   10.50
  -1   8   5  108.29    6.70
  -1   8   5  104.49    6.90
  -1   8   5  106.39    6.80
   0  -8   5  222.58   11.70
   0  -8   5  232.18   15.00
   0  -8   5  225.08   11.20
   0  -8  -5  216.98   10.80
   0  -8   5  219.28   14.00
   0  -8  -5  228.68   15.30
   0  -8  -5  220.18   13.40
   0  -8   5  237.48   15.20
   0   8   5  223.98   14.80
   0   8   5  232.48    9.20
   0   8  -5  221.58    9.50
   0   8   5  211.88   14.60
   0   8  -5  216.08    9.10
   0   8  -5  222.48   10.40
   0   8  -5  217.18    8.20
   0   8   5  225.68    9.30
   0   8   5  217.48    9.50
   0   8  -5  231.78   14.40
   0   8   5  228.48    9.50
   1  -8   5    0.30    3.40
   1  -8   5   -0.60    3.50
   1  -8   5    2.50    2.60
  -1  -8  -5    1.80    4.60
  -1  -8  -5    0.80    3.50
  -1  -8  -5    3.20    2.80
   1  -8   5    0.20    4.10
  -1   8  -5    3.00    2.10
  -1   8  -5    2.60    2.40
   1   8   5    2.00    2.40
  -1   8  -5    1.90    1.40
   1   8   5    0.20    3.90
   1   8   5    5.30    2.60
   1   8   5    2.80    2.40
   1   8   5    4.70    2.50
  -1   8  -5    1.60    2.10
  -1   8  -5    1.40    3.60
  -2  -8  -5  122.69   10.50
  -2  -8  -5  121.29    7.90
   2  -8   5  117.59    7.90
   2  -8   5   98.59   12.70
  -2  -8  -5  112.89   12.30
   2  -8   5  120.49   11.30
   2   8   5  109.29    6.70
   2   8   5  106.99   11.20
  -2   8  -5  108.69    6.60
  -2   8  -5  107.39    6.70
   2   8   5  101.39    6.40
  -2   8  -5  103.99    7.20
   2   8   5  107.59    6.70
  -2   8  -5   87.29   13.10
   3  -8   5   61.69    6.10
   3  -8   5   48.00    8.00
  -3  -8  -5   66.19    6.30
  -3  -8  -5   54.69    8.40
  -3   8  -5   69.79    5.70
   3   8   5   67.99    5.30
   3   8   5   72.09    5.70
  -3   8  -5   71.19    5.50
  -3   8  -5   73.29    6.30
   3   8   5   69.89   10.80
  -4  -8  -5   11.10    3.30
   4  -8   5    8.10    2.90
  -4  -8  -5    9.20    5.00
   4   8   5   14.80    3.00
  -4   8  -5    9.40    3.10
   4   8   5   11.00    2.80
  -4   8  -5   15.20    3.20
  -4   8  -5   17.00    3.40
  -4   8  -5    9.70    2.80
  -5  -8  -5    9.30    3.00
   5  -8   5   14.60    3.40
  -5   8  -5   11.50    2.60
   5   8   5   14.70    3.00
  -5   8  -5   11.50    3.20
   5   8   5   11.50    2.90
  -6  -8  -5   20.90    3.90
  -6   8  -5   13.60    3.00
  -7  -8  -5   65.59    4.80
   7   8   5   57.19    4.40
   7  -9  -5   23.50    3.60
  -7  -9   5   29.00    3.90
   7  -9  -5   22.60    3.50
   7   9  -5   11.90    3.60
  -7   9   5   16.80    2.80
  -7   9   5   20.20    3.50
   7   9  -5   20.60    3.50
  -7   9   5   19.80    3.40
   6  -9  -5   20.40    3.90
   6  -9  -5   25.10    4.10
  -6  -9   5   18.10    3.80
  -6   9   5   19.70    3.40
  -6   9   5   24.30    4.10
  -6   9   5   16.50    3.40
   6   9  -5   16.80    3.20
   6   9  -5   15.90    3.20
  -5  -9   5   41.60    5.30
   5  -9  -5   45.00    5.20
   5  -9  -5   48.80    5.00
   5   9  -5   37.60    4.80
  -5   9   5   42.30    5.20
   5   9  -5   47.00    5.00
  -5   9   5   41.20    5.00
   4  -9  -5  186.38    9.20
  -4  -9   5  193.28   10.20
   4  -9  -5  181.88    9.60
  -4   9   5  192.18    9.70
   4   9  -5  201.68    9.20
  -4   9   5  188.98    7.30
   4   9  -5  189.78    9.10
  -4   9   5  197.58    8.60
  -3  -9   5  205.98   10.00
   3  -9  -5  207.08    9.70
  -3  -9   5  197.78   10.60
   3  -9  -5  206.68   10.10
   3  -9  -5  200.38   13.40
   3   9  -5  210.68    9.50
  -3   9   5  200.88    8.70
   3   9  -5  209.48    8.80
  -3   9   5  191.88    8.90
  -3   9   5  202.48    9.90
   2  -9  -5  242.58   11.50
   2  -9  -5  232.58   15.50
   2  -9  -5  239.08   14.90
  -2  -9   5  248.88   11.40
  -2  -9   5  270.87   12.20
   2  -9  -5  266.57   10.90
  -2   9   5  254.77   10.40
   2   9  -5  249.08   10.00
  -2   9   5  282.67   11.00
   2   9  -5  260.37   10.10
  -1  -9   5   18.00    3.90
  -1  -9   5   17.00    3.90
   1  -9  -5   21.00    4.20
   1  -9  -5   22.50    6.50
   1  -9  -5   21.10    5.60
   1   9  -5   21.00    3.50
  -1   9   5   20.80    3.50
  -1   9   5   17.30    3.40
  -1   9   5   22.00    2.70
   1   9  -5   22.50    3.40
   1   9  -5   18.80    3.30
  -1   9   5   18.90    3.90
   0  -9   5  138.89    8.90
   0  -9   5  136.89    9.50
   0  -9   5  134.19   11.30
   0  -9  -5  137.89    8.50
   0  -9  -5  149.69   12.30
   0  -9  -5  138.59   11.70
   0   9   5  142.59    7.60
   0   9  -5  139.59    5.90
   0   9  -5  151.28    7.60
   0   9  -5  140.59    7.70
   0   9   5  149.88    7.60
   0   9   5  147.89    6.50
   0   9   5  138.79    7.50
   0   9  -5  154.08    8.60
   1  -9   5   78.29    7.30
  -1  -9  -5   80.39   10.80
   1  -9   5   71.29    6.80
   1  -9   5   60.39    8.90
  -1  -9  -5   80.89    9.40
  -1  -9  -5   78.49    6.70
   1   9   5   87.89    6.10
   1   9   5   76.29    5.20
   1   9   5   85.89    6.00
  -1   9  -5   74.29    6.30
  -1   9  -5   71.59    5.60
   1   9   5   78.89    5.90
  -1   9  -5   74.99    5.90
   2  -9   5   70.19    6.60
  -2  -9  -5   66.29    6.00
  -2  -9  -5   83.79    9.80
   2   9   5   70.19    5.70
   2   9   5   64.29    5.20
  -2   9  -5   68.39    6.10
  -2   9  -5   71.59    5.70
   2   9   5   73.39    5.40
  -2   9  -5   63.79    5.30
   2   9   5   62.49    5.40
  -3  -9  -5   39.50    5.20
   3  -9   5   37.20    5.20
   3   9   5   39.90    4.40
  -3   9  -5   33.10    4.30
   3   9   5   34.70    4.50
   3   9   5   40.00    4.80
  -3   9  -5   37.90    4.60
  -3   9  -5   33.20    4.80
  -4  -9  -5   42.10    5.00
   4  -9   5   32.90    4.70
   4   9   5   47.00    5.40
  -4   9  -5   51.09    5.20
   4   9   5   45.90    4.60
  -4   9  -5   51.19    4.60
   4   9   5   47.60    4.50
  -4   9  -5   42.60    4.50
  -5  -9  -5   48.80    4.80
  -5   9  -5   56.69    5.10
   5   9   5   49.99    4.40
  -5   9  -5   57.59    4.50
  -6  -9  -5   15.60    2.80
  -6   9  -5   19.80    3.30
  -6 -10   5  217.78    8.70
   6 -10  -5  224.08    8.50
  -6  10   5  213.98    8.20
   6  10  -5  207.58    7.80
   5 -10  -5   95.29    5.80
  -5 -10   5   98.29    6.30
   5 -10  -5   94.99    6.00
   5  10  -5   95.99    5.80
   5  10  -5   83.69    8.30
  -5  10   5   93.29    5.90
   5  10  -5   98.59    6.60
   4 -10  -5  304.37   11.60
  -4 -10   5  299.87   11.70
   4 -10  -5  303.57   10.80
  -4  10   5  276.97   10.90
   4  10  -5  280.67   10.60
  -4  10   5  292.47   10.10
   3 -10  -5    1.20    2.00
  -3 -10   5    0.40    2.10
   3 -10  -5    1.60    2.20
  -3 -10   5    2.10    2.40
  -3  10   5    4.50    2.20
   3  10  -5    5.60    2.40
   3  10  -5    9.60    2.60
  -3  10   5    5.30    1.90
  -3  10   5    3.60    2.70
  -2 -10   5  145.39    8.00
   2 -10  -5  143.39    8.20
  -2 -10   5  152.18    8.70
  -2  10   5  148.49    7.10
  -2  10   5  147.69    7.40
   2  10  -5  153.88    7.30
   2  10  -5  146.29    6.80
  -1 -10   5   92.79    6.80
   1 -10  -5   94.09    6.80
  -1 -10   5  105.49    7.30
  -1  10   5  123.29    7.20
   1  10  -5  116.99    6.40
  -1  10   5  119.29    6.60
  -1  10   5  114.79    6.70
   1  10  -5  116.39    6.40
   1  10  -5  113.19    5.40
   0 -10  -5   54.19    5.50
   0 -10   5   52.59    5.40
   0 -10   5   52.89    5.50
   0  10  -5   41.30    4.60
   0  10   5   53.89    5.00
   0  10   5   52.59    2.60
   0  10   5   58.69    5.00
   0  10  -5   46.10    4.60
  -1 -10  -5   39.40    4.90
   1 -10   5   36.20    5.90
   1 -10   5   37.60    4.90
  -1  10  -5   41.40    4.40
  -1  10  -5   41.50    4.90
  -1  10  -5   46.50    4.40
   1  10   5   46.40    4.70
   1  10   5   41.30    3.40
   1  10   5   44.00    4.40
  -2 -10  -5    0.70    2.00
   2 -10   5    1.10    2.40
  -2  10  -5    2.10    2.20
   2  10   5    1.10    2.30
  -2  10  -5    1.40    1.90
   2  10   5    0.90    1.70
  -2  10  -5   -2.50    1.60
   2  10   5    2.60    2.20
  -3 -10  -5  128.99    7.10
   3  10   5  133.99    6.50
  -3  10  -5  125.09    6.50
   3  10   5  139.49    6.20
  -3  10  -5  135.79    7.40
  -3  10  -5  125.99    6.40
  -4 -10  -5   71.69    5.20
   4  10   5   59.19    4.30
  -4  10  -5   65.39    4.40
   4  10   5   58.29    4.30
  -4  10  -5   67.29    5.00
  -5 -10  -5    1.90    1.70
   5  10   5    1.50    1.60
  -5  10  -5    1.60    1.80
  -4 -11   5   81.39    5.20
   4 -11  -5   83.89    5.00
  -4  11   5   85.99    4.40
   4  11  -5   85.59    4.50
   3 -11  -5   63.39    4.70
  -3 -11   5   66.19    5.10
   3  11  -5   65.19    4.20
   3  11  -5   65.19    4.00
  -3  11   5   71.89    4.40
   2 -11  -5   79.29    5.20
  -2 -11   5   79.39    5.60
  -2 -11   5   82.09    5.20
  -2  11   5   67.29    4.60
   2  11  -5   77.29    4.80
   2  11  -5   72.29    3.70
  -2  11   5   73.19    4.00
  -1 -11   5   75.19    5.60
   1 -11  -5   78.89    5.40
  -1 -11   5   69.99    5.10
  -1  11   5   74.09    4.90
  -1  11   5   74.79    4.80
   1  11  -5   86.59    5.00
   0 -11   5   50.39    4.80
   0 -11   5   50.99    4.70
   0 -11  -5   54.39    4.50
   0  11   5   52.99    4.30
   0  11  -5   58.79    4.30
   0  11  -5   53.49    4.20
   0  11   5   53.19    4.40
   0  11   5   56.99    4.60
   1 -11   5  166.88    7.70
  -1 -11  -5  170.28    7.60
   1 -11   5  168.48    7.50
   1  11   5  163.68    7.60
   1  11   5  157.18    6.70
   1  11   5  152.68    6.70
  -1  11  -5  168.68    6.90
  -1  11  -5  167.18    6.80
  -2 -11  -5  124.09    6.10
   2 -11   5  121.09    6.20
  -2  11  -5  106.79    5.40
  -2  11  -5  112.29    5.90
   2  11   5  113.19    5.40
  -2  11  -5  103.19    5.20
  -3 -11  -5    6.70    2.10
  -3  11  -5   10.30    1.90
  -3  11  -5    7.70    2.50
 -11   0   6  115.99    6.30
 -11   0   6  113.49    6.50
  11   0  -6  107.19    5.80
  10   0  -6    0.10    2.50
 -10   0   6    1.20    2.40
 -10   0   6   -0.20    2.30
 -10   0   6   -0.70    2.20
  10   0  -6    1.90    2.30
 -10   0   6    4.40    2.70
  -9   0   6   34.80    4.90
   9   0  -6   37.00    6.70
   9   0  -6   33.50    6.70
  -9   0   6   31.80    5.20
  -9   0   6   30.20    4.50
  -9   0   6   32.20    5.40
   9   0  -6   31.70    5.20
  -9   0   6   31.00    6.50
   9   0  -6   30.30    4.30
  -8   0   6    8.30    3.20
   8   0  -6    7.50    4.20
  -8   0   6    4.50    3.00
   8   0  -6    7.90    2.60
  -8   0   6    5.90    3.90
  -8   0   6    7.30    3.00
   8   0  -6   11.60    3.40
   8   0  -6   11.00    4.50
  -8   0   6    7.80    4.10
  -7   0   6   70.49    8.30
   7   0  -6   73.39    5.40
   7   0  -6   75.39    7.80
   7   0  -6   71.39    7.40
   7   0  -6   75.49    6.10
  -7   0   6   78.89    7.80
   6   0  -6  120.39    8.70
  -6   0   6  123.09    9.70
   6   0  -6  116.09    7.10
   6   0  -6  119.69    8.80
  -5   0   6  152.48   10.80
   5   0  -6  158.88    9.40
   5   0  -6  160.88    9.00
  -5   0   6  165.78   10.60
  -4   0   6 1408.56   37.10
   4   0  -6 1339.57   34.70
  -4   0   6 1377.16   37.10
   4   0  -6 1386.46   35.80
  -3   0   6    7.10    2.60
   3   0  -6   13.30    3.30
  -3   0   6   12.30    3.40
   2   0  -6  291.77   11.40
  -2   0   6  294.17   12.30
  -2   0   6  293.17   11.10
   2   0  -6  308.57   14.90
  -1   0   6  745.53   23.80
  -1   0   6  751.92   22.90
   1   0  -6  767.92   27.20
   1   0  -6  756.12   21.80
   0   0  -6  778.82   23.00
   0   0  -6  826.62   23.60
   0   0  -6  785.12   22.30
   0   0   6  773.02   23.90
   0   0  -6  828.12   29.70
   0   0   6  848.12   26.00
   1   0   6  138.39    8.70
  -1   0  -6  138.09    8.00
  -1   0  -6  124.29    7.80
   1   0   6  139.19    9.80
  -1   0  -6  126.59   11.30
  -2   0  -6  271.87   17.20
   2   0   6  258.07   12.40
  -2   0  -6  254.57   11.50
   3   0   6  148.09    9.70
  -3   0  -6  129.09   12.90
  -3   0  -6  132.19    8.80
  -3   0  -6  140.59    8.60
   3   0   6  135.69    9.20
   4   0   6   54.29    6.90
  -4   0  -6   48.90    9.80
  -4   0  -6   53.59    7.00
   5   0   6    4.20    3.50
  -5   0  -6    4.90    3.20
  -5   0  -6    3.90    3.90
  -6   0  -6  336.97   16.00
   6   0   6  348.57   19.30
  -7   0  -6   89.09    8.70
   7   0   6   84.59    9.20
  -7   0  -6   79.19    6.90
  -7   0  -6   88.59    7.50
  -7   0  -6   82.59    6.30
  -8   0  -6   19.60    3.70
  -8   0  -6   27.80    4.40
  -8   0  -6   25.40    5.70
  -8   0  -6   23.20    4.40
  -9   0  -6   -0.60    2.20
  -9   0  -6    1.10    2.40
 -10   0  -6   -0.30    1.90
  11  -1  -6    6.90    2.40
 -11  -1   6    4.20    2.30
 -11   1   6   10.30    2.60
 -11   1   6    7.00    2.40
 -11   1   6    6.10    2.30
  11   1  -6    5.30    2.30
  11   1  -6    6.70    2.30
 -10  -1   6   29.40    4.40
  10  -1  -6   25.70    4.10
 -10  -1   6   28.40    4.90
  10  -1  -6   27.30    4.80
  10   1  -6   39.00    4.60
 -10   1   6   34.60    4.80
  10   1  -6   35.50    4.30
 -10   1   6   36.70    4.80
 -10   1   6   32.40    4.80
 -10   1   6   36.50    5.00
  -9  -1   6   74.09    6.30
   9  -1  -6   74.69    6.90
   9  -1  -6   66.09    8.30
   9  -1  -6   69.29    5.70
  -9  -1   6   68.79    6.50
  -9  -1   6   71.79    6.20
   9  -1  -6   66.89    8.40
  -9   1   6   82.39    4.20
   9   1  -6   84.29    9.10
  -9   1   6   82.29    6.90
  -9   1   6   86.99    6.90
  -9   1   6   75.49    9.20
   9   1  -6   76.69    6.90
   9   1  -6   80.49    6.00
  -9   1   6   90.89    6.40
  -9   1   6   81.99    6.40
   9   1  -6   89.19    6.00
  -8  -1   6  209.28   14.00
   8  -1  -6  213.08   10.60
   8  -1  -6  210.98   13.10
   8  -1  -6  198.88    9.00
  -8  -1   6  205.58    9.90
   8  -1  -6  210.48   12.90
  -8  -1   6  194.48   17.10
  -8  -1   6  203.58    9.80
  -8  -1   6  210.38   10.70
  -8   1   6  221.08   14.30
  -8   1   6  204.68   10.40
  -8   1   6  204.08   10.40
   8   1  -6  205.88    9.20
  -8   1   6  214.28    9.60
  -8   1   6  205.08    9.90
  -8   1   6  187.58   12.40
   8   1  -6  189.28   10.30
   8   1  -6  190.88   12.50
   8   1  -6  211.98   17.80
   8   1  -6  206.58    9.10
   7  -1  -6  516.45   20.50
   7  -1  -6  506.95   20.40
  -7  -1   6  506.35   17.60
   7  -1  -6  501.85   15.30
  -7  -1   6  522.15   22.10
   7  -1  -6  518.55   17.30
  -7   1   6  530.15   20.20
  -7   1   6  520.95   21.90
  -7   1   6  499.55   16.40
   7   1  -6  511.65   15.50
   7   1  -6  505.45   17.30
   7   1  -6  526.35   20.80
  -6  -1   6  156.68   11.00
   6  -1  -6  142.79    9.60
   6  -1  -6  156.38   10.00
   6  -1  -6  145.79    8.00
  -6   1   6  155.38    9.60
  -6   1   6  150.28   10.80
   6   1  -6  148.39   10.00
   6   1  -6  150.08    8.10
  -6   1   6  138.99   11.30
   5  -1  -6  320.87   12.00
   5  -1  -6  340.97   14.20
  -5  -1   6  343.17   15.50
   5  -1  -6  345.67   14.10
  -5   1   6  318.27   15.60
   5   1  -6  331.27   14.20
  -5   1   6  325.97   14.90
   4  -1  -6    4.40    2.70
   4  -1  -6    2.50    2.10
  -4  -1   6    6.40    3.10
  -4   1   6    5.10    2.60
  -4   1   6    8.40    3.00
   4   1  -6    4.30    2.10
   4   1  -6    6.50    2.70
   3  -1  -6  170.38    8.70
  -3  -1   6  173.88    9.30
  -3   1   6  185.88    9.80
  -3   1   6  184.08    9.20
  -3   1   6  178.88    9.40
   3   1  -6  180.58    8.20
   3   1  -6  188.38    9.20
   2  -1  -6  262.17   10.50
  -2  -1   6  249.48   11.10
  -2  -1   6  244.88   10.40
   2  -1  -6  241.48   10.50
   2  -1  -6  252.47   13.80
  -2   1   6  218.28   12.30
   2   1  -6  236.48   10.20
  -2   1   6  242.08   10.60
  -2   1   6  232.88   11.00
   1  -1  -6   93.69    6.40
   1  -1  -6   87.49    8.90
  -1  -1   6   90.49    6.90
   1  -1  -6   83.69    5.80
  -1  -1   6   86.79    5.80
   1   1  -6  107.69    6.40
  -1   1   6   97.69    7.00
  -1   1   6  101.39    7.10
   1   1  -6  105.99    9.20
  -1   1   6  105.59    6.60
   1   1  -6  104.59    6.80
  -1   1   6  106.99    6.30
   0  -1  -6  250.37   10.20
   0  -1  -6  247.88   10.90
   0  -1  -6  267.47   15.60
   0  -1   6  252.07   11.60
   0  -1   6  246.48   12.60
   0   1  -6  204.48    9.40
   0   1   6  235.18   11.90
   0   1   6  225.48   10.30
   0   1   6  235.48   11.20
   0   1   6  244.98   10.40
   0   1  -6  214.48   14.20
   0   1  -6  235.38   10.70
  -1  -1  -6   22.30    3.90
   1  -1   6   19.40    4.70
  -1  -1  -6   27.90    6.40
   1  -1   6   27.00    4.60
  -1   1  -6   23.30    4.00
   1   1   6   25.10    4.30
   1   1   6   28.80    4.30
   1   1   6   26.50    4.20
  -1   1  -6   28.80    6.50
  -2  -1  -6  249.68   17.00
   2  -1   6  264.97   14.90
   2  -1   6  241.78   12.50
  -2  -1  -6  255.37   12.20
  -2  -1  -6  253.37   12.10
   2   1   6  296.07   13.30
   2   1   6  282.87   12.80
  -2   1  -6  291.77   12.80
   2   1   6  292.37   12.60
  -2   1  -6  293.37   18.00
  -2   1  -6  276.97   12.20
  -3  -1  -6  854.51   35.10
   3  -1   6  878.81   27.80
  -3  -1  -6  873.91   27.20
   3  -1   6  870.51   31.60
  -3   1  -6  894.11   27.30
   3   1   6  926.31   28.20
  -3   1  -6  828.32   34.90
   3   1   6  889.01   27.90
  -3   1  -6  918.21   27.00
   4  -1   6 1043.50   31.80
  -4  -1  -6 1012.60   30.80
   4  -1   6  957.80   35.40
  -4  -1  -6  973.30   39.50
   4   1   6  974.10   31.70
  -4   1  -6  987.10   30.40
   4   1   6  978.50   31.40
   4   1   6  977.80   24.80
   5  -1   6  117.19   12.30
  -5  -1  -6  130.49    9.60
   5  -1   6  123.19   10.30
   5   1   6  115.59   10.10
   5   1   6  110.39    6.70
  -5   1  -6  106.39   12.70
  -6  -1  -6   10.80    3.90
  -6  -1  -6    8.30    3.90
   6   1   6   17.50    3.50
   6   1   6   19.50    5.80
  -6   1  -6   16.80    5.00
  -7  -1  -6  219.78   11.10
  -7  -1  -6  223.48   13.10
  -7  -1  -6  213.18   10.50
  -7  -1  -6  226.88   10.20
   7  -1   6  226.38   13.60
  -7   1  -6  221.98   13.20
   7   1   6  240.48   14.10
  -7   1  -6  239.08   10.90
  -7   1  -6  235.48   10.20
   7   1   6  239.28   10.20
  -8  -1  -6   77.99    8.60
  -8  -1  -6   71.69    6.60
  -8  -1  -6   82.69    6.70
  -8  -1  -6   70.29    6.00
  -8   1  -6   85.29    6.90
  -8   1  -6   90.99    6.50
   8   1   6   75.29    5.80
  -8   1  -6   74.49    9.00
  -9  -1  -6  105.79    6.90
  -9  -1  -6  109.59    6.70
   9   1   6  103.19    6.70
  -9   1  -6  116.19    6.50
 -10  -1  -6   61.29    4.30
 -11  -2   6   31.80    4.00
 -11   2   6   35.00    4.10
 -11   2   6   38.00    3.90
 -11   2   6   30.60    3.90
  11   2  -6   37.00    3.70
  11   2  -6   34.50    3.70
 -11   2   6   38.30    4.10
 -10  -2   6  117.59    7.50
  10  -2  -6  104.49    6.30
  10  -2  -6  107.09    7.70
 -10   2   6  107.79    7.10
  10   2  -6  110.09    6.60
  10   2  -6  108.09    6.30
 -10   2   6  109.09    6.70
 -10   2   6  112.59    7.30
 -10   2   6  116.59    6.80
   9  -2  -6   20.60    4.30
   9  -2  -6   24.80    6.10
   9  -2  -6   29.40    4.40
  -9  -2   6   25.50    5.90
  -9  -2   6   24.20    4.20
  -9  -2   6   21.90    4.20
   9   2  -6   25.10    4.00
   9   2  -6   20.20    3.60
  -9   2   6   22.40    4.20
  -9   2   6   25.10    4.20
   9   2  -6   26.20    6.40
  -9   2   6   22.30    3.80
  -9   2   6   26.40    4.80
   8  -2  -6  670.73   25.30
  -8  -2   6  620.34   19.50
   8  -2  -6  624.54   29.00
   8  -2  -6  653.93   21.10
  -8  -2   6  655.03   21.10
   8  -2  -6  644.44   18.90
  -8  -2   6  646.34   19.40
  -8  -2   6  601.64   25.50
  -8   2   6  660.33   25.90
  -8   2   6  668.53   19.50
   8   2  -6  701.53   19.30
  -8   2   6  683.33   20.00
  -8   2   6  671.33   20.50
   8   2  -6  683.33   25.30
   8   2  -6  683.03   19.30
  -8   2   6  676.53   21.00
  -7  -2   6  181.98   12.80
   7  -2  -6  187.68    8.40
   7  -2  -6  193.88   12.10
   7  -2  -6  197.58    9.90
  -7  -2   6  191.08    9.40
   7  -2  -6  194.18   12.30
   7   2  -6  180.18    8.30
  -7   2   6  190.18   12.90
  -7   2   6  189.38    9.10
   7   2  -6  190.28   12.20
   6  -2  -6   83.59    7.90
   6  -2  -6   99.49    8.20
  -6  -2   6   82.99    8.50
   6  -2  -6   85.19    6.30
   6  -2  -6   89.59    9.30
  -6   2   6  101.09    8.90
   6   2  -6   99.29    8.40
  -6   2   6   91.49    9.70
  -6   2   6   83.89    7.50
   6   2  -6  103.09    7.50
   5  -2  -6  643.74   21.60
   5  -2  -6  634.94   20.90
   5  -2  -6  622.14   23.90
   5  -2  -6  605.14   18.30
  -5  -2   6  649.54   23.30
   5   2  -6  620.14   21.20
   5   2  -6  611.54   19.60
  -5   2   6  606.24   23.70
  -5   2   6  628.54   22.40
  -4  -2   6  501.65   19.00
   4  -2  -6  491.95   17.70
   4  -2  -6  501.35   17.20
   4   2  -6  516.25   16.60
  -4   2   6  512.95   19.80
   4   2  -6  484.95   17.40
  -4   2   6  532.35   18.50
  -4   2   6  509.45   18.00
   3  -2  -6  188.28    9.30
   3  -2  -6  189.68    9.40
  -3  -2   6  189.48   10.20
   3   2  -6  197.48    8.80
  -3   2   6  183.58    9.30
  -3   2   6  191.68   10.60
  -3   2   6  194.58   10.10
   2  -2  -6  196.88    9.50
   2  -2  -6  195.38   12.80
  -2  -2   6  192.38    9.50
   2  -2  -6  183.98    8.80
  -2  -2   6  203.08   10.00
   2  -2  -6  185.68    8.70
   2   2  -6  152.28    8.20
  -2   2   6  155.88    9.30
  -2   2   6  166.38    9.60
   2   2  -6  154.78    8.50
   1  -2  -6  407.86   19.80
  -1  -2   6  381.66   15.20
   1  -2  -6  379.66   13.60
   1  -2  -6  377.16   14.50
  -1  -2   6  371.26   13.80
   1   2  -6  396.86   14.50
  -1   2   6  435.86   15.50
   1   2  -6  384.56   13.40
  -1   2   6  404.46   15.50
   0  -2  -6  693.43   20.40
   0  -2  -6  732.43   22.20
   0  -2  -6  720.83   28.80
   0  -2   6  713.83   25.00
   0  -2   6  638.64   24.50
   0  -2   6  692.83   22.50
   0   2   6  705.43   22.10
   0   2  -6  688.03   21.60
   0   2   6  725.83   21.40
   0   2  -6  703.13   20.30
   0   2   6  717.83   22.60
  -1  -2  -6  390.76   15.50
  -1  -2  -6  380.86   20.90
   1  -2   6  404.56   14.80
   1  -2   6  372.56   15.80
   1  -2   6  420.66   18.20
   1   2   6  406.56   15.80
  -1   2  -6  405.26   15.30
   1   2   6  411.66   15.60
   1   2   6  418.36   16.10
   2  -2   6  199.18   13.00
   2  -2   6  207.58   10.10
  -2  -2  -6  195.08   10.80
  -2  -2  -6  203.78   15.80
   2  -2   6  196.68   11.40
  -2  -2  -6  216.58   11.20
   2   2   6  214.88   11.10
   2   2   6  219.48   11.70
   2   2   6  216.38   11.40
  -2   2  -6  210.28   10.90
   3  -2   6  175.08   12.70
  -3  -2  -6  179.58   10.50
   3  -2   6  161.48   10.80
  -3  -2  -6  167.18   15.10
   3   2   6  161.88   10.80
   3   2   6  158.68   10.50
   3   2   6  150.58    7.50
  -3   2  -6  166.88   10.20
  -4  -2  -6  327.57   14.10
   4  -2   6  351.06   17.10
  -4  -2  -6  334.47   22.50
   4  -2   6  356.46   19.30
  -4   2  -6  333.57   15.80
  -4   2  -6  321.57   15.20
   4   2   6  369.96   17.10
   4   2   6  331.47   12.10
   4   2   6  333.17   17.30
   5  -2   6  230.28   16.20
   5  -2   6  231.68   14.20
  -5  -2  -6  205.58   11.90
   5   2   6  209.68    9.70
   5   2   6  225.88   14.00
  -6  -2  -6   88.09    7.50
  -6  -2  -6  102.29    7.20
  -6  -2  -6  104.09    7.00
  -6  -2  -6  100.39    9.20
  -6   2  -6   97.99    9.60
   6   2   6   99.39    6.80
   6   2   6   96.79   10.40
   6   2   6  114.39    9.80
  -7  -2  -6   88.79    7.50
  -7  -2  -6   82.99    7.00
  -7  -2  -6   78.99    6.30
  -7  -2  -6   82.89    8.60
   7   2   6   97.89    7.00
   7   2   6  108.19   10.00
  -8  -2  -6   27.90    4.50
  -8  -2  -6   26.40    4.70
  -8  -2  -6   24.30    4.20
   8   2   6   36.80    4.80
  -9  -2  -6   29.60    4.20
  -9  -2  -6   31.70    4.40
   9   2   6   28.50    4.20
 -11  -3   6   35.70    4.00
 -11   3   6   39.20    3.80
 -11   3   6   38.40    3.90
 -11   3   6   35.00    3.80
  11   3  -6   37.00    3.90
  11   3  -6   40.90    3.60
  10  -3  -6  943.51   27.10
 -10  -3   6  993.90   26.80
 -10   3   6 1024.20   26.60
  10   3  -6  993.70   25.00
 -10   3   6 1011.20   25.30
 -10   3   6 1007.70   26.80
 -10   3   6 1008.40   25.70
  10   3  -6 1003.10   25.30
   9  -3  -6  115.49    8.30
  -9  -3   6  126.09    8.50
   9  -3  -6  125.49   11.20
  -9   3   6  130.99    8.20
  -9   3   6  151.88    8.20
  -9   3   6  126.99    7.60
   9   3  -6  146.49    7.50
  -9   3   6  132.99    8.20
   9   3  -6  144.19    7.60
   8  -3  -6   53.79    5.90
  -8  -3   6   47.30    6.00
   8  -3  -6   49.60    8.00
  -8  -3   6   52.49    5.80
  -8  -3   6   57.09    5.90
   8   3  -6   55.39    5.30
  -8   3   6   49.20    6.00
  -8   3   6   48.80    3.50
   8   3  -6   50.09    7.80
  -8   3   6   50.39    5.50
   8   3  -6   46.50    5.00
  -8   3   6   53.39    5.90
  -8   3   6   44.40    5.20
  -7  -3   6   39.20    7.30
  -7  -3   6   40.70    6.40
  -7  -3   6   42.50    5.40
   7  -3  -6   45.20    5.40
  -7  -3   6   40.20    5.80
   7  -3  -6   43.90    6.90
  -7   3   6   33.90    5.50
   7   3  -6   30.90    4.70
   7   3  -6   36.30    6.10
  -7   3   6   30.70    6.60
  -7   3   6   36.90    3.80
   7   3  -6   37.40    7.00
  -7   3   6   41.00    4.80
  -7   3   6   34.20    5.50
  -7   3   6   32.80    4.70
  -6  -3   6  155.28   11.50
   6  -3  -6  163.68    8.70
   6  -3  -6  174.58   11.40
   6   3  -6  148.79   10.40
  -6   3   6  143.39   10.70
   6   3  -6  139.89    7.40
   6   3  -6  147.79    9.50
  -5  -3   6    3.70    3.30
   5  -3  -6    4.60    2.40
   5  -3  -6    2.50    2.70
   5  -3  -6    5.20    4.20
  -5   3   6    4.40    2.90
   5   3  -6    4.20    3.10
   5   3  -6    5.90    3.00
  -5   3   6    1.50    3.30
   4  -3  -6   95.09    8.00
   4  -3  -6  103.69    7.70
  -4  -3   6  107.59    8.70
   4   3  -6  115.39    7.40
  -4   3   6  110.19    9.40
  -4   3   6  115.39    8.40
   4   3  -6  108.19    7.70
  -4   3   6  104.89    7.90
  -3  -3   6  608.84   21.20
   3  -3  -6  585.94   19.70
   3  -3  -6  612.44   20.00
  -3   3   6  566.14   18.90
  -3   3   6  606.44   22.10
  -3   3   6  574.14   20.40
   3   3  -6  599.84   19.10
   3   3  -6  607.74   18.80
   2  -3  -6   76.29    6.60
  -2  -3   6   65.39    6.40
   2  -3  -6   62.59    5.40
  -2  -3   6   69.99    8.00
   2  -3  -6   69.99    5.80
  -2  -3   6   65.59    6.40
   2  -3  -6   80.29    9.30
  -2   3   6   64.69    6.60
   2   3  -6   66.29    5.50
   2   3  -6   68.49    5.90
   2   3  -6   62.09    5.50
  -2   3   6   72.39    7.10
   1  -3  -6 1925.61   46.00
  -1  -3   6 1964.40   47.90
  -1  -3   6 1874.81   48.60
   1  -3  -6 1954.70   48.40
  -1  -3   6 1944.71   53.79
   1  -3  -6 1927.61   56.79
  -1   3   6 1924.01   49.30
  -1   3   6 2026.00   49.30
   1   3  -6 1979.60   47.70
   0  -3  -6  414.86   16.30
   0  -3   6  416.06   16.90
   0  -3   6  414.36   15.50
   0  -3   6  414.56   16.00
   0  -3  -6  429.36   22.60
   0   3  -6  434.96   16.20
   0   3   6  430.06   17.40
   0   3   6  438.96   16.90
   0   3   6  450.75   15.90
  -1  -3  -6  129.29   12.80
  -1  -3  -6  123.09    8.70
   1  -3   6  116.19    7.90
   1   3   6  133.69    8.90
   1   3   6  128.79    8.80
  -1   3  -6  129.59    8.40
   1   3   6  124.19    9.10
  -2  -3  -6  320.67   21.00
   2  -3   6  330.87   14.00
  -2  -3  -6  333.87   15.00
   2  -3   6  339.67   17.60
  -2   3  -6  339.47   14.80
   2   3   6  330.07   14.60
   2   3   6  331.07   15.80
   2   3   6  329.87   15.10
  -3  -3  -6 1546.85   53.89
  -3  -3  -6 1599.24   42.90
   3  -3   6 1567.74   41.40
   3  -3   6 1585.84   47.80
   3  -3   6 1619.84   45.00
   3   3   6 1553.64   44.90
  -3   3  -6 1585.64   42.90
   3   3   6 1530.85   38.00
   3   3   6 1580.44   43.60
  -4  -3  -6  146.29    9.60
   4  -3   6  161.78   13.30
   4  -3   6  179.48   12.40
   4   3   6  140.99   11.60
   4   3   6  167.18   11.80
  -4   3  -6  164.68   11.00
   4   3   6  153.08    8.30
  -5  -3  -6  224.48   12.60
   5   3   6  251.47   11.00
   5   3   6  256.07   10.20
   5   3   6  256.67   13.80
  -6  -3  -6  652.43   19.60
  -6  -3  -6  648.74   23.80
  -6  -3  -6  645.84   20.90
  -6  -3  -6  678.33   20.00
   6   3   6  654.43   20.70
   6   3   6  631.04   23.90
  -7  -3  -6  252.47   14.20
  -7  -3  -6  268.17   11.30
  -7  -3  -6  248.58   11.10
  -7  -3  -6  266.77   12.30
   7   3   6  270.37   11.70
   7   3   6  267.07   15.10
  -8  -3  -6   57.19    6.10
  -8  -3  -6   67.69    5.80
   8   3   6   65.99    5.90
  -9  -3  -6   80.69    5.80
  -9  -3  -6   75.39    5.30
   9   3   6   79.99    5.50
 -11  -4   6    0.30    1.60
  11  -4  -6    0.90    1.60
  11   4  -6    4.80    1.60
 -11   4   6    1.00    1.80
 -10  -4   6   79.79    5.80
 -10   4   6   73.49    5.70
 -10   4   6   64.19    5.10
  10   4  -6   77.09    5.10
 -10   4   6   79.19    5.50
 -10   4   6   74.99    5.70
  10   4  -6   81.99    5.30
  -9  -4   6  171.88    9.40
   9  -4  -6  161.28    9.40
   9   4  -6  179.38    8.20
  -9   4   6  170.28    9.10
  -9   4   6  167.08    8.50
   9   4  -6  178.58    8.40
  -9   4   6  171.58    9.10
  -9   4   6  170.68    8.40
  -8  -4   6  436.56   14.80
  -8  -4   6  451.05   11.60
   8  -4  -6  434.96   16.20
  -8  -4   6  429.06   15.60
   8  -4  -6  431.46   19.30
   8  -4  -6  453.85   19.70
  -8   4   6  406.56   15.30
   8   4  -6  385.96   13.60
  -8   4   6  400.66   14.20
   8   4  -6  378.76   18.40
  -8   4   6  402.46   14.60
  -8   4   6  412.86   15.30
   8   4  -6  400.96   14.10
   8   4  -6  405.76   14.00
   8   4  -6  414.96   13.80
   8   4  -6  383.66   17.00
   7  -4  -6  129.99    8.50
  -7  -4   6  134.39    8.00
   7  -4  -6  124.59   10.30
  -7  -4   6  133.09    8.00
  -7  -4   6  127.19    8.40
  -7  -4   6  126.39   11.40
  -7   4   6  138.19    8.50
  -7   4   6  129.09    8.40
   7   4  -6  144.49   11.00
  -7   4   6  136.69    6.20
  -7   4   6  129.59    7.80
   7   4  -6  146.59    7.70
  -7   4   6  139.59    7.80
   7   4  -6  139.79    7.90
   7   4  -6  133.09    7.40
   7   4  -6  150.18   10.40
  -7   4   6  136.29   11.20
  -6  -4   6  103.49    7.00
   6  -4  -6  103.79    7.30
  -6  -4   6  102.99   10.10
   6  -4  -6   85.39    8.30
   6  -4  -6  105.79    9.00
   6   4  -6  105.29    6.50
  -6   4   6   99.19    9.80
  -6   4   6  107.49    7.50
  -6   4   6   99.89    6.70
   6   4  -6  102.69    9.00
   6   4  -6  107.39    8.50
   5  -4  -6  195.18   11.60
   5  -4  -6  185.08    9.20
  -5  -4   6  193.58   12.80
   5  -4  -6  201.48   11.50
   5   4  -6  191.58   11.40
   5   4  -6  181.78    8.30
  -5   4   6  181.08   11.70
   5   4  -6  185.38   10.50
  -4  -4   6   71.59    7.70
   4  -4  -6   66.39    6.90
   4  -4  -6   71.29    6.70
   4  -4  -6   72.79    5.80
  -4   4   6   67.69    7.10
  -4   4   6   60.59    7.00
   4   4  -6   61.49    6.20
  -4   4   6   55.19    7.80
   3  -4  -6  346.27   14.60
   3  -4  -6  362.26   15.40
  -3  -4   6  365.16   16.40
   3  -4  -6  347.47   14.20
  -3   4   6  319.37   16.50
  -3   4   6  340.57   15.40
   3   4  -6  337.87   13.70
   2  -4  -6 1114.99   30.90
   2  -4  -6 1121.99   39.60
  -2  -4   6 1138.89   32.20
   2  -4  -6 1109.69   29.80
  -2  -4   6 1062.79   40.20
  -2  -4   6 1141.89   32.70
  -2  -4   6 1097.09   31.70
   2  -4  -6 1027.10   31.20
  -2   4   6 1051.49   31.80
   2   4  -6 1011.30   29.00
   2   4  -6 1059.59   30.20
  -2   4   6 1026.30   33.10
   1  -4  -6  134.89    9.20
  -1  -4   6  124.79   11.60
  -1  -4   6  134.99    9.10
  -1  -4   6  128.49    8.80
   1  -4  -6  145.09   13.30
   1   4  -6  122.99    8.40
  -1   4   6  121.39    9.10
  -1   4   6  114.49    9.20
   0  -4   6  324.57   14.30
   0  -4   6  315.27   14.10
   0  -4  -6  318.07   20.40
   0  -4   6  309.87   18.80
   0  -4  -6  319.77   14.70
   0   4  -6  326.37   14.20
   0   4   6  329.67   16.00
   0   4   6  326.07   14.70
   1  -4   6  470.25   24.40
   1  -4   6  488.55   18.70
   1  -4   6  487.95   18.40
  -1  -4  -6  488.05   26.70
  -1  -4  -6  507.05   19.60
  -1   4  -6  518.15   19.20
   1   4   6  550.34   20.00
   1   4   6  507.55   20.90
  -2  -4  -6  245.18   13.50
   2  -4   6  244.18   12.70
  -2  -4  -6  247.28   19.50
   2  -4   6  253.97   18.00
   2   4   6  274.07   15.20
  -2   4  -6  278.57   13.70
   2   4   6  269.47   10.90
  -3  -4  -6  274.87   14.60
   3  -4   6  243.98   13.10
   3   4   6  254.17   11.00
   3   4   6  256.07   12.70
  -3   4  -6  264.77   14.00
   3   4   6  231.18   14.60
  -4  -4  -6  165.28   10.30
   4  -4   6  166.88   12.90
   4   4   6  176.08    9.30
  -4   4  -6  171.78   11.90
   4   4   6  165.38   10.80
  -5  -4  -6   70.89    7.60
  -5  -4  -6   63.49    6.70
   5   4   6   63.19    8.00
   5   4   6   74.39    6.70
   5   4   6   66.99    5.50
  -6  -4  -6  417.46   14.70
  -6  -4  -6  421.26   15.30
  -6  -4  -6  400.36   18.10
  -6  -4  -6  410.06   15.70
  -6  -4  -6  412.36   14.60
   6   4   6  418.16   15.60
   6   4   6  405.46   18.40
  -7  -4  -6  295.37   12.90
  -7  -4  -6  289.17   11.50
  -7  -4  -6  291.87   11.50
  -7  -4  -6  299.87   12.20
   7   4   6  262.87   12.30
  -8  -4  -6   64.59    6.00
  -8  -4  -6   70.99    5.50
  -8  -4  -6   79.29    5.90
   8   4   6   57.09    5.20
   8   4   6   63.99    5.60
  -9  -4  -6    5.90    2.10
  -9  -4  -6    3.80    2.20
   9   4   6    4.00    2.10
 -10  -5   6    5.10    2.30
  10  -5  -6    4.00    2.20
 -10   5   6    0.00    1.90
  10   5  -6    3.70    2.00
 -10   5   6    2.10    1.90
  -9  -5   6   90.99    6.70
   9  -5  -6   92.29    6.80
   9  -5  -6   93.89    6.90
  -9   5   6   75.99    6.20
  -9   5   6   76.39    6.40
   9   5  -6   73.39    5.70
  -9   5   6   81.89    5.90
  -9   5   6   78.49    5.80
   9   5  -6   80.99    6.00
   9   5  -6   74.49    5.50
  -8  -5   6   99.99    4.10
   8  -5  -6   96.19    9.80
   8  -5  -6   99.09    7.40
  -8  -5   6  105.79    7.50
   8  -5  -6  102.29   10.00
   8   5  -6   96.59    6.40
   8   5  -6  108.09    6.80
  -8   5   6   89.99    7.00
  -8   5   6  101.39    7.50
   8   5  -6   92.79    6.50
  -8   5   6   97.39    6.80
  -8   5   6   98.29    6.60
  -7  -5   6  331.47   14.00
   7  -5  -6  330.07   17.10
   7  -5  -6  330.97   17.00
   7  -5  -6  340.27   14.30
  -7  -5   6  369.56   13.50
  -7   5   6  357.26   13.30
  -7   5   6  377.06   13.20
   7   5  -6  368.86   16.60
  -7   5   6  365.86   13.80
  -7   5   6  361.86   14.00
   7   5  -6  381.06   13.30
  -7   5   6  365.36   10.40
   7   5  -6  379.96   13.40
   7   5  -6  354.36   12.70
  -7   5   6  370.66   14.20
  -6  -5   6   88.39    7.40
  -6  -5   6   90.09    9.90
  -6  -5   6   92.69    6.90
   6  -5  -6   87.29    8.80
   6  -5  -6   88.59    7.00
   6  -5  -6   83.29    8.70
  -6   5   6   94.89    7.40
  -6   5   6   98.19   10.00
  -6   5   6   95.79    7.40
   6   5  -6   91.99    6.50
  -6   5   6   98.99    5.70
  -6   5   6  101.09    6.70
   6   5  -6  106.39    9.00
   6   5  -6   92.79    6.50
  -6   5   6   97.99    6.90
  -6   5   6   84.69    6.80
   6   5  -6  106.99    8.80
   5  -5  -6   33.20    6.50
   5  -5  -6   32.60    4.80
  -5  -5   6   28.30    4.50
  -5  -5   6   33.10    6.80
   5  -5  -6   25.30    5.40
  -5   5   6   40.00    7.10
   5   5  -6   34.20    4.40
  -5   5   6   32.90    7.50
   5   5  -6   34.20    5.90
  -5   5   6   39.00    6.90
   4  -5  -6  257.07   13.50
   4  -5  -6  257.97   13.40
  -4  -5   6  256.07   14.80
   4  -5  -6  264.07   11.50
   4   5  -6  262.17   12.70
  -4   5   6  258.87   14.10
   4   5  -6  253.77   10.10
   3  -5  -6  637.44   23.20
  -3  -5   6  638.14   24.60
   3  -5  -6  608.54   19.60
   3  -5  -6  628.14   22.30
   3  -5  -6  642.34   22.00
  -3   5   6  612.54   25.20
  -3   5   6  650.83   23.40
   3   5  -6  645.34   21.20
   2  -5  -6  259.87   13.70
   2  -5  -6  251.67   12.50
  -2  -5   6  246.28   13.10
   2  -5  -6  254.17   18.70
  -2  -5   6  272.77   11.80
  -2  -5   6  248.48   13.90
   2   5  -6  241.98   11.70
  -2   5   6  240.78   14.60
  -1  -5   6  422.46   22.90
   1  -5  -6  421.26   24.60
  -1  -5   6  437.56   18.10
  -1  -5   6  411.46   14.80
  -1  -5   6  444.86   18.70
   1  -5  -6  448.06   18.60
   1  -5  -6  431.26   16.80
  -1   5   6  446.46   18.60
   1   5  -6  436.56   17.40
  -1   5   6  427.06   19.80
   0  -5  -6   56.09   10.10
   0  -5   6   46.00    8.40
   0  -5  -6   49.30    6.50
   0  -5   6   51.89    5.10
   0  -5   6   56.49    6.70
   0  -5   6   53.99    6.60
   0  -5  -6   49.99    6.50
   0   5  -6   82.59    7.50
   0   5   6   76.49    7.80
   0   5   6   82.09    8.80
   1  -5   6   60.39    7.00
   1  -5   6   58.19    6.90
   1  -5   6   67.89    5.30
  -1  -5  -6   64.59    7.40
  -1   5  -6   63.99    7.20
   1   5   6   63.59    7.30
   1   5   6   61.69    8.10
  -2  -5  -6  505.75   20.90
   2  -5   6  514.65   20.50
   2  -5   6  514.35   20.30
  -2   5  -6  492.95   20.30
   2   5   6  484.35   22.30
   3  -5   6  354.26   16.70
  -3  -5  -6  357.16   17.60
  -3   5  -6  344.07   16.90
   3   5   6  346.57   14.50
  -4  -5  -6  732.23   24.70
   4  -5   6  683.03   25.90
   4   5   6  703.63   22.40
  -4   5  -6  724.33   20.00
  -4   5  -6  699.23   26.50
  -4   5  -6  714.43   20.90
   4   5   6  717.83   19.90
   4   5   6  743.63   25.20
  -5  -5  -6   58.39    6.40
  -5  -5  -6   60.69    6.20
  -5  -5  -6   60.29    6.40
   5   5   6   79.39    5.90
   5   5   6   67.69    5.60
   5   5   6   79.79    7.00
   5   5   6   69.79    8.70
  -6  -5  -6  203.18   10.20
  -6  -5  -6  218.68   10.80
  -6  -5  -6  214.88    9.60
  -6  -5  -6  215.88    9.70
   6   5   6  198.78   11.00
   6   5   6  182.68   14.00
  -7  -5  -6   25.10    4.50
  -7  -5  -6   26.50    4.60
  -7  -5  -6   26.50    4.10
   7   5   6   17.70    3.90
   7   5   6   27.40    4.80
  -8  -5  -6    8.20    2.50
  -8  -5  -6    4.60    2.40
  -8  -5  -6    3.10    2.10
   8   5   6    5.20    2.70
  -9  -5  -6   75.99    4.80
   9   5   6   68.19    4.30
 -10  -6   6   10.50    2.40
  10   6  -6   10.20    1.90
 -10   6   6   12.90    2.40
   9  -6  -6   38.10    4.20
   9  -6  -6   38.50    4.40
  -9  -6   6   41.70    4.80
  -9   6   6   42.40    4.50
   9   6  -6   40.70    4.60
  -9   6   6   40.00    4.30
   9   6  -6   40.10    4.30
   9   6  -6   41.70    4.10
   8  -6  -6  103.39    7.50
  -8  -6   6  110.89    7.40
   8  -6  -6  101.99    7.00
  -8   6   6   91.29    7.00
   8   6  -6   92.89    6.20
   8   6  -6   87.59    6.20
  -8   6   6   96.29    6.70
   8   6  -6   85.29    6.20
  -8   6   6   92.29    6.70
   7  -6  -6  120.09   10.10
  -7  -6   6  132.49    8.40
   7  -6  -6  129.29   11.00
   7  -6  -6  120.29    7.90
   7  -6  -6  113.39    8.10
   7   6  -6  120.89    7.20
   7   6  -6  129.99    7.60
  -7   6   6  122.69    7.90
  -7   6   6  116.89    7.40
  -7   6   6  126.09    8.10
   7   6  -6  131.89    7.60
  -7   6   6  128.19    7.60
  -6  -6   6  150.68    8.90
   6  -6  -6  143.09    8.60
   6  -6  -6  145.39    9.20
  -6  -6   6  157.58    8.60
   6  -6  -6  150.68   11.00
   6  -6  -6  144.89   11.40
  -6   6   6  135.69    8.50
   6   6  -6  135.49   10.30
  -6   6   6  128.09    7.80
  -6   6   6  141.99    8.10
   6   6  -6  134.99    7.80
  -6   6   6  138.39    8.40
  -6   6   6  128.69    6.20
   6   6  -6  129.29    7.70
   6   6  -6  143.39    8.10
  -5  -6   6  263.47   11.80
   5  -6  -6  271.87   14.30
  -5  -6   6  251.87   11.10
   5  -6  -6  256.07   11.50
  -5  -6   6  281.87   16.20
   5  -6  -6  264.07   14.50
   5  -6  -6  268.07   12.30
   5  -6  -6  266.37   10.70
  -5   6   6  234.78   14.90
  -5   6   6  237.18   10.50
  -5   6   6  230.98   10.40
  -5   6   6  213.08   10.60
   5   6  -6  233.58   10.40
   5   6  -6  238.58   10.00
   5   6  -6  223.98   12.90
   5   6  -6  228.98   10.20
  -5   6   6  232.48    9.40
   4  -6  -6   90.79    8.80
   4  -6  -6  100.79   14.60
   4  -6  -6   89.09    8.70
  -4  -6   6   95.49   10.10
   4  -6  -6   95.99    7.60
   4  -6  -6   95.69    6.50
  -4  -6   6   90.59    6.90
  -4   6   6   87.29    9.40
   4   6  -6   89.99    6.50
   4   6  -6   94.79    8.10
  -4   6   6   84.09    6.80
   3  -6  -6   58.99    8.00
   3  -6  -6   54.09    5.10
  -3  -6   6   57.09    8.20
   3  -6  -6   62.29    7.40
  -3   6   6   70.99    8.10
   3   6  -6   70.69    7.10
   3   6  -6   59.89    5.40
  -2  -6   6  378.96   18.60
   2  -6  -6  379.76   16.90
  -2  -6   6  362.76   15.20
   2  -6  -6  368.66   12.90
   2  -6  -6  373.16   17.90
  -2   6   6  400.76   18.10
  -2   6   6  380.96   17.90
   2   6  -6  383.76   13.00
  -1  -6   6   54.69    5.90
  -1  -6   6   66.89    7.90
   1  -6  -6   61.89    7.40
  -1  -6   6   57.49    7.30
   1  -6  -6   69.99    8.00
   1  -6  -6   58.09    4.90
   1   6  -6   56.59    7.00
  -1   6   6   51.49    7.50
  -1   6   6   58.89    7.50
   1   6  -6   50.59    4.90
   0  -6   6  339.87   17.40
   0  -6   6  346.07   13.50
   0  -6   6  358.66   17.20
   0  -6  -6  364.46   16.00
   0  -6  -6  348.87   17.40
   0   6  -6  372.96   17.10
   0   6   6  351.06   16.90
  -1  -6  -6  165.18   12.20
  -1  -6  -6  158.58   11.00
   1  -6   6  161.38   11.60
   1  -6   6  164.78    8.60
   1  -6   6  176.58   11.90
   1   6   6  153.68   11.30
  -1   6  -6  156.08   11.20
   2  -6   6  536.35   22.00
  -2  -6  -6  520.55   19.90
  -2  -6  -6  487.55   21.70
   2  -6   6  508.65   16.10
   2  -6   6  494.15   21.20
  -2   6  -6  487.45   21.10
  -2   6  -6  490.55   15.50
  -2   6  -6  495.05   15.20
   2   6   6  482.15   15.20
   3  -6   6   14.50    5.10
  -3  -6  -6   12.70    3.60
  -3   6  -6    7.00    4.50
   3   6   6   12.50    2.90
  -3   6  -6   12.30    2.90
  -3   6  -6    6.80    2.80
  -3   6  -6   10.80    3.00
   3   6   6   12.70    3.00
  -3   6  -6   11.30    3.00
  -4  -6  -6  221.68   10.60
  -4  -6  -6  220.08   10.80
   4  -6   6  225.18   14.20
  -4   6  -6  207.78    9.20
  -4   6  -6  199.18   13.80
  -4   6  -6  206.28    9.30
  -4   6  -6  199.68    9.90
   4   6   6  207.58    8.80
   4   6   6  206.48    9.20
   5  -6   6  480.85   28.50
  -5  -6  -6  557.74   18.80
  -5  -6  -6  561.94   18.90
  -5   6  -6  594.74   18.50
   5   6   6  610.14   18.40
   5   6   6  573.94   16.90
  -5   6  -6  591.34   17.40
   5   6   6  579.74   16.60
  -6  -6  -6   55.89    5.70
  -6  -6  -6   44.90    5.60
   6   6   6   47.40    5.60
   6   6   6   49.80    5.30
  -7  -6  -6   75.69    6.20
  -7  -6  -6   84.39    6.00
   7   6   6   78.69    6.10
  -8  -6  -6   10.70    2.50
  -8  -6  -6    8.60    2.60
   8   6   6   14.00    2.80
  -9  -7   6   40.50    4.30
   9   7  -6   40.50    3.40
  -9   7   6   48.70    4.10
  -9   7   6   40.50    3.70
   9   7  -6   39.80    3.80
   8  -7  -6   66.79    5.50
  -8  -7   6   65.79    5.60
  -8   7   6   68.19    5.60
  -8   7   6   68.59    5.40
  -8   7   6   69.09    5.30
   8   7  -6   59.49    5.20
   8   7  -6   60.89    5.10
   7  -7  -6  391.66   13.90
   7  -7  -6  388.86   15.40
  -7  -7   6  372.06   14.40
   7   7  -6  402.66   13.80
  -7   7   6  386.26   13.50
  -7   7   6  396.36   14.20
   7   7  -6  386.66   13.50
  -7   7   6  395.46   14.00
   6  -7  -6   33.20    4.90
  -6  -7   6   34.40    5.20
  -6  -7   6   39.10    5.40
   6  -7  -6   27.80    6.20
   6  -7  -6   39.90    7.10
   6  -7  -6   32.20    5.70
  -6   7   6   40.70    3.30
  -6   7   6   40.40    5.00
  -6   7   6   38.80    5.30
   6   7  -6   34.50    5.00
  -6   7   6   31.90    5.30
   6   7  -6   36.50    5.10
   6   7  -6   35.70    4.60
  -5  -7   6  139.69    8.50
   5  -7  -6  154.28    9.90
   5  -7  -6  130.79   11.20
  -5  -7   6  128.79    8.50
   5  -7  -6  140.39    8.10
   5   7  -6  135.69    7.20
  -5   7   6  136.79    6.80
  -5   7   6  125.89    8.20
   5   7  -6  126.69   10.30
   5   7  -6  140.09    8.10
   5   7  -6  137.69    7.90
  -4  -7   6   26.50    6.70
  -4  -7   6   23.90    4.60
  -4  -7   6   28.80    5.00
   4  -7  -6   29.90    6.40
   4  -7  -6   38.00    7.40
   4  -7  -6   30.80    4.80
   4  -7  -6   30.00    6.40
  -4   7   6   39.90    4.50
   4   7  -6   40.50    5.40
   4   7  -6   34.20    4.90
   4   7  -6   32.40    6.00
  -4   7   6   41.90    5.40
  -4   7   6   31.60    6.90
   3  -7  -6  293.27   16.70
   3  -7  -6  288.67   15.60
  -3  -7   6  299.57   13.20
   3  -7  -6  292.07   13.70
  -3  -7   6  288.97   17.30
   3  -7  -6  292.97   11.90
  -3  -7   6  292.07   12.60
  -3   7   6  314.57   12.10
  -3   7   6  311.97   11.40
   3   7  -6  305.77   11.80
   3   7  -6  316.07   12.20
  -3   7   6  307.67    8.90
  -3   7   6  315.87   12.60
  -3   7   6  306.17   16.80
   2  -7  -6   -1.10    3.10
  -2  -7   6    2.00    4.50
   2  -7  -6    3.40    3.50
  -2  -7   6    3.00    3.50
   2  -7  -6    1.80    2.20
  -2  -7   6    1.80    2.30
  -2   7   6   -1.10    3.60
  -2   7   6   -1.60    2.70
  -2   7   6    1.40    1.70
   2   7  -6    2.00    2.20
   2   7  -6    0.30    1.80
  -2   7   6    0.30    3.80
  -1  -7   6  226.48   13.80
   1  -7  -6  244.18   14.00
   1  -7  -6  240.78    9.80
  -1  -7   6  239.68   12.10
   1  -7  -6  221.38   14.50
  -1  -7   6  221.38   14.80
  -1  -7   6  206.58   13.90
  -1   7   6  258.67   15.30
   1   7  -6  253.37   10.40
   1   7  -6  253.57    9.70
  -1   7   6  248.98    9.60
   1   7  -6  261.97   11.40
  -1   7   6  263.97   15.80
   0  -7   6  219.28   13.50
   0  -7  -6  210.48   14.10
   0  -7   6  237.08   14.50
   0  -7   6  217.38   14.40
   0  -7  -6  215.88   12.60
   0  -7   6  219.38   10.80
   0   7   6  170.08    8.40
   0   7  -6  189.58   12.90
   0   7   6  170.08   13.30
   0   7   6  184.28    8.30
   0   7   6  172.98   12.90
   0   7  -6  181.28    8.20
   0   7  -6  175.68    9.30
  -1  -7  -6    9.50    4.80
  -1  -7  -6   18.40    5.20
   1  -7   6   13.30    5.00
   1  -7   6    8.10    3.20
   1  -7   6   19.00    5.20
   1  -7   6   13.80    5.00
  -1   7  -6   14.40    3.50
  -1   7  -6   13.10    5.00
   1   7   6   12.20    2.90
   1   7   6    9.80    3.10
  -1   7  -6    8.40    2.50
  -1   7  -6   10.40    2.80
   1   7   6   10.90    4.90
  -1   7  -6   12.40    2.30
   1   7   6   10.80    2.90
  -2  -7  -6    1.10    2.50
   2  -7   6   -0.50    3.00
   2  -7   6   -0.10    2.10
   2  -7   6    0.70    3.40
   2  -7   6    2.80    3.70
  -2  -7  -6    1.70    4.40
  -2  -7  -6    0.40    3.50
   2   7   6    1.50    2.00
   2   7   6    1.40    2.50
  -2   7  -6    2.00    2.10
   2   7   6    3.60    2.40
  -2   7  -6    1.40    2.30
   2   7   6    1.30    3.80
  -2   7  -6   -0.90    3.50
  -2   7  -6    1.60    2.20
   3  -7   6  250.17   10.90
   3  -7   6  241.68   15.20
  -3  -7  -6  247.18   14.70
  -3  -7  -6  265.07   12.60
  -3  -7  -6  231.58   11.00
   3  -7   6  232.18   14.70
  -3   7  -6  258.37   11.30
  -3   7  -6  243.18   15.30
  -3   7  -6  269.07   10.40
  -3   7  -6  261.47   10.30
   3   7   6  252.97   10.10
   3   7   6  248.48    9.60
   3   7   6  237.78   15.70
   4  -7   6   35.80    6.90
   4  -7   6   35.10    4.90
  -4  -7  -6   35.40    5.10
  -4  -7  -6   45.00    5.80
  -4   7  -6   37.40    4.70
   4   7   6   32.90    4.50
   4   7   6   35.10    4.50
  -4   7  -6   38.80    4.80
  -4   7  -6   30.30    4.90
  -5  -7  -6   55.29    5.80
  -5  -7  -6   53.89    6.10
  -5   7  -6   65.19    5.40
   5   7   6   50.09    5.00
  -5   7  -6   53.79    5.70
   5   7   6   58.39    4.90
  -6  -7  -6  133.29    8.00
  -6  -7  -6  137.19    7.70
   6   7   6  151.58    7.70
   6   7   6  152.08    7.80
   6   7   6  154.18    7.00
  -7  -7  -6   47.60    4.90
  -7  -7  -6   46.70    4.50
   7   7   6   49.30    4.60
  -8  -8   6   62.59    4.80
   8  -8  -6   62.99    4.80
   8   8  -6   66.59    4.70
  -8   8   6   59.69    4.70
  -8   8   6   61.29    4.40
  -8   8   6   60.59    4.70
  -7  -8   6    8.80    2.80
   7  -8  -6   16.30    3.60
   7   8  -6   12.10    3.00
  -7   8   6   10.90    3.00
  -7   8   6    9.00    2.80
  -7   8   6   11.30    3.00
   7   8  -6   13.60    3.00
   6  -8  -6   68.59    7.00
  -6  -8   6   57.39    5.90
   6  -8  -6   59.59    5.50
  -6   8   6   64.99    5.90
  -6   8   6   68.29    5.70
   6   8  -6   70.09    5.90
   6   8  -6   62.19    5.80
  -6   8   6   60.89    5.70
   5  -8  -6   87.89    9.60
   5  -8  -6   97.79    6.70
   5  -8  -6   86.19    6.90
  -5  -8   6  105.99    7.30
  -5  -8   6   82.69    7.00
   5   8  -6   92.19    6.80
  -5   8   6   88.79    7.20
  -5   8   6   96.29    5.10
   5   8  -6   94.69    6.70
   4  -8  -6   96.49   10.00
   4  -8  -6   96.79   10.40
   4  -8  -6   81.19    6.90
  -4  -8   6   84.49    7.30
  -4  -8   6   78.29    6.60
   4  -8  -6   81.89    6.60
   4   8  -6   95.39    6.70
   4   8  -6   92.49    6.80
  -4   8   6   96.39    6.70
  -4   8   6   98.69    7.30
  -4   8   6   97.59    6.00
   3  -8  -6  125.29    7.60
   3  -8  -6  111.99    7.90
   3  -8  -6  113.79   11.50
  -3  -8   6  113.99    8.40
   3  -8  -6   98.29   10.00
  -3  -8   6  101.19    7.50
  -3   8   6  125.29    8.10
   3   8  -6  121.69    7.70
   3   8  -6  119.59    7.40
  -3   8   6  121.49    7.40
  -3   8   6  125.29    7.10
   3   8  -6  125.59    7.70
  -2  -8   6  140.19    8.50
   2  -8  -6  141.89    8.50
   2  -8  -6  135.29    7.70
   2  -8  -6  133.59   12.10
  -2  -8   6  123.99    8.60
   2  -8  -6  137.09   11.20
   2   8  -6  127.19    7.70
  -2   8   6  128.69   11.50
  -2   8   6  127.29    7.50
   2   8  -6  130.69    7.90
  -2   8   6  135.89   12.40
  -2   8   6  138.59    5.80
   2   8  -6  134.49    7.20
  -2   8   6  116.09    9.60
   2   8  -6  137.69    7.10
   1  -8  -6  582.04   23.00
   1  -8  -6  572.14   24.60
   1  -8  -6  576.04   19.00
  -1  -8   6  588.44   18.90
  -1  -8   6  531.25   24.80
  -1  -8   6  585.24   20.70
  -1   8   6  567.24   24.60
   1   8  -6  571.34   16.30
  -1   8   6  584.04   16.70
  -1   8   6  577.24   16.80
  -1   8   6  555.54   23.60
   1   8  -6  555.84   16.80
   1   8  -6  572.44   17.00
  -1   8   6  556.84   16.00
  -1   8   6  568.54   17.30
   0  -8  -6  162.98    9.20
   0  -8  -6  149.09   12.50
   0  -8   6  145.79   12.50
   0  -8   6  152.18    9.60
   0  -8   6  147.49   12.20
   0  -8  -6  160.48   11.90
   0   8   6  141.69   12.10
   0   8  -6  146.99    7.40
   0   8   6  146.49    7.60
   0   8   6  145.29    7.90
   0   8  -6  152.28    8.60
   0   8  -6  138.49   11.60
   0   8   6  143.09    7.60
   0   8  -6  133.79    7.50
   0   8   6  135.69   12.10
   0   8   6  143.49    7.60
   0   8  -6  146.99    6.30
  -1  -8  -6   61.29    6.20
   1  -8   6   63.49    8.80
   1  -8   6   67.89    6.60
  -1  -8  -6   65.89    8.90
  -1  -8  -6   53.49    9.70
  -1   8  -6   66.99    5.40
   1   8   6   57.39    5.30
   1   8   6   53.99    9.10
  -1   8  -6   52.29    5.10
  -1   8  -6   62.89    6.00
   1   8   6   54.09    5.30
   1   8   6   59.89    5.70
   1   8   6   60.89    5.60
  -2  -8  -6    5.70    5.10
   2  -8   6    8.50    3.40
  -2  -8  -6   16.90    5.50
  -2  -8  -6    6.90    3.00
   2  -8   6    7.80    4.70
   2   8   6   20.00    5.90
   2   8   6   10.80    2.90
  -2   8  -6   10.60    2.90
  -2   8  -6   15.50    3.60
  -2   8  -6   18.50    3.40
   2   8   6   18.90    3.60
   2   8   6   16.50    3.50
  -3  -8  -6   56.39    9.10
  -3  -8  -6   49.00    5.50
   3  -8   6   47.30    5.50
  -3   8  -6   53.99    5.80
  -3   8  -6   54.59    5.20
   3   8   6   42.50    4.80
  -3   8  -6   52.49    5.00
   3   8   6   46.30    5.00
  -4  -8  -6  186.28    9.60
   4  -8   6  192.78    9.60
   4   8   6  212.78    9.00
  -4   8  -6  219.98   10.10
  -4   8  -6  217.08    9.10
  -4   8  -6  219.78    8.90
   4   8   6  217.88    8.80
  -5  -8  -6  137.19    7.60
   5  -8   6  137.89    7.30
   5   8   6  132.19    6.70
  -5   8  -6  128.19    6.60
  -5   8  -6  135.19    7.50
   5   8   6  118.39    6.20
  -6  -8  -6    4.90    2.20
  -6   8  -6    5.50    2.30
   6   8   6    2.30    2.90
  -7  -8  -6    5.20    2.00
   7  -9  -6   57.59    4.50
  -7  -9   6   60.89    4.70
  -7   9   6   52.79    4.40
   7   9  -6   46.50    4.20
   6  -9  -6   90.19    6.10
   6  -9  -6   86.29    5.70
  -6  -9   6   87.09    6.10
  -6   9   6   80.59    5.80
   6   9  -6   86.29    5.80
   6   9  -6   87.19    5.90
   5  -9  -6    9.60    2.90
  -5  -9   6    8.40    3.00
   5  -9  -6    9.40    2.80
   5   9  -6   11.90    3.10
   5   9  -6   10.70    3.00
  -5   9   6   11.70    3.30
   4  -9  -6   73.29    5.80
  -4  -9   6   72.39    6.40
   4  -9  -6   66.69    5.90
  -4  -9   6   73.89    6.00
  -4   9   6   89.69    5.00
  -4   9   6   77.29    5.70
   4   9  -6   83.19    6.20
   4   9  -6   91.99    6.50
  -4   9   6   78.09    6.30
   4   9  -6   89.49    6.20
  -3  -9   6   58.29    6.10
   3  -9  -6   46.60    5.40
  -3  -9   6   50.59    5.50
   3  -9  -6   57.99    5.40
   3   9  -6   51.59    5.00
   3   9  -6   45.50    5.30
   3   9  -6   53.59    5.40
  -3   9   6   49.30    5.80
  -3   9   6   47.90    4.70
   3   9  -6   52.89    4.90
  -3   9   6   46.90    4.80
  -2  -9   6  287.47   12.50
   2  -9  -6  244.58   14.80
  -2  -9   6  287.87   12.20
   2  -9  -6  273.57   11.90
   2   9  -6  264.67   10.10
  -2   9   6  281.47   11.30
  -2   9   6  272.17   10.70
   2   9  -6  263.37   10.20
  -1  -9   6  255.97   11.60
   1  -9  -6  239.48   14.40
   1  -9  -6  242.88   11.20
  -1  -9   6  242.18   11.00
  -1   9   6  234.28    7.80
   1   9  -6  253.77    9.80
   1   9  -6  249.48   10.00
   1   9  -6  250.27    8.90
  -1   9   6  247.68    9.80
  -1   9   6  239.08   10.00
   0  -9   6   19.10    4.40
   0  -9   6   14.20    3.40
   0  -9  -6   18.50    6.00
   0  -9  -6   19.00    3.90
   0   9   6   25.50    3.70
   0   9  -6   20.70    3.40
   0   9   6   23.90    3.70
   0   9   6   32.50    4.50
   0   9  -6   33.80    4.30
   0   9  -6   26.70    2.60
   0   9   6   17.50    3.40
   0   9  -6   19.00    3.90
   1  -9   6  133.29    9.00
  -1  -9  -6  121.99    7.90
  -1   9  -6  119.39    7.00
   1   9   6  120.99    7.20
  -1   9  -6  126.99    7.80
   1   9   6  134.99    7.20
  -1   9  -6  126.59    7.00
   1   9   6  125.49    7.10
   1   9   6  125.99    6.90
  -2  -9  -6   53.19    5.40
   2  -9   6   46.20    5.80
   2   9   6   52.59    5.00
  -2   9  -6   47.70    5.40
   2   9   6   51.49    5.20
   2   9   6   53.29    4.90
   2   9   6   52.09    5.10
  -2   9  -6   55.59    5.10
  -2   9  -6   50.99    4.80
   3  -9   6  165.78    9.20
  -3  -9  -6  174.18    9.00
   3   9   6  172.68    8.20
  -3   9  -6  176.18    8.10
   3   9   6  168.78    7.70
   3   9   6  174.58    7.90
  -3   9  -6  172.38    8.80
  -3   9  -6  170.38    7.70
  -4  -9  -6    7.50    2.60
  -4   9  -6   10.40    2.60
  -4   9  -6    7.50    2.70
   4   9   6    4.90    2.30
   4   9   6    8.60    2.50
  -4   9  -6    8.10    2.40
   4   9   6    7.00    2.70
  -5  -9  -6  107.89    6.30
   5   9   6  117.99    5.60
  -5   9  -6  117.29    5.70
  -5   9  -6  118.69    6.30
   6 -10  -6   52.59    4.00
  -6 -10   6   51.79    4.20
  -6  10   6   44.20    3.90
   6  10  -6   46.00    3.80
  -5 -10   6  109.49    6.30
   5 -10  -6  110.19    6.20
  -5  10   6  109.99    6.10
   5  10  -6  107.69    6.00
   5  10  -6  107.09    5.80
   4 -10  -6   85.29    6.40
  -4 -10   6   85.69    6.00
   4 -10  -6   84.29    5.80
   4  10  -6   81.79    5.40
  -4  10   6   81.39    3.20
  -4  10   6   74.39    5.70
  -4  10   6   84.19    5.10
  -3 -10   6  107.99    6.30
  -3 -10   6   96.09    6.50
   3 -10  -6  108.39    6.70
  -3  10   6   80.19    7.10
  -3  10   6   94.99    5.60
  -3  10   6   94.69    5.10
   3  10  -6   87.39    5.50
   3  10  -6   86.09    5.40
  -2 -10   6   -1.00    2.10
   2 -10  -6   -1.10    1.90
  -2 -10   6   -0.60    2.10
   2  10  -6    5.00    1.90
  -2  10   6    6.00    2.40
  -2  10   6    4.50    2.30
   2  10  -6    2.60    2.10
  -1 -10   6   -1.10    2.30
  -1 -10   6   -1.10    2.30
   1 -10  -6   -1.00    1.80
  -1  10   6    1.10    2.30
   1  10  -6    1.30    1.90
   1  10  -6    0.90    1.30
  -1  10   6    3.40    2.20
   0 -10  -6   10.40    2.80
   0 -10   6    5.10    2.50
   0  10   6    5.60    2.30
   0  10   6    0.60    2.30
   0  10   6    2.50    1.20
   0  10  -6    3.70    2.10
   0  10  -6    4.10    2.10
   1 -10   6   17.00    4.30
  -1 -10  -6   21.40    3.80
   1 -10   6   14.40    3.20
   1  10   6   15.40    2.60
  -1  10  -6   15.50    3.30
  -1  10  -6   14.00    2.60
   1  10   6   13.90    2.80
  -1  10  -6   14.90    2.90
   1  10   6   15.70    3.00
   2 -10   6   66.39    5.40
  -2 -10  -6   70.89    5.70
  -2  10  -6   81.19    5.20
   2  10   6   75.59    4.50
   2  10   6   73.39    5.00
  -2  10  -6   70.09    4.90
  -2  10  -6   83.19    5.90
   2  10   6   76.09    5.10
  -3 -10  -6    8.80    2.60
   3 -10   6    9.60    2.60
   3  10   6    8.50    2.20
  -3  10  -6    8.40    2.20
  -3  10  -6   10.20    2.30
  -3  10  -6    6.30    2.40
   3  10   6    8.20    2.10
  -4 -10  -6  130.19    6.30
   4 -10   6  131.89    6.40
   4  10   6  119.69    5.50
   4  10   6  127.39    5.50
  -4  10  -6  128.79    5.70
  -4  10  -6  119.09    6.00
   4  11  -6  184.88    6.00
  -3 -11   6  215.58    8.40
   3 -11  -6  229.58    8.50
   3  11  -6  224.18    6.40
  -3  11   6  225.58    7.70
  -2 -11   6  106.69    5.40
   2 -11  -6   97.89    5.70
  -2 -11   6  104.19    5.80
  -2  11   6  101.49    4.60
  -2  11   6  106.19    5.20
   2  11  -6  105.39    5.10
  -1 -11   6   62.39    4.50
  -1 -11   6   59.69    4.80
   1 -11  -6   64.39    4.70
  -1  11   6   54.69    4.00
  -1  11   6   53.69    4.10
   1  11  -6   56.69    4.00
   0 -11  -6  125.29    6.30
   0 -11   6  125.59    6.40
   0  11   6  129.59    5.80
   0  11   6  138.09    6.40
   0  11   6  129.29    5.90
   0  11  -6  130.59    5.80
   0  11  -6  133.59    5.70
   1 -11   6   22.20    3.50
  -1 -11  -6   20.30    3.20
  -1  11  -6   14.30    2.50
  -1  11  -6   17.30    2.70
   1  11   6   24.90    3.70
   1  11   6   20.30    3.10
   1  11   6   21.80    3.10
  -2 -11  -6  114.19    5.60
  -2  11  -6  101.99    5.00
 -11   0   7   31.80    3.90
  11   0  -7   25.40    3.50
 -11   0   7   31.30    3.80
 -10   0   7   96.89    6.40
 -10   0   7  104.59    7.10
  10   0  -7   97.59    6.00
 -10   0   7   94.59    6.40
   9   0  -7   53.79    7.20
   9   0  -7   57.29    6.90
  -9   0   7   56.99    5.60
   9   0  -7   45.70    7.80
  -9   0   7   52.89    5.80
  -9   0   7   55.99    5.60
   9   0  -7   54.39    5.10
  -8   0   7  132.19    8.10
  -8   0   7  132.79    8.40
   8   0  -7  136.79    9.00
  -8   0   7  141.69    8.20
   8   0  -7  134.59    7.50
   8   0  -7  124.29   10.30
   8   0  -7  136.79   10.90
  -8   0   7  126.59   12.70
   7   0  -7   40.90    5.50
   7   0  -7   36.40    6.30
   7   0  -7   39.50    4.60
  -7   0   7   39.10    5.10
   7   0  -7   38.70    6.40
  -7   0   7   43.30    7.30
   6   0  -7   13.50    4.00
   6   0  -7   22.50    5.20
  -6   0   7   17.60    4.80
   5   0  -7   24.90    4.40
   5   0  -7   24.10    4.70
  -5   0   7   27.40    5.50
   4   0  -7  235.88   11.50
  -4   0   7  246.68   12.30
   3   0  -7  390.76   14.60
  -3   0   7  348.47   14.70
  -3   0   7  364.36   14.20
   2   0  -7   84.59    6.50
   2   0  -7   87.79    8.90
  -2   0   7   86.79    7.20
   2   0  -7   93.69    6.70
   1   0  -7  211.88   10.00
   1   0  -7  208.48   10.30
  -1   0   7  198.98   11.00
  -1   0   7  207.78   11.90
   1   0  -7  201.68   13.90
   0   0  -7 1045.60   37.00
   0   0   7 1028.70   30.40
   0   0  -7 1034.20   28.40
   0   0  -7 1061.99   29.70
   0   0   7 1011.30   32.20
   1   0   7  558.44   22.30
  -1   0  -7  550.94   26.10
   1   0   7  572.04   20.30
  -1   0  -7  536.05   18.90
   2   0   7  273.47   13.60
   2   0   7  280.67   16.10
  -2   0  -7  271.97   18.80
  -2   0  -7  270.57   13.00
   3   0   7   35.50    3.80
  -3   0  -7   36.10    5.80
   3   0   7   33.60    6.10
  -3   0  -7   28.90    8.20
   3   0   7   35.40    6.20
   3   0   7   42.60    7.40
   4   0   7  127.29   12.50
  -4   0  -7  124.99   10.00
   4   0   7  128.19   10.30
  -5   0  -7  970.90   32.30
   5   0   7 1006.10   33.80
   6   0   7    2.40    4.70
  -6   0  -7    3.20    2.50
  -6   0  -7   -0.30    3.60
  -6   0  -7    2.90    2.90
  -7   0  -7   81.09    6.30
  -7   0  -7   85.49    8.80
  -7   0  -7   89.69    7.00
  -7   0  -7   79.39    7.30
   7   0   7   64.39   11.10
  -8   0  -7   15.80    3.70
  -8   0  -7   11.50    3.10
  -8   0  -7   11.00    4.50
   8   0   7   12.60    3.10
  -8   0  -7   15.00    3.40
  -9   0  -7   23.00    3.80
  11  -1  -7   60.99    4.30
 -11  -1   7   58.49    4.60
  11   1  -7   63.09    4.50
 -11   1   7   58.39    4.40
 -11   1   7   62.09    4.40
 -11   1   7   54.29    4.60
 -10  -1   7   34.40    4.50
  10  -1  -7   36.20    6.00
 -10  -1   7   33.40    4.90
 -10  -1   7   46.30    4.80
  10  -1  -7   41.00    4.50
  10   1  -7   38.80    4.30
 -10   1   7   37.30    4.80
 -10   1   7   36.00    4.60
 -10   1   7   39.50    4.80
  10   1  -7   41.90    4.40
   9  -1  -7   41.80    7.90
   9  -1  -7   62.79    5.30
  -9  -1   7   60.99    5.90
   9  -1  -7   57.39    8.00
  -9  -1   7   53.29    6.00
  -9  -1   7   64.39    5.80
   9  -1  -7   61.19    6.70
   9   1  -7   60.99    5.30
   9   1  -7   51.19    7.20
   9   1  -7   64.39    5.50
  -9   1   7   55.79    6.00
  -9   1   7   56.99    5.50
  -9   1   7   66.49    5.90
   8  -1  -7  133.29   10.80
   8  -1  -7  148.89   11.20
   8  -1  -7  141.29    8.90
  -8  -1   7  142.29    8.70
   8  -1  -7  158.88    7.70
  -8  -1   7  135.39    8.20
  -8  -1   7  149.19    8.30
   8   1  -7  137.69    7.60
   8   1  -7  119.19   10.40
  -8   1   7  140.49    8.60
  -8   1   7  126.19    7.90
  -8   1   7  132.69    7.90
   8   1  -7  127.99    7.30
   7  -1  -7  342.07   13.70
  -7  -1   7  335.07   17.70
   7  -1  -7  344.37   16.40
  -7  -1   7  328.77   12.70
   7  -1  -7  346.07   16.40
   7  -1  -7  308.87   11.50
   7   1  -7  336.27   11.90
  -7   1   7  330.37   17.40
  -7   1   7  334.07   12.80
   7   1  -7  354.66   16.70
  -6  -1   7   85.69    8.80
   6  -1  -7   69.49    7.30
   6  -1  -7   72.89    7.50
   6  -1  -7   66.49    6.10
   6   1  -7   85.49    8.00
  -6   1   7   89.79    8.80
   5  -1  -7  408.66   16.70
  -5  -1   7  437.86   18.50
   5  -1  -7  438.76   15.00
   5  -1  -7  437.86   17.40
  -5   1   7  477.35   18.60
   5   1  -7  461.25   17.90
  -4  -1   7  423.46   17.10
   4  -1  -7  418.26   15.50
   4  -1  -7  411.46   16.00
  -4   1   7  428.56   21.80
   4   1  -7  425.16   16.40
  -4   1   7  413.26   16.30
   4   1  -7  432.16   14.80
  -3  -1   7  436.66   16.30
   3  -1  -7  448.86   16.20
   3  -1  -7  436.36   15.60
  -3  -1   7  458.25   16.90
  -3   1   7  429.66   15.60
   3   1  -7  432.66   16.00
  -3   1   7  435.96   16.80
   2  -1  -7  475.95   16.60
  -2  -1   7  490.05   16.50
   2  -1  -7  477.35   21.60
   2  -1  -7  461.05   16.90
  -2  -1   7  489.25   18.00
   2  -1  -7  477.45   15.90
   2   1  -7  515.25   17.10
  -2   1   7  514.95   18.40
   1  -1  -7  216.08   10.70
   1  -1  -7  220.48   10.20
   1  -1  -7  232.28   15.00
  -1  -1   7  222.68   11.50
   1   1  -7  203.38   10.30
  -1   1   7  212.88   10.20
  -1   1   7  205.48   11.40
  -1   1   7  217.78   11.30
   1   1  -7  208.28   14.30
   1   1  -7  219.08   10.40
   0  -1   7  420.36   18.50
   0  -1  -7  439.06   21.90
   0  -1  -7  420.46   16.00
   0  -1   7  430.66   17.10
   0  -1  -7  428.86   15.20
   0   1   7  393.96   16.30
   0   1  -7  415.36   21.40
   0   1  -7  395.16   14.70
   0   1   7  382.46   17.00
   0   1   7  386.46   15.30
   0   1  -7  432.86   16.20
  -1  -1  -7  223.18   11.40
   1  -1   7  222.98   11.40
   1  -1   7  228.58   13.70
  -1  -1  -7  231.28   16.50
  -1  -1  -7  239.58   11.80
   1  -1   7  227.38   12.40
  -1   1  -7  219.88   11.20
  -1   1  -7  209.18   15.70
   1   1   7  225.38   11.70
  -1   1  -7  224.08   11.50
   1   1   7  232.08   13.60
   1   1   7  226.38   12.00
  -2  -1  -7  487.45   18.70
   2  -1   7  499.55   19.90
  -2  -1  -7  509.25   26.20
   2  -1   7  519.85   18.80
  -2  -1  -7  503.85   19.10
   2  -1   7  496.95   22.00
  -2   1  -7  496.95   18.90
   2   1   7  510.65   19.50
  -2   1  -7  481.15   18.60
  -2   1  -7  494.65   26.00
   2   1   7  505.55   19.40
   3  -1   7   84.79    9.90
  -3  -1  -7   91.39   11.80
  -3  -1  -7   98.09    8.40
   3  -1   7   87.79    8.60
   3   1   7   88.59    5.70
   3   1   7   87.89    8.40
  -3   1  -7   89.19    7.80
   3   1   7   95.39    9.30
  -3   1  -7   87.19    8.00
   4  -1   7  127.69   12.90
  -4  -1  -7  126.99   10.20
   4  -1   7  142.99   11.20
   4   1   7  164.18    7.90
   4   1   7  162.58   11.60
  -4   1  -7  154.88   10.70
   5  -1   7   38.00    7.30
  -5  -1  -7   30.20    5.90
   5   1   7   35.60    6.90
  -5   1  -7   33.10    6.90
   5   1   7   28.20    4.20
  -6  -1  -7  293.07   12.90
  -6  -1  -7  285.97   11.60
  -6  -1  -7  256.77   14.20
  -6  -1  -7  277.57   11.70
  -6   1  -7  266.57   14.40
  -6   1  -7  279.57   11.90
   6   1   7  283.27   16.50
   6   1   7  293.67   11.70
  -6   1  -7  276.97   11.40
  -7  -1  -7  115.79    9.70
  -7  -1  -7  100.09    7.70
  -7  -1  -7  100.69    6.90
  -7  -1  -7  106.39    7.40
  -7   1  -7   84.89    7.20
  -7   1  -7  103.79    9.40
   7   1   7   92.99    6.60
  -7   1  -7   91.79    6.60
  -8  -1  -7    4.00    2.80
  -8  -1  -7    9.20    4.20
  -8  -1  -7   10.30    3.20
  -8  -1  -7    5.80    2.60
  -8   1  -7    2.30    4.10
   8   1   7    5.10    2.40
  -8   1  -7    3.10    2.40
  -8   1  -7    1.80    2.60
  -9  -1  -7   42.90    4.30
  -9  -1  -7   36.60    4.30
 -11  -2   7   29.60    3.70
 -11   2   7   29.40    3.80
  11   2  -7   29.20    3.30
 -11   2   7   30.00    3.60
 -11   2   7   34.80    3.60
  11   2  -7   28.30    3.60
 -11   2   7   23.70    3.40
  10  -2  -7    4.00    2.60
 -10  -2   7    3.60    2.50
 -10  -2   7    5.30    2.70
  10  -2  -7    3.30    3.10
 -10   2   7    1.10    2.40
 -10   2   7    0.20    2.10
 -10   2   7    3.50    2.40
  10   2  -7    1.70    2.20
 -10   2   7    1.70    2.20
  10   2  -7   -1.40    1.80
  -9  -2   7   77.69    6.40
  -9  -2   7   77.99    6.40
   9  -2  -7   83.79    7.40
  -9  -2   7   76.69    6.50
   9  -2  -7   73.79    9.20
   9  -2  -7   72.09    5.70
  -9   2   7   65.89    5.80
  -9   2   7   70.29    6.30
   9   2  -7   69.89    5.70
   9   2  -7   65.69    5.40
  -9   2   7   66.79    5.80
  -9   2   7   60.69    6.20
  -9   2   7   69.19    3.50
   8  -2  -7  233.28   16.00
  -8  -2   7  235.08   10.50
   8  -2  -7  255.17   10.00
   8  -2  -7  240.78   11.70
   8  -2  -7  222.18   14.30
  -8  -2   7  228.08   10.10
  -8  -2   7  237.58   11.30
   8   2  -7  226.88    9.90
  -8   2   7  228.18   10.80
  -8   2   7  227.08   10.20
   8   2  -7  220.58   13.70
  -8   2   7  224.98   10.40
  -8   2   7  240.48   11.10
   8   2  -7  227.28    9.70
   7  -2  -7  590.34   17.60
   7  -2  -7  608.44   23.60
   7  -2  -7  592.94   22.80
  -7  -2   7  606.94   19.00
  -7  -2   7  587.84   18.30
  -7  -2   7  609.94   16.70
   7  -2  -7  589.34   19.90
  -7  -2   7  576.14   23.20
  -7  -2   7  571.74   24.40
  -7   2   7  636.94   19.80
  -7   2   7  632.44   18.40
  -7   2   7  620.34   18.80
   7   2  -7  663.53   24.10
  -7   2   7  585.24   24.00
   7   2  -7  622.64   17.90
   6  -2  -7  288.17   14.30
   6  -2  -7  278.27   14.50
  -6  -2   7  278.07   15.50
   6  -2  -7  273.47   12.00
   6   2  -7  308.87   14.90
   6   2  -7  287.27   13.20
  -6   2   7  280.87   15.10
  -5  -2   7   83.19    8.30
   5  -2  -7   72.49    7.10
   5  -2  -7   85.39    7.30
   5  -2  -7   80.09    6.50
   5   2  -7   74.09    7.20
   5   2  -7   80.69    6.70
  -5   2   7   84.49    7.80
  -5   2   7   80.69    8.90
   4  -2  -7  239.48   11.50
  -4  -2   7  230.68   12.50
   4  -2  -7  229.48   11.40
  -4   2   7  218.58   11.90
  -4   2   7  238.68   11.80
   4   2  -7  215.68   10.40
   4   2  -7  221.18   11.40
  -4   2   7  230.98   13.00
  -3  -2   7  356.26   15.30
  -3  -2   7  372.96   15.40
   3  -2  -7  363.56   14.40
   3  -2  -7  355.46   14.30
  -3   2   7  369.76   16.00
   3   2  -7  389.96   14.90
  -3   2   7  399.86   16.10
   2  -2  -7  418.46   20.80
   2  -2  -7  406.96   14.90
   2  -2  -7  399.46   15.60
  -2  -2   7  410.76   15.40
   2  -2  -7  394.76   14.90
  -2  -2   7  434.36   16.50
  -2  -2   7  403.36   16.40
   2   2  -7  383.56   14.70
   2   2  -7  392.86   15.30
  -2   2   7  383.66   16.00
  -2   2   7  389.86   16.40
   1  -2  -7  547.05   25.20
   1  -2  -7  575.44   18.20
  -1  -2   7  566.54   19.70
  -1  -2   7  557.34   20.00
  -1  -2   7  566.24   22.10
   1  -2  -7  536.05   19.00
  -1   2   7  532.65   19.10
  -1   2   7  480.15   19.00
   1   2  -7  474.75   17.20
   1   2  -7  517.95   18.60
   0  -2  -7   39.80    8.10
   0  -2   7   43.10    5.60
   0  -2   7   43.20    6.00
   0  -2  -7   45.60    5.60
   0  -2  -7   40.80    5.20
   0   2  -7   44.30    5.40
   0   2   7   50.39    6.10
   0   2  -7   49.70    5.20
   0   2   7   52.69    5.90
   0   2   7   45.50    6.00
   0   2   7   53.29    6.10
  -1  -2  -7    9.50    5.50
  -1  -2  -7   10.70    3.70
   1  -2   7   11.30    3.80
   1  -2   7    9.40    4.00
  -1  -2  -7    4.60    2.70
   1  -2   7    7.70    3.20
   1   2   7   13.20    3.90
   1   2   7   13.70    3.80
  -1   2  -7    9.40    3.50
   1   2   7   12.10    3.80
  -2  -2  -7   60.09    6.90
   2  -2   7   63.59    8.20
   2  -2   7   65.49    7.50
  -2  -2  -7   73.39    7.20
   2  -2   7   61.69    6.70
  -2  -2  -7   60.29   10.40
   2   2   7   61.39    7.20
   2   2   7   68.09    7.40
   2   2   7   67.09    5.20
  -2   2  -7   67.69    7.00
   2   2   7   59.19    6.90
   3  -2   7  141.29   10.80
  -3  -2  -7  145.89   17.00
   3  -2   7  164.38   13.20
  -3  -2  -7  148.99   10.30
   3   2   7  148.99   11.10
  -3   2  -7  140.39   10.20
  -3   2  -7  140.89    9.90
   3   2   7  139.19    7.70
   3   2   7  146.99   10.70
   4  -2   7   22.70    6.40
   4  -2   7   19.60    5.80
  -4   2  -7   13.60    4.90
   4   2   7   15.80    3.40
  -4   2  -7   14.50    5.30
   4   2   7   24.40    5.90
   5  -2   7  134.99   12.00
  -5  -2  -7  129.59   10.10
  -5  -2  -7  112.19    9.40
  -5   2  -7  118.09    6.70
  -5   2  -7  119.99   10.60
   5   2   7  121.49    7.70
   5   2   7  116.29   10.70
  -6  -2  -7   28.80    5.30
  -6  -2  -7   22.90    5.50
  -6  -2  -7   29.60    4.60
  -6  -2  -7   28.80    4.50
  -6   2  -7   20.90    5.60
   6   2   7   20.30    3.90
   6   2   7   19.00    5.40
  -7  -2  -7   57.09    5.90
  -7  -2  -7   64.79    5.80
  -7  -2  -7   67.49    6.70
  -7  -2  -7   66.29    8.10
   7   2   7   57.39    5.70
  -8  -2  -7   47.40    5.30
  -8  -2  -7   54.39    5.60
  -8  -2  -7   54.99    5.00
   8   2   7   34.40    4.60
  -9  -2  -7   13.80    2.80
  -9  -2  -7   20.30    3.60
  11  -3  -7   84.59    4.60
  11  -3  -7   82.79    5.30
 -11  -3   7   87.19    5.20
 -11   3   7   87.19    4.60
 -11   3   7   86.69    5.10
  11   3  -7   85.89    4.60
 -11   3   7   88.29    5.30
 -10  -3   7  143.99    7.70
  10   3  -7  140.29    6.90
 -10   3   7  139.79    7.20
 -10   3   7  140.79    7.60
  10   3  -7  147.59    7.10
 -10   3   7  143.79    7.20
 -10   3   7  140.89    7.50
   9  -3  -7  335.87   13.90
  -9  -3   7  333.97   13.30
   9  -3  -7  330.57   17.00
  -9  -3   7  337.97   12.30
  -9  -3   7  321.57   12.20
   9   3  -7  320.57   11.80
  -9   3   7  331.37   12.20
   9   3  -7  327.97   11.60
  -9   3   7  316.97   12.70
  -9   3   7  313.37   12.50
  -9   3   7  319.97   12.30
  -8  -3   7  186.88   10.20
  -8  -3   7  179.28    6.00
  -8  -3   7  185.08    9.30
   8  -3  -7  181.58   12.80
   8  -3  -7  197.18   10.60
  -8  -3   7  174.88    9.40
   8   3  -7  211.08   13.50
   8   3  -7  207.48    9.20
  -8   3   7  212.28    9.90
  -8   3   7  215.98    9.50
   8   3  -7  211.58    9.20
  -8   3   7  204.88   10.10
  -8   3   7  216.58   10.30
  -8   3   7  206.48    7.70
  -7  -3   7  161.48    8.90
   7  -3  -7  177.88    9.90
   7  -3  -7  167.18   12.00
  -7  -3   7  166.48    8.70
  -7  -3   7  177.48    9.50
  -7   3   7  164.18    7.90
   7   3  -7  171.68    8.30
   7   3  -7  178.58   12.30
  -7   3   7  158.18    8.60
  -7   3   7  160.68    8.50
   7   3  -7  181.08   11.20
   7   3  -7  171.38    8.30
  -7   3   7  153.68    9.20
  -7   3   7  178.58    9.50
  -7   3   7  156.98   12.30
  -7   3   7  165.18    9.40
   6  -3  -7  106.29    7.30
  -6  -3   7   97.89    9.70
  -6  -3   7   88.49    6.70
   6  -3  -7  101.89    8.80
  -6   3   7   81.29    8.80
   6   3  -7   76.59    5.80
  -6   3   7   84.99    6.90
   6   3  -7   88.59    6.10
  -6   3   7   70.39    6.30
   6   3  -7   74.09    7.20
   6   3  -7   78.49    8.20
   5  -3  -7  300.07   12.30
  -5  -3   7  310.27   15.90
   5  -3  -7  303.37   14.60
   5   3  -7  319.37   13.70
   5   3  -7  307.37   14.60
  -5   3   7  297.07   14.80
  -5   3   7  281.87   16.40
  -4  -3   7  431.86   18.50
   4  -3  -7  445.56   17.70
   4   3  -7  442.36   17.20
   4   3  -7  461.85   16.60
  -4   3   7  445.36   18.10
  -4   3   7  445.16   20.00
  -3  -3   7   57.19    6.50
   3  -3  -7   58.69    6.00
   3  -3  -7   55.09    6.40
  -3  -3   7   52.89    6.40
   3  -3  -7   50.09    5.40
   3   3  -7   66.09    6.50
   3   3  -7   59.09    5.70
  -3   3   7   63.89    7.10
  -3   3   7   58.19    7.20
  -2  -3   7  402.76   16.50
   2  -3  -7  408.66   15.30
   2  -3  -7  401.86   15.70
   2  -3  -7  385.86   16.30
  -2  -3   7  397.56   17.00
  -2  -3   7  382.96   16.60
   2  -3  -7  417.66   22.40
  -2   3   7  433.46   17.60
   2   3  -7  436.26   16.50
  -2   3   7  431.66   18.00
   2   3  -7  409.36   15.20
   1  -3  -7  366.26   14.10
   1  -3  -7  356.06   21.30
  -1  -3   7  351.86   15.60
  -1  -3   7  392.26   16.70
  -1  -3   7  359.76   14.90
   1  -3  -7  376.76   15.90
  -1  -3   7  350.66   19.20
  -1   3   7  362.36   16.30
   1   3  -7  364.06   14.00
   1   3  -7  362.36   15.20
  -1   3   7  359.36   16.10
   0  -3  -7   85.29    7.80
   0  -3   7   93.79    7.80
   0  -3  -7   85.19   11.10
   0  -3   7  102.19    8.40
   0   3   7   76.79    7.10
   0   3   7   85.39    8.00
   0   3  -7   89.79    7.50
   0   3   7   76.59    7.50
  -1  -3  -7  113.39   13.10
   1  -3   7  114.89    8.30
   1  -3   7  112.79    9.40
  -1  -3  -7  117.29    9.00
   1   3   7   93.79    8.70
  -1   3  -7   93.39    8.10
   1   3   7   92.09    9.20
   1   3   7   99.09    8.60
   1   3   7  100.19    8.40
   2  -3   7   79.59    8.40
   2  -3   7   75.79    9.30
   2  -3   7   73.89    7.10
  -2  -3  -7   87.39    8.20
  -2  -3  -7   77.89   11.70
   2   3   7   74.69    5.90
  -2   3  -7   75.59    7.60
   2   3   7   79.99    8.50
   2   3   7   74.29    7.80
   2   3   7   72.19    7.80
  -3  -3  -7  185.58   12.10
   3  -3   7  196.28   13.20
   3  -3   7  182.68   14.20
   3   3   7  200.38    9.60
   3   3   7  199.68   12.60
   3   3   7  181.58   12.90
  -3   3  -7  183.18   12.00
  -4  -3  -7  310.97   14.60
   4  -3   7  308.37   17.50
   4  -3   7  289.57   19.50
   4   3   7  320.77   12.80
   4   3   7  322.97   17.20
  -4   3  -7  320.37   16.50
  -4   3  -7  313.67   16.20
  -5  -3  -7  549.05   17.60
  -5  -3  -7  564.14   19.00
  -5  -3  -7  574.54   21.50
  -5  -3  -7  555.14   17.60
   5  -3   7  551.54   23.70
   5   3   7  584.74   17.20
   5   3   7  532.95   21.50
  -5   3  -7  559.64   16.60
  -5   3  -7  588.94   23.40
   5   3   7  552.54   18.60
  -6  -3  -7   92.89    7.50
  -6  -3  -7   86.39    8.80
  -6  -3  -7   94.29    6.90
  -6  -3  -7  101.49    6.90
   6   3   7   96.09    7.30
   6   3   7   94.09    9.90
  -7  -3  -7   49.30    7.20
  -7  -3  -7   34.10    5.00
  -7  -3  -7   33.90    4.80
  -7  -3  -7   32.70    5.50
   7   3   7   48.80    5.40
  -8  -3  -7   45.10    5.30
  -8  -3  -7   50.99    5.00
   8   3   7   38.00    4.90
  -9  -3  -7    2.60    2.00
  -9  -3  -7    0.40    1.70
  10  -4  -7   14.80    3.30
 -10  -4   7   20.10    3.40
 -10   4   7   13.10    2.90
 -10   4   7   15.30    3.00
 -10   4   7   13.70    3.20
  10   4  -7   11.30    2.50
 -10   4   7   18.40    3.10
  10   4  -7   17.60    3.10
   9  -4  -7   93.59    7.10
  -9  -4   7   87.09    6.30
  -9  -4   7   92.19    6.90
  -9   4   7   84.99    6.50
   9   4  -7   86.89    5.90
  -9   4   7   78.49    6.20
   9   4  -7   80.09    5.80
  -9   4   7   87.29    6.10
  -9   4   7   79.69    6.00
   8  -4  -7  398.76   18.80
  -8  -4   7  380.96   10.50
  -8  -4   7  393.16   13.80
   8  -4  -7  370.36   15.00
  -8  -4   7  397.66   14.20
   8  -4  -7  373.16   18.00
  -8  -4   7  387.16   14.90
  -8   4   7  402.26   13.90
   8   4  -7  399.66   13.60
   8   4  -7  395.16   13.20
  -8   4   7  407.76   14.80
  -8   4   7  400.66   10.70
  -8   4   7  396.96   14.60
   8   4  -7  383.66   18.50
  -8   4   7  399.16   14.20
  -7  -4   7  271.27   12.00
  -7  -4   7  275.97   11.50
   7  -4  -7  254.87   12.00
  -7  -4   7  272.67   11.20
   7  -4  -7  271.77   15.10
   7  -4  -7  277.87   15.00
  -7   4   7  261.97   12.00
   7   4  -7  254.47   13.60
   7   4  -7  266.67   10.90
  -7   4   7  261.47    9.70
   7   4  -7  274.37   10.80
   7   4  -7  264.17   11.00
  -7   4   7  266.77   11.70
   7   4  -7  272.37   15.20
  -7   4   7  253.57   11.10
  -7   4   7  267.67   11.90
  -7   4   7  255.07   10.80
  -6  -4   7  222.68   14.40
   6  -4  -7  214.78   12.90
  -6  -4   7  208.98   10.10
   6  -4  -7  215.88   11.00
   6  -4  -7  220.28   13.40
   6   4  -7  236.58   11.90
  -6   4   7  216.18   10.00
  -6   4   7  217.28    9.80
  -6   4   7  236.08   14.40
   6   4  -7  242.08   10.10
  -6   4   7  222.48    9.40
   6   4  -7  241.38   13.70
  -6   4   7  230.38   10.50
   6   4  -7  229.98   12.60
  -6   4   7  219.48   10.80
   5  -4  -7  278.87   14.80
   5  -4  -7  276.17   14.90
   5  -4  -7  267.67   11.90
  -5  -4   7  297.97   16.20
   5   4  -7  265.07   13.90
   5   4  -7  279.97   10.80
  -5   4   7  274.57   14.80
   5   4  -7  275.47   13.30
  -5   4   7  250.77   11.60
   4  -4  -7  544.45   20.90
  -4  -4   7  555.24   22.40
   4   4  -7  583.84   16.90
  -4   4   7  549.15   23.80
  -4   4   7  587.44   22.60
   4   4  -7  575.94   20.00
  -3  -4   7  477.35   19.30
  -3  -4   7  489.55   19.90
   3  -4  -7  475.45   19.10
   3  -4  -7  467.45   18.30
  -3   4   7  449.46   19.10
  -3   4   7  450.05   20.60
   3   4  -7  476.05   17.40
   2  -4  -7  245.58   13.30
   2  -4  -7  223.38   17.80
  -2  -4   7  249.78   10.90
  -2  -4   7  241.78   13.10
  -2  -4   7  258.07   13.60
  -2  -4   7  251.37   13.80
   2   4  -7  270.17   13.10
  -2   4   7  258.37   14.50
  -2   4   7  273.17   14.10
  -1  -4   7  554.44   17.70
  -1  -4   7  549.95   26.40
   1  -4  -7  572.34   21.50
  -1  -4   7  568.44   21.40
  -1  -4   7  583.24   21.20
  -1  -4   7  583.34   22.20
   1  -4  -7  578.84   29.30
  -1   4   7  565.14   21.60
   1   4  -7  540.05   20.40
  -1   4   7  534.15   22.10
   0  -4   7   63.79    6.80
   0  -4   7   56.99    6.50
   0  -4  -7   59.19   10.30
   0  -4   7   47.60    6.90
   0  -4  -7   70.79    7.60
   0  -4   7   45.30    8.50
   0  -4   7   49.60    4.70
   0   4   7   49.00    6.90
   0   4   7   47.20    6.80
   0   4  -7   46.30    6.20
   1  -4   7  261.17   14.80
  -1  -4  -7  254.67   25.60
   1  -4   7  209.98   17.40
   1  -4   7  247.48   13.30
  -1  -4  -7  249.97   13.80
   1  -4   7  244.98    9.80
  -1   4  -7  272.67   14.00
   1   4   7  286.37   14.70
   1   4   7  256.27   14.50
   2  -4   7  286.07   16.10
   2  -4   7  270.27   14.10
  -2  -4  -7  255.97   14.60
   2   4   7  270.67   15.70
   2   4   7  276.37   11.80
  -2   4  -7  272.47   14.60
   3  -4   7 1238.78   40.30
  -3  -4  -7 1245.38   38.00
   3  -4   7 1257.67   37.10
   3   4   7 1236.98   33.00
   3   4   7 1240.88   35.20
  -3   4  -7 1263.17   38.20
  -4  -4  -7   73.99    6.90
  -4  -4  -7   79.89    7.90
   4  -4   7   78.19    9.90
  -4   4  -7   81.39    5.80
  -4   4  -7   82.99    9.40
   4   4   7   78.19    6.10
   4   4   7   68.09    8.60
   4   4   7   81.09    6.80
  -5  -4  -7  360.36   16.70
  -5  -4  -7  355.46   13.30
  -5  -4  -7  344.27   13.20
  -5  -4  -7  337.87   14.30
  -5   4  -7  378.76   18.60
   5   4   7  355.96   14.60
   5   4   7  375.46   17.50
   5   4   7  368.16   12.70
  -5   4  -7  371.36   12.60
  -6  -4  -7   24.80    5.60
  -6  -4  -7   29.00    5.10
  -6  -4  -7   19.90    3.70
  -6  -4  -7   19.10    3.80
   6   4   7   26.40    4.90
   6   4   7   26.80    4.00
   6   4   7   14.80    5.70
  -7  -4  -7   74.89    5.80
  -7  -4  -7   66.99    6.50
  -7  -4  -7   64.39    5.50
   7   4   7   63.29    6.20
  -8  -4  -7   29.20    4.10
  -8  -4  -7   33.00    4.40
   8   4   7   28.70    4.20
 -10  -5   7   56.29    4.60
  10  -5  -7   51.99    4.40
 -10   5   7   52.09    4.50
  10   5  -7   50.69    3.90
 -10   5   7   54.99    4.30
   9  -5  -7    6.70    3.10
  -9  -5   7   12.20    3.10
   9  -5  -7    6.80    2.70
  -9   5   7   10.10    2.70
  -9   5   7   11.10    2.80
  -9   5   7   13.30    3.20
   9   5  -7   11.50    2.70
  -8  -5   7  125.39    7.50
   8  -5  -7  109.99    7.70
  -8  -5   7  118.89    7.80
  -8  -5   7  116.99    5.00
   8  -5  -7  106.39    9.90
   8  -5  -7  118.59    8.10
   8   5  -7  126.39    7.20
  -8   5   7  133.79    8.00
  -8   5   7  120.59    8.10
  -8   5   7  113.99    7.00
   8   5  -7  127.99    7.20
   8   5  -7  124.89    7.30
  -8   5   7  125.49    7.40
  -7  -5   7  217.88   10.10
   7  -5  -7  218.98   10.90
  -7  -5   7  203.18   10.40
   7  -5  -7  212.38   13.60
   7  -5  -7  207.78   13.40
  -7  -5   7  228.18   10.00
   7  -5  -7  206.28   10.90
   7   5  -7  230.78    9.90
  -7   5   7  225.78    9.80
  -7   5   7  204.08   10.80
  -7   5   7  212.98    8.10
   7   5  -7  216.68    9.90
  -7   5   7  223.38   10.90
  -7   5   7  216.58    9.90
  -7   5   7  219.88   10.50
   7   5  -7  207.18   12.30
   7   5  -7  220.38    9.90
   6  -5  -7  121.89    8.10
  -6  -5   7  113.89    8.00
  -6  -5   7  115.39   11.00
   6  -5  -7  115.49   10.00
   6  -5  -7  114.19    8.30
  -6  -5   7  118.19    7.70
   6  -5  -7  122.89   10.10
   6   5  -7  106.49    7.10
  -6   5   7  105.59    6.40
   6   5  -7  105.99    7.10
  -6   5   7   99.09    9.90
  -6   5   7   97.89    8.10
  -6   5   7  108.09    7.20
  -6   5   7  103.99    7.10
   6   5  -7  103.99    8.90
  -6   5   7  106.89    7.70
   6   5  -7  115.99    7.20
   5  -5  -7  740.93   25.90
   5  -5  -7  694.63   25.10
  -5  -5   7  691.43   27.00
   5  -5  -7  664.43   21.70
   5  -5  -7  691.33   24.60
  -5  -5   7  676.93   20.60
  -5   5   7  672.93   21.30
  -5   5   7  667.53   20.60
  -5   5   7  667.43   25.60
   5   5  -7  669.93   23.40
   5   5  -7  640.14   19.60
   5   5  -7  691.13   26.40
  -5   5   7  674.53   21.30
   4  -5  -7  176.08   11.40
   4  -5  -7  204.18   12.10
   4  -5  -7  173.78    8.50
  -4  -5   7  195.48   11.90
  -4  -5   7  192.88   13.00
   4   5  -7  193.18   11.30
  -4   5   7  193.28    9.80
   4   5  -7  186.68    8.70
  -4   5   7  190.68   12.60
   3  -5  -7   43.60    6.70
  -3  -5   7   39.00    6.80
   3  -5  -7   42.90    4.70
  -3   5   7   55.39    7.50
   3   5  -7   48.20    4.70
   2  -5  -7  290.67   11.10
  -2  -5   7  284.67   15.10
   2  -5  -7  304.87   15.50
  -2  -5   7  285.37   12.60
  -2  -5   7  296.37   15.60
   2   5  -7  265.07   10.60
  -2   5   7  273.97   16.10
  -2   5   7  265.97   14.90
   1  -5  -7  263.47   14.60
  -1  -5   7  256.37   14.70
  -1  -5   7  240.08   11.10
  -1  -5   7  264.57   14.50
  -1   5   7  249.68   14.30
   1   5  -7  232.48   13.20
  -1   5   7  254.97   15.20
   1   5  -7  272.47   14.70
   0  -5   7  332.87   16.10
   0  -5   7  345.57   12.90
   0  -5   7  335.87   17.30
   0  -5  -7  334.97   16.80
   0  -5   7  336.47   16.30
   0   5  -7  323.77   15.80
   0   5   7  314.17   16.10
   0   5   7  299.67   16.70
   1  -5   7  202.58    9.40
   1  -5   7  220.98   13.10
  -1  -5  -7  211.98   13.50
   1  -5   7  177.28   16.30
   1   5   7  250.17   13.90
  -1   5  -7  232.78   13.50
   2  -5   7  109.49    9.70
  -2  -5  -7  121.49   10.70
   2  -5   7  127.59   11.40
   2  -5   7  120.99    7.00
  -2   5  -7  125.89   10.30
   3  -5   7  354.46   19.50
  -3  -5  -7  358.16   18.30
   3  -5   7  347.47   17.40
   3   5   7  322.57   11.70
  -3   5  -7  340.67   12.00
  -3   5  -7  329.77   17.40
  -3   5  -7  325.17   12.80
  -4  -5  -7  382.86   14.20
  -4  -5  -7  386.76   13.60
   4  -5   7  379.06   20.50
  -4  -5  -7  378.56   14.60
  -4   5  -7  382.66   13.10
   4   5   7  375.86   13.00
  -4   5  -7  378.06   13.20
   4   5   7  366.66   15.30
  -4   5  -7  377.16   19.00
  -4   5  -7  362.66   13.90
  -5  -5  -7  320.27   13.50
  -5  -5  -7  353.06   12.80
  -5  -5  -7  342.87   13.30
  -5   5  -7  331.17   17.80
   5   5   7  313.07   16.20
  -5   5  -7  325.07   12.90
   5   5   7  308.57   11.60
   5   5   7  323.47   11.50
   5   5   7  311.87   13.90
  -5   5  -7  331.87   12.20
  -6  -5  -7   72.59    6.10
  -6  -5  -7   74.69    6.70
  -6  -5  -7   73.09    5.90
  -6  -5  -7   68.69    6.30
   6   5   7   68.89    5.60
   6   5   7   68.59    7.20
  -7  -5  -7  112.39    7.50
  -7  -5  -7  115.89    6.90
  -7  -5  -7  111.49    6.90
   7   5   7  115.19    7.90
   7   5   7  128.19    7.20
  -8  -5  -7   19.20    3.00
  -8  -5  -7   20.70    3.70
   8   5   7   10.20    2.80
  -9  -6   7   10.80    2.90
   9  -6  -7    9.10    2.60
   9  -6  -7   18.10    3.40
  -9   6   7   18.90    3.20
   9   6  -7   12.70    2.90
  -9   6   7   12.10    2.70
   9   6  -7   14.10    2.60
   9   6  -7   10.00    2.50
  -8  -6   7   31.60    2.60
   8  -6  -7   31.90    4.70
  -8  -6   7   29.90    4.70
   8  -6  -7   39.30    4.60
   8  -6  -7   35.20    5.50
  -8   6   7   35.10    4.60
   8   6  -7   29.10    3.90
   8   6  -7   27.90    4.40
  -8   6   7   28.70    4.50
  -8   6   7   36.80    5.10
   8   6  -7   26.30    4.30
  -8   6   7   39.30    4.50
   7  -6  -7  161.78    8.40
   7  -6  -7  163.98    8.90
   7  -6  -7  170.38    9.80
   7  -6  -7  142.49   13.10
  -7  -6   7  166.58    9.10
  -7  -6   7  158.58    8.50
  -7  -6   7  148.89    8.10
   7  -6  -7  157.58   11.10
  -7   6   7  147.09    5.50
  -7   6   7  148.59    8.00
  -7   6   7  139.79    8.40
   7   6  -7  145.59    7.70
   7   6  -7  143.79    7.90
   7   6  -7  134.79    7.90
  -7   6   7  136.09    7.90
  -6  -6   7  525.25   17.70
  -6  -6   7  529.45   17.10
   6  -6  -7  485.75   20.80
   6  -6  -7  499.55   17.30
   6  -6  -7  481.85   18.00
   6  -6  -7  496.65   16.50
   6  -6  -7  510.85   21.20
   6   6  -7  479.95   19.80
  -6   6   7  500.65   16.30
  -6   6   7  501.65   16.10
   6   6  -7  499.45   16.30
   6   6  -7  505.25   16.50
  -6   6   7  485.85   14.60
   6   6  -7  509.75   15.80
  -6   6   7  476.85   16.80
   5  -6  -7   45.50    5.10
  -5  -6   7   39.90    5.80
   5  -6  -7   38.70    6.80
   5  -6  -7   46.70    6.60
   5  -6  -7   42.60    5.70
  -5  -6   7   44.80    8.10
  -5  -6   7   45.40    5.60
   5  -6  -7   46.40    7.30
   5   6  -7   41.10    4.90
  -5   6   7   52.29    8.60
  -5   6   7   47.80    5.60
   5   6  -7   50.29    5.20
   5   6  -7   37.20    6.80
  -5   6   7   43.60    4.80
   4  -6  -7    2.20    2.20
   4  -6  -7    4.00    3.00
   4  -6  -7    2.10    3.80
  -4  -6   7    3.40    2.70
  -4  -6   7   -0.60    3.10
   4   6  -7    4.30    2.90
   4   6  -7    3.20    2.40
  -4   6   7    2.70    2.60
   4   6  -7    1.50    3.30
  -4   6   7    2.50    3.90
  -4   6   7    3.80    1.70
  -4   6   7    6.40    3.00
   3  -6  -7   69.09    5.70
  -3  -6   7   69.19    8.80
   3  -6  -7   68.39    8.70
  -3  -6   7   72.49    6.40
   3  -6  -7   69.69    8.30
   3   6  -7   82.29    6.10
  -3   6   7   79.59    6.70
  -3   6   7   72.99    9.00
  -2  -6   7   68.09    8.20
  -2  -6   7   64.79    8.70
   2  -6  -7   69.19    5.30
  -2  -6   7   68.49    7.20
  -2  -6   7   70.99    6.20
   2  -6  -7   69.09    8.50
   2  -6  -7   68.89    8.50
  -2   6   7   65.59    8.40
  -2   6   7   77.49    8.90
   2   6  -7   63.69    5.40
   1  -6  -7 1224.88   39.30
  -1  -6   7 1285.17   34.60
  -1  -6   7 1206.58   32.80
  -1  -6   7 1264.17   40.00
  -1  -6   7 1248.58   39.50
   1   6  -7 1290.47   31.80
  -1   6   7 1302.37   39.60
   1   6  -7 1353.36   39.00
   0  -6   7   64.49    6.10
   0  -6  -7   75.29    8.90
   0  -6   7   67.19    8.30
   0  -6   7   61.59    7.90
   0   6  -7   50.29    4.60
   0   6  -7   52.49    7.40
   0   6   7   58.49    8.40
   1  -6   7  698.53   21.60
   1  -6   7  690.23   26.50
  -1  -6  -7  712.53   27.50
   1  -6   7  732.13   27.10
   1   6   7  708.43   19.50
   1   6   7  728.93   19.90
  -1   6  -7  675.23   26.30
   1   6   7  726.43   26.90
  -1   6  -7  720.03   19.80
  -2  -6  -7   68.09    9.20
   2  -6   7   75.09    8.60
  -2  -6  -7   76.49    6.80
   2  -6   7   80.59    6.20
  -2   6  -7   75.19    8.80
   2   6   7   64.99    5.20
  -2   6  -7   58.79    5.20
  -2   6  -7   63.59    5.90
   2   6   7   61.19    5.70
  -2   6  -7   66.59    5.40
   2   6   7   64.19    6.10
  -3  -6  -7  306.17   12.90
   3  -6   7  298.27   18.40
   3  -6   7  305.67   11.90
  -3  -6  -7  299.67   12.40
   3  -6   7  308.27   16.80
   3   6   7  288.27   11.20
   3   6   7  285.07   10.80
   3   6   7  304.27   11.60
  -3   6  -7  311.77   11.30
  -3   6  -7  281.87   11.10
  -3   6  -7  285.07   12.20
  -3   6  -7  286.57   16.60
  -4  -6  -7   36.80    5.30
  -4  -6  -7   43.70    5.70
  -4   6  -7   49.40    5.70
  -4   6  -7   38.40    4.70
  -4   6  -7   45.40    5.00
   4   6   7   36.70    4.50
   4   6   7   48.30    5.20
  -5  -6  -7  104.79    7.30
  -5  -6  -7  109.09    7.50
   5   6   7   84.59    7.20
   5   6   7   96.99    6.20
  -5   6  -7   97.39    6.50
   5   6   7  104.09    6.40
  -5   6  -7   90.19    7.00
  -6  -6  -7  236.58   10.50
  -6  -6  -7  237.58   11.10
   6   6   7  281.87   10.80
   6   6   7  270.47    9.70
  -7  -6  -7   20.60    3.40
  -7  -6  -7   24.60    4.10
   7   6   7   19.60    3.30
   7   6   7   15.90    3.30
  -8  -6  -7   51.39    5.60
   8   6   7   41.60    3.80
  -9  -7   7   61.99    4.60
   9   7  -7   59.99    4.20
   9   7  -7   49.60    3.50
  -9   7   7   55.09    4.40
  -8  -7   7  153.88    7.60
   8  -7  -7  142.29    7.00
   8  -7  -7  144.49    8.30
   8   7  -7  121.39    6.60
  -8   7   7  135.89    7.30
   8   7  -7  115.69    6.50
  -8   7   7  130.29    6.60
  -8   7   7  125.39    6.70
   7  -7  -7   27.00    6.00
   7  -7  -7   28.10    4.50
  -7  -7   7   37.50    4.60
  -7  -7   7   28.90    4.60
   7  -7  -7   33.10    4.50
  -7   7   7   30.00    4.40
   7   7  -7   28.20    4.40
   7   7  -7   27.70    4.40
  -7   7   7   25.70    4.80
  -6  -7   7  145.09    8.20
  -6  -7   7  142.09    8.60
   6  -7  -7  141.39    8.40
   6  -7  -7  138.39    7.90
  -6   7   7  136.89    7.70
  -6   7   7  125.89    8.10
   6   7  -7  124.29    7.50
  -6   7   7  133.59    6.00
   6   7  -7  132.19    7.90
   5  -7  -7  277.07   12.30
   5  -7  -7  270.07   15.40
   5  -7  -7  293.97   11.90
  -5  -7   7  292.07   12.30
  -5  -7   7  272.07   12.30
  -5   7   7  303.57   10.70
   5   7  -7  297.67   11.90
  -5   7   7  291.87   12.40
   5   7  -7  297.67   12.10
   4  -7  -7   88.29    6.40
   4  -7  -7   79.69    6.80
   4  -7  -7   85.19    7.00
  -4  -7   7   81.39    7.00
   4  -7  -7   75.49    9.10
  -4  -7   7   84.69    6.60
  -4   7   7   71.89   13.20
  -4   7   7   70.99    5.90
   4   7  -7   80.09    6.50
   4   7  -7   76.09    6.30
  -4   7   7   85.59    7.00
   3  -7  -7   72.39    5.80
  -3  -7   7   72.99    9.20
   3  -7  -7   78.89    9.80
   3  -7  -7   74.29    9.00
   3  -7  -7   71.09    6.70
  -3  -7   7   67.79    6.40
   3  -7  -7   75.89    6.70
   3   7  -7   74.49    6.00
   3   7  -7   68.29    6.00
  -3   7   7   70.99    6.00
  -3   7   7   81.49    6.80
  -3   7   7   87.59    9.90
   3   7  -7   63.99    6.20
  -3   7   7   73.79    4.50
  -3   7   7   74.79    6.80
  -2  -7   7  111.59   11.00
  -2  -7   7  115.89    7.90
   2  -7  -7  132.59   11.70
   2  -7  -7  128.59    8.30
   2  -7  -7  115.79    7.00
   2  -7  -7  136.49   10.90
   2  -7  -7  113.59    8.20
   2   7  -7  152.38    8.40
  -2   7   7  141.89   12.30
  -2   7   7  146.19    7.00
   2   7  -7  148.09    7.30
  -2   7   7  144.09   12.30
   2   7  -7  153.28    8.00
   2   7  -7  144.29    7.50
  -2   7   7  150.08    7.70
  -2   7   7  148.89    8.80
   1  -7  -7   98.19    7.30
   1  -7  -7   94.09   10.20
   1  -7  -7   97.39    9.50
  -1  -7   7   95.39   10.00
  -1  -7   7  103.29    7.40
   1  -7  -7   96.59    7.50
  -1  -7   7  110.39   11.00
  -1  -7   7   97.09    8.30
   1   7  -7   90.89    6.80
   1   7  -7   91.79    6.90
  -1   7   7   93.09    9.90
  -1   7   7  106.29    6.50
  -1   7   7  106.39   10.60
   1   7  -7  104.09    6.50
  -1   7   7  102.49    6.60
   1   7  -7   94.39    5.70
  -1   7   7   92.49    6.60
   1   7  -7   91.59    5.90
   0  -7   7  270.27   12.70
   0  -7  -7  263.87   11.70
   0  -7  -7  268.67   11.90
   0  -7   7  269.27   16.00
   0  -7   7  261.57   15.90
   0  -7  -7  240.38   15.70
   0   7  -7  253.57   10.10
   0   7  -7  264.37    8.80
   0   7   7  260.67   10.70
   0   7   7  271.47   16.60
   0   7   7  264.27   10.30
   0   7  -7  256.77   10.30
   0   7   7  254.17   10.20
   0   7  -7  251.97   11.30
   0   7   7  256.77   15.60
   0   7  -7  267.67   15.60
   0   7   7  253.97   11.00
   1  -7   7  493.35   22.20
  -1  -7  -7  510.95   17.00
  -1  -7  -7  504.55   17.20
  -1  -7  -7  500.85   23.00
   1  -7   7  512.45   22.60
   1  -7   7  500.65   17.70
   1   7   7  479.95   22.80
   1   7   7  474.15   15.60
   1   7   7  481.85   15.10
  -1   7  -7  467.25   15.30
   1   7   7  491.65   15.10
  -1   7  -7  469.15   16.50
  -1   7  -7  480.85   21.80
  -1   7  -7  493.65   15.40
   2  -7   7   33.50    7.90
  -2  -7  -7   33.00    7.40
  -2  -7  -7   33.60    5.50
  -2  -7  -7   34.10    5.20
   2  -7   7   41.30    5.40
   2   7   7   46.70    4.80
   2   7   7   44.90    5.00
  -2   7  -7   34.90    6.90
  -2   7  -7   36.80    4.50
   2   7   7   38.30    5.00
   2   7   7   41.20    8.60
  -2   7  -7   40.90    5.20
  -2   7  -7   38.80    4.60
  -3  -7  -7   50.59    5.80
   3  -7   7   40.80    7.70
  -3  -7  -7   55.19    5.80
   3  -7   7   55.19    5.60
   3   7   7   41.40    5.50
  -3   7  -7   45.90    4.90
   3   7   7   37.90    4.80
   3   7   7   50.29   10.40
   3   7   7   47.60    4.70
  -3   7  -7   42.80    4.60
  -3   7  -7   45.50    5.60
  -4  -7  -7  164.58    9.20
   4  -7   7  163.88    8.50
  -4  -7  -7  164.38    8.90
  -4   7  -7  149.69    7.70
  -4   7  -7  150.58    7.90
  -4   7  -7  152.28    8.60
   4   7   7  156.38    7.80
   4   7   7  140.99    7.30
  -5  -7  -7   30.00    4.60
  -5  -7  -7   26.50    4.90
  -5   7  -7   24.90    3.90
   5   7   7   33.00    4.40
  -5   7  -7   33.00    4.60
   5   7   7   26.10    3.90
  -6  -7  -7   26.80    4.00
  -6  -7  -7   24.70    4.30
   6   7   7   17.10    2.90
  -7  -7  -7   18.50    3.50
  -7  -7  -7   24.90    3.30
   7   7   7   18.90    3.40
   8  -8  -7   40.90    3.90
  -8  -8   7   39.00    4.00
   8   8  -7   36.50    3.60
  -8   8   7   41.10    4.00
   7  -8  -7   78.99    5.50
  -7  -8   7   80.79    5.70
   7  -8  -7   72.79    5.20
   7   8  -7   74.99    5.30
  -7   8   7   70.99    5.10
   7   8  -7   72.19    5.30
  -7   8   7   73.99    5.70
  -6  -8   7   27.70    4.70
   6  -8  -7   29.90    4.40
  -6  -8   7   32.70    4.70
   6  -8  -7   20.60    4.10
  -6   8   7   37.60    4.90
   6   8  -7   32.90    4.60
   6   8  -7   36.90    4.70
  -5  -8   7   22.10    3.90
  -5  -8   7   22.40    4.30
   5  -8  -7   19.00    4.10
   5  -8  -7   15.00    3.60
   5   8  -7   20.50    3.80
  -5   8   7   19.20    4.00
   5   8  -7   20.60    3.80
  -5   8   7   18.60    2.90
   4  -8  -7   17.80    5.80
   4  -8  -7   18.10    4.10
  -4  -8   7   16.20    3.70
   4  -8  -7   14.10    3.50
  -4  -8   7   10.30    3.50
  -4   8   7   34.10    5.20
   4   8  -7   26.60    4.70
   4   8  -7   32.10    4.90
  -4   8   7   33.60    4.30
   4   8  -7   32.00    5.20
   3  -8  -7  243.98   11.20
   3  -8  -7  240.88   10.00
   3  -8  -7  241.18   14.60
   3  -8  -7  215.18   14.90
  -3  -8   7  240.28   11.00
   3   8  -7  243.38   10.20
   3   8  -7  233.48   10.40
  -3   8   7  255.07   10.80
  -3   8   7  242.28   11.10
   3   8  -7  235.88   10.50
  -3   8   7  238.68   10.00
[truncated: 243,774 more chars]
