# Supplementary material for: Crystal structure of (9S,10S)-10-eth­oxy-9-hy­droxy-6,6,9-trimethyl-3-pentyl-7,8,9,10-tetra­hydro-6H-benzo[c]chromen-1-yl 4-methyl­benzene­sulfonate
Source: Acta Crystallogr E Crystallogr Commun. 2015 Dec 24;71(Pt 12):o1082–3. doi: 10.1107/S2056989015024044 (PMC4719990; doi:10.1107/S2056989015024044)
Supplement: Supplementary file 2 [file e-71-o1082-Isup2.hkl]

data_I                                                                          
_shelx_title ' ELI_AMG_97E_23_0m_a.res in P2(1)'                                
_shelx_refln_list_code          4                                               
_shelx_F_calc_maximum      120.43                                               
_exptl_crystal_F_000       568.00                                               
_reflns_d_resolution_high  0.8306                                               
                                                                                
loop_                                                                           
 _space_group_symop_operation_xyz                                               
 'x, y, z'                                                                      
 '-x, y+1/2, -z'                                                                
                                                                                
_cell_length_a     9.9090                                                       
_cell_length_b    10.2373                                                       
_cell_length_c    13.8402                                                       
_cell_angle_alpha  90.000                                                       
_cell_angle_beta  101.011                                                       
_cell_angle_gamma  90.000                                                       
                                                                                
_shelx_F_squared_multiplier     1.000                                           
                                                                                
loop_                                                                           
 _refln_index_h                                                                 
 _refln_index_k                                                                 
 _refln_index_l                                                                 
 _refln_F_squared_calc                                                          
 _refln_F_squared_meas                                                          
 _refln_F_squared_sigma                                                         
 _refln_observed_status                                                         
   0 -12   0        274.46        292.24        12.55 o                         
   1 -12   0         26.98         25.24         3.72 o                         
   2 -12   0         56.30         56.20         4.07 o                         
   1 -11   0        251.57        258.79         9.54 o                         
   2 -11   0        242.60        265.17        11.75 o                         
   3 -11   0         83.49         82.19         7.95 o                         
   4 -11   0         24.02         26.38         3.40 o                         
   0 -10   0        304.92        276.73        11.99 o                         
   1 -10   0         74.57         78.55         4.71 o                         
   2 -10   0         92.31         95.68         5.57 o                         
   3 -10   0        134.16        135.70         6.29 o                         
   4 -10   0         83.08         84.01         5.02 o                         
   5 -10   0         21.09         23.57         4.01 o                         
   6 -10   0         62.46         61.43         7.00 o                         
   1  -9   0        187.46        179.94         5.22 o                         
   2  -9   0        357.93        333.70         7.53 o                         
   3  -9   0         13.41         14.07         2.34 o                         
   4  -9   0        400.99        396.86        11.85 o                         
   5  -9   0        351.20        340.35        11.25 o                         
   6  -9   0        100.88        104.00         5.60 o                         
   0  -8   0         42.30         30.19         3.27 o                         
   1  -8   0       1291.66       1232.30        13.90 o                         
   2  -8   0        316.78        295.79         8.16 o                         
   3  -8   0         50.94         47.33         3.60 o                         
   4  -8   0        110.04        105.52         4.57 o                         
   5  -8   0         74.70         75.59         4.34 o                         
   6  -8   0        322.54        316.17         8.12 o                         
   7  -8   0        402.61        410.32         9.52 o                         
   8  -8   0         47.70         47.86         5.84 o                         
   1  -7   0        177.33        197.62         5.25 o                         
   2  -7   0        401.01        407.33         8.22 o                         
   3  -7   0         38.34         49.12         3.67 o                         
   4  -7   0         29.08         29.86         3.14 o                         
   5  -7   0         15.82         13.60         2.17 o                         
   6  -7   0        235.73        229.60         6.46 o                         
   7  -7   0        287.19        280.38         7.18 o                         
   8  -7   0        137.01        134.86         6.28 o                         
   9  -7   0         26.85         35.31         5.11 o                         
   0  -6   0       3331.80       3527.58        44.11 o                         
   1  -6   0        380.63        406.38         7.22 o                         
   2  -6   0       1147.98       1173.83        12.75 o                         
   3  -6   0        504.33        465.09         8.50 o                         
   4  -6   0        753.43        732.65        12.17 o                         
   5  -6   0        309.56        299.87        13.13 o                         
   6  -6   0         48.81         41.47         3.95 o                         
   7  -6   0        358.63        342.43         9.10 o                         
   8  -6   0         19.59         24.95         5.40 o                         
   9  -6   0        100.59         94.98         8.03 o                         
  10  -6   0         89.38         88.12         6.42 o                         
   1  -5   0        337.46        320.60         5.65 o                         
   2  -5   0        385.28        391.02         6.52 o                         
   3  -5   0         23.00         22.00         2.62 o                         
   4  -5   0        201.88        211.61         6.66 o                         
   5  -5   0        114.64        106.51        11.09 o                         
   6  -5   0        264.49        269.19        17.66 o                         
   7  -5   0        337.36        324.55         9.99 o                         
   8  -5   0         58.48         58.73         5.55 o                         
   9  -5   0        115.26        123.29         9.34 o                         
  10  -5   0         81.22         78.64         6.86 o                         
   0  -4   0       1004.89       1082.15        26.62 o                         
   1  -4   0         65.96         70.48         3.85 o                         
   2  -4   0        422.91        417.55         9.12 o                         
   3  -4   0         58.16         60.08         3.27 o                         
   4  -4   0        451.37        460.28        10.67 o                         
   5  -4   0         22.73         25.39         3.70 o                         
   6  -4   0        640.48        636.57        18.13 o                         
   7  -4   0       1244.01       1232.83        30.22 o                         
   8  -4   0        335.38        323.72         7.69 o                         
   9  -4   0        126.45        122.81         7.76 o                         
  10  -4   0          5.94          1.25         2.16 o                         
  11  -4   0         21.09         20.43         3.65 o                         
   1  -3   0       1213.94       1236.25        26.47 o                         
   2  -3   0        234.95        222.41         6.81 o                         
   3  -3   0         96.03        110.76         5.19 o                         
   4  -3   0         19.68         28.80         3.13 o                         
   5  -3   0        194.79        204.53         7.84 o                         
   6  -3   0        154.56        149.02        11.16 o                         
   7  -3   0        251.35        261.31        17.22 o                         
   8  -3   0        424.26        391.03         8.18 o                         
   9  -3   0          9.58          9.47         2.12 o                         
  10  -3   0         46.21         51.36         4.95 o                         
  11  -3   0         13.40         17.36         3.94 o                         
   0  -2   0       5719.64       5700.30       119.78 o                         
   1  -2   0        706.72        708.95        15.37 o                         
   2  -2   0       1216.06       1251.03        19.02 o                         
   3  -2   0        573.62        564.86         8.92 o                         
   4  -2   0        166.50        177.38         5.32 o                         
   5  -2   0         73.31         85.91         4.22 o                         
   6  -2   0       1412.70       1497.10        21.54 o                         
   7  -2   0        202.91        191.87        15.03 o                         
   8  -2   0        188.45        191.80         5.63 o                         
   9  -2   0        167.95        163.53         5.93 o                         
  10  -2   0         88.66         95.64         5.18 o                         
  11  -2   0         47.01         44.07         5.69 o                         
   1  -1   0       1256.16       1274.47        22.03 o                         
   2  -1   0       6319.28       6317.01       119.03 o                         
   3  -1   0         74.23         81.74         3.10 o                         
   4  -1   0        555.74        557.26        12.26 o                         
   5  -1   0         27.29         32.86         2.99 o                         
   6  -1   0        107.83        118.72         5.03 o                         
   7  -1   0        268.08        262.06        17.51 o                         
   8  -1   0       1108.32       1089.46        17.84 o                         
   9  -1   0          1.56          1.70         1.57 o                         
  10  -1   0         14.46         14.14         2.54 o                         
  11  -1   0         69.30         75.49         4.65 o                         
   1   0   0        377.95        384.04         6.64 o                         
   2   0   0        118.56        115.07         3.68 o                         
   3   0   0        149.85        190.41         7.59 o                         
   4   0   0        546.87        529.96        10.37 o                         
   5   0   0        146.37        157.07         4.49 o                         
   6   0   0        350.83        294.59         7.88 o                         
   7   0   0        330.99        333.61        13.20 o                         
   8   0   0          3.07          2.40         2.33 o                         
   9   0   0        768.67        753.86        11.13 o                         
  10   0   0        302.85        303.52         8.22 o                         
  11   0   0         75.65         72.81         7.00 o                         
   1   1   0       1389.09       1398.56        21.41 o                         
   2   1   0       6052.00       6126.72        92.08 o                         
   3   1   0         75.82         79.87         3.73 o                         
   4   1   0        578.32        565.30        11.11 o                         
   5   1   0         21.27         27.92         2.79 o                         
   6   1   0        105.68        115.91         5.20 o                         
   7   1   0        233.04        228.89         6.20 o                         
   8   1   0       1051.90       1024.04        15.96 o                         
   9   1   0          1.15          1.57         1.85 o                         
  10   1   0          9.66          6.84         2.29 o                         
  11   1   0         61.85         67.71         6.71 o                         
   0   2   0       5443.94       5443.81       115.26 o                         
   1   2   0        676.12        670.88        16.26 o                         
   2   2   0       1271.99       1306.89        18.44 o                         
   3   2   0        569.09        556.67         9.24 o                         
   4   2   0        183.17        197.28         4.89 o                         
   5   2   0         75.27         83.30         3.65 o                         
   6   2   0       1371.08       1467.30        16.12 o                         
   7   2   0        229.84        221.05         5.20 o                         
   8   2   0        186.83        187.63         5.04 o                         
   9   2   0        150.90        152.96         5.55 o                         
  10   2   0        101.23        103.97         5.05 o                         
  11   2   0         48.12         59.97         6.13 o                         
   1   3   0       1334.96       1283.21        16.42 o                         
   2   3   0        193.12        187.64         4.29 o                         
   3   3   0         97.58        110.72         3.23 o                         
   4   3   0         20.72         26.07         1.96 o                         
   5   3   0        174.33        192.19         5.23 o                         
   6   3   0        158.99        161.41         4.55 o                         
   7   3   0        239.85        236.37         6.14 o                         
   8   3   0        418.68        398.12         7.77 o                         
   9   3   0         10.58         12.06         1.94 o                         
  10   3   0         38.95         45.87         3.84 o                         
  11   3   0          7.13         10.82         2.24 o                         
   0   4   0       1075.21       1150.88        15.59 o                         
   1   4   0         57.41         64.67         2.42 o                         
   2   4   0        430.59        416.51         6.18 o                         
   3   4   0         40.27         39.88         2.16 o                         
   4   4   0        495.85        512.50         7.68 o                         
   5   4   0         27.63         30.75         2.38 o                         
   6   4   0        589.19        569.37         9.92 o                         
   7   4   0       1314.36       1289.38        15.97 o                         
   8   4   0        344.01        333.56         6.65 o                         
   9   4   0        112.74        115.88         4.19 o                         
  10   4   0          3.06          2.84         1.69 o                         
  11   4   0         20.51         15.88         4.38 o                         
   1   5   0        321.54        310.11         5.64 o                         
   2   5   0        414.92        419.38         6.68 o                         
   3   5   0         22.53         20.80         2.00 o                         
   4   5   0        240.07        241.82         7.39 o                         
   5   5   0        130.13        133.62         4.97 o                         
   6   5   0        273.44        286.69         7.40 o                         
   7   5   0        371.72        352.77         6.24 o                         
   8   5   0         59.87         53.07         3.06 o                         
   9   5   0        109.44        110.33         4.46 o                         
  10   5   0         91.63         86.79         3.06 o                         
   0   6   0       3293.43       3515.86        49.01 o                         
   1   6   0        413.27        425.97         8.60 o                         
   2   6   0       1157.94       1188.49        18.86 o                         
   3   6   0        435.89        412.34         8.91 o                         
   4   6   0        747.12        707.66        12.96 o                         
   5   6   0        322.40        300.11         6.94 o                         
   6   6   0         61.88         55.78         2.99 o                         
   7   6   0        351.29        329.49         6.98 o                         
   8   6   0         19.07         19.15         2.38 o                         
   9   6   0         92.43         86.14         3.27 o                         
  10   6   0         98.53         97.42         3.68 o                         
   1   7   0        179.00        200.54         6.62 o                         
   2   7   0        367.91        383.06        10.34 o                         
   3   7   0         38.28         48.64         4.42 o                         
   4   7   0         31.02         34.87         2.45 o                         
   5   7   0         14.18         12.83         1.75 o                         
   6   7   0        224.64        222.43         5.27 o                         
   7   7   0        285.20        279.19         6.05 o                         
   8   7   0        118.31        117.67         4.31 o                         
   9   7   0         24.32         26.27         2.57 o                         
   0   8   0         46.11         42.16         5.19 o                         
   1   8   0       1260.65       1218.71        14.95 o                         
   2   8   0        334.61        312.71         5.55 o                         
   3   8   0         43.79         42.38         2.10 o                         
   4   8   0        100.34         95.68         3.46 o                         
   5   8   0         66.08         68.86         3.62 o                         
   6   8   0        345.30        347.25         6.74 o                         
   7   8   0        404.28        414.62         7.16 o                         
   8   8   0         47.21         43.45         2.88 o                         
   1   9   0        201.74        196.25         3.39 o                         
   2   9   0        368.12        348.47         4.97 o                         
   3   9   0         11.79         11.56         1.74 o                         
   4   9   0        366.13        377.66         6.34 o                         
   5   9   0        308.80        313.81         6.29 o                         
   6   9   0        104.02        106.73         3.38 o                         
   7   9   0         11.45          9.96         1.45 o                         
   0  10   0        336.56        333.94         7.81 o                         
   1  10   0         67.77         71.27         2.84 o                         
   2  10   0         82.33         84.70         2.48 o                         
   3  10   0        163.43        166.31         4.17 o                         
   4  10   0         97.16         96.34         3.49 o                         
   5  10   0         19.34         19.84         1.97 o                         
   6  10   0         65.85         68.11         3.27 o                         
   1  11   0        246.37        246.49         4.20 o                         
   2  11   0        246.62        246.33         5.43 o                         
   3  11   0         81.92         86.67         3.43 o                         
   4  11   0         17.70         16.69         2.05 o                         
   5  11   0          0.59         -0.15         2.63 o                         
   0  12   0        309.53        321.01         7.74 o                         
   1  12   0         21.11         19.36         1.52 o                         
   2  12   0         64.24         62.41         3.07 o                         
  -2 -12   1          7.03          2.87         1.91 o                         
  -1 -12   1         46.68         41.97         4.02 o                         
   0 -12   1         93.62         95.81         5.54 o                         
   1 -12   1        231.67        226.58        11.52 o                         
   2 -12   1         20.24         17.51         3.65 o                         
  -5 -11   1        125.40        124.75         7.73 o                         
  -4 -11   1          1.80          3.57         2.22 o                         
  -3 -11   1         33.38         41.21         4.32 o                         
  -2 -11   1         38.40         36.18         4.54 o                         
  -1 -11   1        152.72        158.08         7.58 o                         
   0 -11   1        155.31        165.31         7.58 o                         
   1 -11   1         67.12         62.45         5.47 o                         
   2 -11   1         22.54         17.59         3.35 o                         
   3 -11   1        125.27        138.68         5.22 o                         
   5 -11   1         55.65         71.06         6.13 o                         
  -6 -10   1        141.07        142.69         8.90 o                         
  -5 -10   1         22.30         27.84         4.01 o                         
  -4 -10   1          1.67          2.84         2.25 o                         
  -3 -10   1         25.91         22.11         3.33 o                         
  -2 -10   1         35.38         30.65         4.43 o                         
  -1 -10   1         46.96         47.88         4.13 o                         
   0 -10   1         11.87         12.82         3.09 o                         
   1 -10   1        376.38        367.84        13.58 o                         
   2 -10   1         60.79         53.93         4.58 o                         
   3 -10   1         29.64         32.68         3.81 o                         
   4 -10   1         11.34         10.75         2.11 o                         
   5 -10   1         56.31         57.49         6.42 o                         
   6 -10   1         11.29         12.26         3.79 o                         
  -7  -9   1        285.12        307.42        13.13 o                         
  -6  -9   1        332.22        321.24        10.57 o                         
  -5  -9   1        158.56        154.12         7.84 o                         
  -4  -9   1        120.30        123.87         5.07 o                         
  -3  -9   1        599.46        563.40         9.87 o                         
  -2  -9   1         62.93         57.23         3.75 o                         
  -1  -9   1        246.40        241.93         6.73 o                         
   0  -9   1        823.11        762.28        11.30 o                         
   1  -9   1         65.73         65.05         3.72 o                         
   2  -9   1        401.15        393.92         7.91 o                         
   3  -9   1        520.97        508.18        10.43 o                         
   4  -9   1        375.12        354.53         8.68 o                         
   5  -9   1         47.71         59.33         6.86 o                         
   6  -9   1        175.64        182.66        16.05 o                         
   7  -9   1         30.89         28.31         5.11 o                         
  -8  -8   1        140.67        155.53         9.19 o                         
  -7  -8   1         34.55         32.88         4.30 o                         
  -6  -8   1        334.61        325.96         8.92 o                         
  -5  -8   1        216.22        206.93         7.32 o                         
  -4  -8   1        126.79        127.61         5.22 o                         
  -3  -8   1        407.09        401.84         8.75 o                         
  -2  -8   1       1313.20       1275.45        16.66 o                         
  -1  -8   1         71.52         64.35         3.11 o                         
   0  -8   1         83.54         85.79         3.53 o                         
   1  -8   1        556.68        539.69         7.84 o                         
   2  -8   1        429.94        437.37         9.89 o                         
   3  -8   1        406.97        376.55         7.32 o                         
   4  -8   1        155.87        150.72         5.50 o                         
   5  -8   1        203.95        212.94        13.84 o                         
   6  -8   1        146.60        146.03         7.16 o                         
   7  -8   1          4.06          4.27         2.26 o                         
   8  -8   1        374.31        370.44        14.01 o                         
  -9  -7   1        111.55        123.10         5.67 o                         
  -8  -7   1         28.81         26.39         3.00 o                         
  -7  -7   1         66.79         70.25         4.02 o                         
  -6  -7   1        858.94        818.70        13.10 o                         
  -5  -7   1        427.89        413.24         9.24 o                         
  -4  -7   1         26.59         28.99         3.26 o                         
  -3  -7   1        231.37        208.08         6.54 o                         
  -2  -7   1        469.49        475.98         9.07 o                         
  -1  -7   1         19.24         18.70         2.00 o                         
   0  -7   1       1705.11       1688.16        16.33 o                         
   1  -7   1        485.46        478.90         8.91 o                         
   2  -7   1        458.77        475.22         9.04 o                         
   3  -7   1        110.13        103.22         5.29 o                         
   4  -7   1        136.23        134.50         5.52 o                         
   5  -7   1        105.98        103.95         4.77 o                         
   6  -7   1        292.37        284.96         8.95 o                         
   7  -7   1        160.88        168.37        11.09 o                         
   8  -7   1        196.28        188.22        11.09 o                         
   9  -7   1        176.12        184.43         9.34 o                         
 -10  -6   1         68.47         71.94         5.98 o                         
  -9  -6   1         40.64         42.35         3.84 o                         
  -8  -6   1        754.33        711.15        13.20 o                         
  -7  -6   1        329.97        323.28         7.55 o                         
  -6  -6   1        409.50        418.39         8.95 o                         
  -5  -6   1        130.84        138.58         6.32 o                         
  -4  -6   1        222.54        224.30         8.23 o                         
  -3  -6   1         28.79         29.59         2.29 o                         
  -2  -6   1        942.20        938.26        11.10 o                         
  -1  -6   1        401.94        414.11         7.27 o                         
   0  -6   1        369.56        398.48         7.09 o                         
   1  -6   1        931.15       1001.60        12.29 o                         
   2  -6   1        197.05        197.26         5.11 o                         
   3  -6   1        120.92        120.75         4.26 o                         
   4  -6   1         29.10         26.73         3.38 o                         
   5  -6   1          1.10         -0.24         2.55 o                         
   6  -6   1         21.17         19.98         3.29 o                         
   7  -6   1        352.11        326.45        14.59 o                         
   8  -6   1        262.17        254.74        13.72 o                         
   9  -6   1         59.25         56.91         6.57 o                         
  10  -6   1         11.39         12.11         3.21 o                         
 -10  -5   1         95.22         98.77         7.59 o                         
  -9  -5   1        492.26        485.72        10.86 o                         
  -8  -5   1        112.83        109.90         5.68 o                         
  -7  -5   1        255.02        265.06         8.87 o                         
  -6  -5   1        936.35        929.99        35.02 o                         
  -5  -5   1        457.94        462.08        21.60 o                         
  -4  -5   1         12.09         16.04         2.27 o                         
  -3  -5   1        148.02        155.22         4.68 o                         
  -2  -5   1        650.24        677.81         9.67 o                         
  -1  -5   1        654.31        640.94         7.93 o                         
   0  -5   1       1327.68       1349.47        14.17 o                         
   1  -5   1       2046.10       2151.37        20.03 o                         
   2  -5   1        489.50        541.24         8.43 o                         
   3  -5   1         80.86         94.01         4.53 o                         
   4  -5   1        324.33        331.85         8.18 o                         
   5  -5   1        208.37        197.16        10.20 o                         
   6  -5   1        719.40        694.93        30.21 o                         
   7  -5   1        190.75        183.59         8.18 o                         
   8  -5   1         90.70         93.53         7.45 o                         
   9  -5   1        242.56        245.02         9.22 o                         
  10  -5   1         45.04         42.75         5.69 o                         
 -11  -4   1         42.44         46.99         5.11 o                         
 -10  -4   1         56.58         58.29         4.85 o                         
  -9  -4   1         96.58         92.50         3.61 o                         
  -8  -4   1        141.23        139.62         5.18 o                         
  -7  -4   1        166.25        163.85        14.59 o                         
  -6  -4   1        148.75        137.45         8.51 o                         
  -5  -4   1         34.21         21.40         3.07 o                         
  -4  -4   1        225.21        236.75         6.49 o                         
  -3  -4   1        685.89        713.39        10.19 o                         
  -2  -4   1        337.04        333.65         8.36 o                         
  -1  -4   1        443.71        423.20         9.51 o                         
   0  -4   1        637.20        654.68        11.89 o                         
   1  -4   1        436.84        452.89         9.23 o                         
   2  -4   1        510.70        578.79        13.80 o                         
   3  -4   1         92.11        101.58         5.85 o                         
   4  -4   1        178.97        192.98         8.96 o                         
   5  -4   1        153.03        148.95         6.77 o                         
   6  -4   1        219.89        226.29        15.61 o                         
   7  -4   1        914.56        939.30        23.09 o                         
   8  -4   1        158.46        153.68         5.92 o                         
   9  -4   1        154.18        140.28         5.85 o                         
  10  -4   1         50.56         44.99         4.43 o                         
 -11  -3   1          6.09          8.61         3.21 o                         
 -10  -3   1         63.76         69.74         3.69 o                         
  -9  -3   1         98.21        106.94         3.80 o                         
  -8  -3   1         48.81         49.32         3.34 o                         
  -7  -3   1        392.54        395.69        20.87 o                         
  -6  -3   1          9.90         11.62         3.00 o                         
  -5  -3   1       1037.73       1112.73        19.40 o                         
  -4  -3   1        117.81        105.17         6.98 o                         
  -3  -3   1         25.17         27.94         2.87 o                         
  -2  -3   1        528.29        491.53        10.96 o                         
  -1  -3   1       2425.42       2459.87        75.71 o                         
   0  -3   1       5128.95       5103.16        84.75 o                         
   1  -3   1        119.54        130.66         7.33 o                         
   2  -3   1       1355.79       1386.56        39.32 o                         
   3  -3   1         30.61         34.76         4.84 o                         
   4  -3   1       1481.79       1565.37        27.80 o                         
   5  -3   1         34.37         29.58         2.82 o                         
   6  -3   1        250.33        236.94         7.86 o                         
   7  -3   1        559.01        591.20        26.85 o                         
   8  -3   1        869.18        846.51        16.99 o                         
   9  -3   1        286.31        281.37         7.64 o                         
  10  -3   1         66.47         66.91         5.11 o                         
  11  -3   1         33.69         36.19         4.82 o                         
 -11  -2   1         63.94         73.67         6.86 o                         
 -10  -2   1          1.63          1.64         1.63 o                         
  -9  -2   1        203.64        202.62         5.12 o                         
  -8  -2   1        197.61        192.86         7.73 o                         
  -7  -2   1        611.22        592.40        17.86 o                         
  -6  -2   1        336.32        317.80         9.40 o                         
  -5  -2   1        835.53        878.10        13.90 o                         
  -4  -2   1        148.86        135.20         5.33 o                         
  -3  -2   1         47.50         53.09         2.61 o                         
  -2  -2   1       1417.96       1342.71        23.87 o                         
  -1  -2   1        208.52        186.65         6.95 o                         
   0  -2   1      14504.45      14541.63       210.26 o                         
   1  -2   1        441.73        404.32         8.84 o                         
   2  -2   1       3421.84       3401.31        45.41 o                         
   3  -2   1       1559.94       1723.19        32.91 o                         
   4  -2   1         71.92         72.05         3.64 o                         
   5  -2   1        887.35       1001.07        19.98 o                         
   6  -2   1         78.34         65.45         3.52 o                         
   7  -2   1         58.05         62.60        10.21 o                         
   8  -2   1         72.94         76.26         4.56 o                         
   9  -2   1         29.38         26.41         3.00 o                         
  10  -2   1        178.87        170.50         7.48 o                         
  11  -2   1         40.61         44.30         3.97 o                         
 -11  -1   1         16.69         18.02         2.39 o                         
 -10  -1   1        129.15        129.59         4.87 o                         
  -9  -1   1        181.97        177.53         4.94 o                         
  -8  -1   1        220.01        208.51         9.25 o                         
  -7  -1   1        587.54        621.40        15.94 o                         
  -6  -1   1        633.29        665.09        11.15 o                         
  -5  -1   1        692.34        714.85        11.81 o                         
  -4  -1   1        824.71        798.30        16.75 o                         
  -3  -1   1       3031.63       3004.56        33.39 o                         
  -2  -1   1       6645.77       6629.55        77.61 o                         
   1  -1   1       1309.44       1406.21        34.44 o                         
   2  -1   1       6865.82       6620.37       144.44 o                         
   3  -1   1        115.72         87.39         7.88 o                         
   4  -1   1        425.30        428.23        12.40 o                         
   5  -1   1         18.74         20.06         2.49 o                         
   6  -1   1        414.10        413.06        11.50 o                         
   7  -1   1         53.22         45.13         6.09 o                         
   8  -1   1        532.16        488.93         9.44 o                         
   9  -1   1        122.18        116.42         4.97 o                         
  10  -1   1        167.84        165.70         5.92 o                         
  11  -1   1         23.06         25.69         3.36 o                         
 -11   0   1         49.02         46.98         5.78 o                         
 -10   0   1        171.22        165.91         5.49 o                         
  -9   0   1        273.45        252.40         6.04 o                         
  -8   0   1       2908.55       2894.54        54.78 o                         
  -7   0   1        984.01        963.86        18.33 o                         
  -6   0   1        291.58        322.71         8.55 o                         
  -5   0   1       1557.18       1756.09        18.71 o                         
  -4   0   1         20.08         38.31         3.49 o                         
  -3   0   1        471.98        459.71         8.84 o                         
  -2   0   1       2818.62       2682.53        41.37 o                         
  -1   0   1       6335.45       6091.71        82.44 o                         
   0   0   1         50.33         53.70         3.94 o                         
   1   0   1      13688.32      12712.08       188.99 o                         
   2   0   1       7627.55       7577.29        90.15 o                         
   3   0   1         77.73         90.47         3.46 o                         
   4   0   1        633.03        713.07        14.33 o                         
   5   0   1        140.58        144.29         5.94 o                         
   6   0   1        157.71        143.14         5.73 o                         
   7   0   1          1.42          2.01         2.41 o                         
   8   0   1        215.62        212.21         5.72 o                         
   9   0   1        225.63        204.88         6.18 o                         
  10   0   1          1.79          2.78         1.97 o                         
  11   0   1          5.37         10.65         3.65 o                         
 -11   1   1         18.35         23.04         3.06 o                         
 -10   1   1        111.28        119.93         5.55 o                         
  -9   1   1        156.11        148.91         4.85 o                         
  -8   1   1        222.28        231.52         9.77 o                         
  -7   1   1        619.82        658.72        12.03 o                         
  -6   1   1        567.31        621.61        10.97 o                         
  -5   1   1        690.68        704.93        10.85 o                         
  -4   1   1        811.96        805.15        14.96 o                         
  -3   1   1       3212.10       3159.00        34.81 o                         
  -2   1   1       6605.44       6481.87        78.59 o                         
  -1   1   1        158.59        103.73         4.23 o                         
   1   1   1       1305.39       1344.53        22.01 o                         
   2   1   1       7005.23       6834.33        81.31 o                         
   3   1   1        145.06        109.00         5.01 o                         
   4   1   1        434.93        438.74         8.21 o                         
   5   1   1         12.31         16.23         2.64 o                         
   6   1   1        397.38        393.31         7.90 o                         
   7   1   1         48.55         45.79         3.63 o                         
   8   1   1        523.25        481.13         7.84 o                         
   9   1   1        103.29        101.35         5.43 o                         
  10   1   1        156.76        156.88         6.09 o                         
  11   1   1         20.50         23.64         4.23 o                         
 -11   2   1         58.81         67.44         3.60 o                         
 -10   2   1          0.96          2.53         2.02 o                         
  -9   2   1        195.78        197.84         5.51 o                         
  -8   2   1        203.16        196.89         6.26 o                         
  -7   2   1        589.72        572.70         9.58 o                         
  -6   2   1        360.47        338.88         7.81 o                         
  -5   2   1        882.55        903.86        12.04 o                         
  -4   2   1        150.54        141.32         3.85 o                         
  -3   2   1         38.88         45.19         3.25 o                         
  -2   2   1       1457.70       1373.98        37.35 o                         
  -1   2   1        242.87        228.62         9.19 o                         
   0   2   1      14421.30      14414.12       206.38 o                         
   1   2   1        511.22        466.16        14.74 o                         
   2   2   1       3510.35       3448.91        37.63 o                         
   3   2   1       1567.40       1646.74        18.61 o                         
   4   2   1         58.77         58.42         3.28 o                         
   5   2   1        925.99       1010.24        14.25 o                         
   6   2   1         80.38         68.06         3.27 o                         
   7   2   1         45.93         47.32         3.63 o                         
   8   2   1         57.93         60.59         4.13 o                         
   9   2   1         29.18         33.17         3.67 o                         
  10   2   1        172.30        169.30         7.58 o                         
  11   2   1         42.40         50.93         5.54 o                         
 -11   3   1          7.20          7.89         1.58 o                         
 -10   3   1         63.49         63.66         4.40 o                         
  -9   3   1        121.20        128.71         4.15 o                         
  -8   3   1         49.94         51.17         2.95 o                         
  -7   3   1        364.74        367.95         7.65 o                         
  -6   3   1          8.95          9.63         1.97 o                         
  -5   3   1       1032.72       1116.96        13.19 o                         
  -4   3   1        133.96        119.33         3.15 o                         
  -3   3   1         17.65         17.42         1.62 o                         
  -2   3   1        525.56        481.56         7.27 o                         
  -1   3   1       2476.19       2466.71        28.13 o                         
   0   3   1       5215.05       5161.80        62.91 o                         
   1   3   1        109.67        114.17         4.30 o                         
   2   3   1       1290.84       1318.09        15.50 o                         
   3   3   1         19.18         21.09         2.12 o                         
   4   3   1       1444.60       1550.98        16.02 o                         
   5   3   1         34.98         27.42         2.31 o                         
   6   3   1        285.41        277.15         6.36 o                         
   7   3   1        548.94        573.49         9.59 o                         
   8   3   1        829.86        829.56        14.70 o                         
   9   3   1        295.60        303.34         8.09 o                         
  10   3   1         57.11         54.53         3.87 o                         
  11   3   1         36.34         39.10         3.28 o                         
 -11   4   1         38.85         37.54         3.35 o                         
 -10   4   1         55.57         57.13         3.44 o                         
  -9   4   1         86.29         83.62         3.80 o                         
  -8   4   1        156.38        153.20         3.65 o                         
  -7   4   1        162.48        167.17         5.30 o                         
  -6   4   1        140.31        132.49         4.77 o                         
  -5   4   1         30.18         21.03         2.55 o                         
  -4   4   1        201.48        216.04         5.92 o                         
  -3   4   1        652.29        670.71         9.59 o                         
  -2   4   1        392.34        381.98         5.76 o                         
  -1   4   1        450.84        423.97         6.07 o                         
   0   4   1        627.14        641.39         7.93 o                         
   1   4   1        364.17        390.61         5.93 o                         
   2   4   1        499.37        595.68         8.40 o                         
   3   4   1         86.52         87.21         3.70 o                         
   4   4   1        147.78        159.14         4.67 o                         
   5   4   1        129.10        136.64         5.17 o                         
   6   4   1        214.70        220.58         5.57 o                         
   7   4   1        953.28        939.35        13.23 o                         
   8   4   1        187.18        176.07         4.98 o                         
   9   4   1        155.15        143.40         5.03 o                         
  10   4   1         47.31         46.54         4.49 o                         
 -10   5   1        100.16        102.94         3.36 o                         
  -9   5   1        521.24        523.03         8.33 o                         
  -8   5   1        111.27        102.47         3.78 o                         
  -7   5   1        222.60        235.48         5.57 o                         
  -6   5   1       1015.39        945.78        15.09 o                         
  -5   5   1        461.42        450.09         9.16 o                         
  -4   5   1          6.88         11.28         2.40 o                         
  -3   5   1        118.14        133.46         4.72 o                         
  -2   5   1        657.69        688.67         9.85 o                         
  -1   5   1        641.95        634.79         8.45 o                         
   0   5   1       1370.23       1385.94        14.55 o                         
   1   5   1       2007.90       2117.03        22.40 o                         
   2   5   1        443.82        515.71         8.40 o                         
   3   5   1        111.35        131.63         4.68 o                         
   4   5   1        321.29        331.05         8.79 o                         
   5   5   1        186.61        181.67         5.80 o                         
   6   5   1        767.14        748.78        12.99 o                         
   7   5   1        179.03        178.00         4.99 o                         
   8   5   1         95.50        100.37         5.10 o                         
   9   5   1        251.16        244.68         8.51 o                         
  10   5   1         47.58         50.78         5.69 o                         
 -10   6   1         64.78         62.51         3.19 o                         
  -9   6   1         41.79         43.68         2.51 o                         
  -8   6   1        769.64        722.03        10.58 o                         
  -7   6   1        307.66        311.30         6.32 o                         
  -6   6   1        381.26        389.81         6.63 o                         
  -5   6   1        109.70        110.52         4.46 o                         
  -4   6   1        239.66        245.76         7.15 o                         
  -3   6   1         26.75         28.02         3.12 o                         
  -2   6   1        985.41        979.57        13.30 o                         
  -1   6   1        400.97        413.92         7.87 o                         
   0   6   1        374.09        414.48         7.20 o                         
   1   6   1        868.02        951.48        13.36 o                         
   2   6   1        211.52        210.06         6.40 o                         
   3   6   1        126.31        137.74         5.35 o                         
   4   6   1         38.28         37.26         3.20 o                         
   5   6   1          1.80          0.95         1.66 o                         
   6   6   1         23.14         21.16         2.04 o                         
   7   6   1        374.34        341.83         7.03 o                         
   8   6   1        275.13        261.51         6.30 o                         
   9   6   1         58.50         54.20         3.95 o                         
  10   6   1         11.43         10.78         2.04 o                         
  -9   7   1        106.71        116.56         3.79 o                         
  -8   7   1         30.28         28.11         3.16 o                         
  -7   7   1         82.14         86.68         3.77 o                         
  -6   7   1        835.33        794.48        10.76 o                         
  -5   7   1        425.16        411.98         6.52 o                         
  -4   7   1         21.41         22.53         2.40 o                         
  -3   7   1        250.18        217.13         7.81 o                         
  -2   7   1        466.62        479.11        11.63 o                         
  -1   7   1         12.97          9.13         2.27 o                         
   0   7   1       1719.12       1698.72        25.31 o                         
   1   7   1        470.33        476.22        10.49 o                         
   2   7   1        503.53        512.35        12.03 o                         
   3   7   1        126.04        119.82         7.16 o                         
   4   7   1        148.02        143.26         4.26 o                         
   5   7   1         94.47         89.29         3.33 o                         
   6   7   1        308.23        306.40         6.06 o                         
   7   7   1        149.61        142.22         4.44 o                         
   8   7   1        207.23        196.41         5.21 o                         
   9   7   1        163.25        169.10         8.76 o                         
  -9   8   1         73.71         77.21         4.34 o                         
  -8   8   1        140.20        156.49         4.46 o                         
  -7   8   1         36.55         34.79         2.58 o                         
  -6   8   1        351.13        345.12         6.77 o                         
  -5   8   1        227.17        225.45         5.54 o                         
  -4   8   1        137.62        134.94         3.44 o                         
  -3   8   1        381.80        368.87         5.10 o                         
  -2   8   1       1269.25       1233.44        13.25 o                         
  -1   8   1         75.45         68.73         3.58 o                         
   0   8   1         73.41         74.71         3.45 o                         
   1   8   1        571.47        532.69         8.57 o                         
   2   8   1        421.16        412.00         6.81 o                         
   3   8   1        408.93        377.14         5.69 o                         
   4   8   1        150.39        143.70         4.17 o                         
   5   8   1        205.90        213.48         5.45 o                         
   6   8   1        142.30        151.17         4.58 o                         
   7   8   1          2.81          1.83         1.44 o                         
   8   8   1        370.76        373.33         6.79 o                         
  -8   9   1         26.63         28.84         3.20 o                         
  -7   9   1        288.49        299.91         5.01 o                         
  -6   9   1        313.31        312.67         5.55 o                         
  -5   9   1        158.04        152.29         4.53 o                         
  -4   9   1        108.15        109.90         3.56 o                         
  -3   9   1        548.66        518.04         7.20 o                         
  -2   9   1         63.24         61.52         2.35 o                         
  -1   9   1        280.01        267.34         4.04 o                         
   0   9   1        828.00        762.54         7.55 o                         
   1   9   1         65.58         65.97         2.33 o                         
   2   9   1        412.80        405.02         5.52 o                         
   3   9   1        496.97        497.72         8.06 o                         
   4   9   1        367.09        353.90         6.64 o                         
   5   9   1         47.45         58.53         3.21 o                         
   6   9   1        145.17        150.95         4.25 o                         
   7   9   1         36.25         34.93         2.67 o                         
  -6  10   1        143.12        141.75         4.39 o                         
  -5  10   1         29.97         34.04         4.31 o                         
  -4  10   1          0.63          0.76         1.26 o                         
  -3  10   1         25.78         24.84         2.06 o                         
  -2  10   1         39.37         36.32         2.23 o                         
  -1  10   1         57.45         59.68         2.67 o                         
   0  10   1          8.52          6.27         1.37 o                         
   1  10   1        340.84        337.88         5.59 o                         
   2  10   1         47.11         42.98         2.55 o                         
   3  10   1         27.15         29.75         2.31 o                         
   4  10   1          7.54          5.55         1.43 o                         
   5  10   1         69.94         74.33         3.23 o                         
   6  10   1         12.24         11.63         1.87 o                         
  -5  11   1        126.78        146.78         7.73 o                         
  -4  11   1          0.28          0.11         1.48 o                         
  -3  11   1         32.84         36.19         3.66 o                         
  -2  11   1         39.63         35.48         2.60 o                         
  -1  11   1        155.56        152.90         3.37 o                         
   0  11   1        152.34        153.50         3.43 o                         
   1  11   1         70.99         70.80         2.90 o                         
   2  11   1         29.14         27.62         2.00 o                         
   3  11   1        102.69        116.32         4.39 o                         
   4  11   1         52.30         57.56         3.10 o                         
   5  11   1         66.72         82.87         6.42 o                         
  -2  12   1         13.72         13.22         1.89 o                         
  -1  12   1         56.62         54.34         2.44 o                         
   0  12   1         93.40         93.83         2.92 o                         
   1  12   1        269.69        257.46         4.27 o                         
   2  12   1         18.22         18.84         2.11 o                         
  -2 -12   2         60.50         58.36         4.07 o                         
  -1 -12   2         99.98        107.87         5.26 o                         
   0 -12   2        103.15        106.50         5.31 o                         
   1 -12   2        107.85        106.80         7.30 o                         
  -5 -11   2        101.30        103.59         7.15 o                         
  -4 -11   2         26.90         29.91         3.76 o                         
  -3 -11   2         19.42         17.39         3.03 o                         
  -2 -11   2        340.43        355.11        11.09 o                         
  -1 -11   2          2.94          1.96         2.85 o                         
   0 -11   2         57.66         60.11         5.47 o                         
   1 -11   2        157.01        156.59         6.34 o                         
   2 -11   2         77.14         77.31         5.23 o                         
   3 -11   2        119.84        119.09         5.81 o                         
   4 -11   2         20.39         20.68         2.79 o                         
  -6 -10   2         76.75         83.60         7.30 o                         
  -5 -10   2        161.60        166.92         7.27 o                         
  -4 -10   2        279.55        290.30         7.73 o                         
  -3 -10   2         65.68         65.18         4.18 o                         
  -2 -10   2         18.99         20.06         2.98 o                         
  -1 -10   2        132.62        132.45         5.27 o                         
   0 -10   2         72.68         72.23         4.48 o                         
   1 -10   2         80.39         87.67         3.83 o                         
   2 -10   2        504.26        488.49        10.78 o                         
   3 -10   2         53.94         59.05         4.36 o                         
   4 -10   2         23.38         21.42         3.46 o                         
   5 -10   2        106.59        113.36         8.03 o                         
   6 -10   2         47.34         47.57         5.40 o                         
  -8  -9   2        154.07        149.26         8.46 o                         
  -7  -9   2        109.37        103.03         9.12 o                         
  -6  -9   2        139.60        144.18         5.88 o                         
  -5  -9   2        315.01        309.20         7.69 o                         
  -4  -9   2        206.71        205.15         5.64 o                         
  -3  -9   2        125.92        126.22         4.50 o                         
  -2  -9   2        105.34        110.20         4.50 o                         
  -1  -9   2         77.01         81.71         4.20 o                         
   0  -9   2        590.99        565.29         8.33 o                         
   1  -9   2        159.14        146.13         4.57 o                         
   2  -9   2        221.55        205.16         5.74 o                         
   3  -9   2         83.24         82.14         5.02 o                         
   4  -9   2        127.00        114.22         5.90 o                         
   5  -9   2         35.00         32.25         4.12 o                         
   6  -9   2         52.48         55.59         6.57 o                         
   7  -9   2          3.04          4.82         2.92 o                         
  -8  -8   2         42.63         48.30         6.42 o                         
  -7  -8   2         60.49         66.61         5.62 o                         
  -6  -8   2        146.13        148.25         6.25 o                         
  -5  -8   2        472.72        458.27        10.98 o                         
  -4  -8   2        599.58        593.39        10.67 o                         
  -3  -8   2         29.08         30.46         2.56 o                         
  -2  -8   2        354.81        334.50         7.16 o                         
  -1  -8   2       1162.10       1166.18        14.65 o                         
   0  -8   2        227.57        211.62         5.29 o                         
   1  -8   2        149.34        145.38         5.52 o                         
   2  -8   2         32.98         26.92         3.19 o                         
   3  -8   2        150.88        130.19         5.25 o                         
   4  -8   2        179.34        193.07         6.88 o                         
   5  -8   2          0.67          1.84         2.26 o                         
   6  -8   2        158.03        146.17         7.11 o                         
   7  -8   2         10.86          7.30         3.65 o                         
   8  -8   2        123.92        128.54         7.88 o                         
  -9  -7   2        190.38        203.40        10.65 o                         
  -8  -7   2        153.65        161.25         9.34 o                         
  -7  -7   2        202.02        199.56         6.91 o                         
  -6  -7   2        505.29        489.58        11.12 o                         
  -5  -7   2        564.28        515.11        10.46 o                         
  -4  -7   2        408.30        404.00         9.44 o                         
  -3  -7   2        354.52        337.82         7.70 o                         
  -2  -7   2        236.30        224.35         5.80 o                         
  -1  -7   2        121.63        116.00         3.77 o                         
   0  -7   2        685.92        655.02         9.39 o                         
   1  -7   2        256.18        237.37         5.41 o                         
   2  -7   2        606.12        606.89        15.33 o                         
   3  -7   2          7.02          9.51         2.37 o                         
   4  -7   2        589.48        582.74        15.56 o                         
   5  -7   2        157.52        148.25         9.98 o                         
   6  -7   2         42.11         46.93         5.85 o                         
   7  -7   2         81.18         83.01         8.46 o                         
   8  -7   2         15.32         19.99         4.52 o                         
   9  -7   2        156.97        152.91         8.32 o                         
 -10  -6   2        121.12        127.44         5.42 o                         
  -9  -6   2         31.11         34.11         3.35 o                         
  -8  -6   2         74.26         64.91         4.08 o                         
  -7  -6   2        241.36        240.59         7.46 o                         
  -6  -6   2        338.41        333.05         8.59 o                         
  -5  -6   2        169.83        171.19         7.14 o                         
  -4  -6   2         43.06         42.66         3.46 o                         
  -3  -6   2         38.66         39.42         2.86 o                         
  -2  -6   2         81.58         73.03         3.05 o                         
  -1  -6   2       1087.64       1054.95        11.41 o                         
   0  -6   2        794.76        766.19         9.60 o                         
   1  -6   2        101.39        110.80         3.67 o                         
   2  -6   2        338.63        343.49         6.42 o                         
   3  -6   2        394.80        394.23        10.74 o                         
   4  -6   2         58.15         59.25         5.50 o                         
   5  -6   2        415.20        432.92        16.65 o                         
   6  -6   2        293.73        279.82        11.56 o                         
   7  -6   2          6.28          5.14         3.37 o                         
   8  -6   2         75.65         82.87         8.61 o                         
   9  -6   2         55.45         56.47         6.42 o                         
 -10  -5   2        412.75        417.79        11.04 o                         
  -9  -5   2        317.11        316.35         8.55 o                         
  -8  -5   2        293.63        283.85         6.67 o                         
  -7  -5   2        180.73        161.65         5.43 o                         
  -6  -5   2        252.32        230.33         8.04 o                         
  -5  -5   2        454.96        471.29         9.08 o                         
  -4  -5   2         99.82        105.90         3.56 o                         
  -3  -5   2         40.97         40.23         2.61 o                         
  -2  -5   2        286.09        260.34         5.24 o                         
  -1  -5   2        207.59        222.39         4.17 o                         
   0  -5   2       3482.18       3492.94        29.96 o                         
   1  -5   2       1709.69       1635.66        19.19 o                         
   2  -5   2        534.98        567.28        11.28 o                         
   3  -5   2         16.29         14.52         2.46 o                         
   4  -5   2         69.66         75.34         5.36 o                         
   5  -5   2        152.34        180.22        10.31 o                         
   6  -5   2        211.57        202.99        11.55 o                         
   7  -5   2        649.30        631.67        14.27 o                         
   8  -5   2         28.93         32.09         3.95 o                         
   9  -5   2         16.41         19.70         2.87 o                         
  10  -5   2        105.45         99.06         7.15 o                         
 -11  -4   2        145.86        161.06         5.83 o                         
 -10  -4   2        103.95         97.37         4.68 o                         
  -9  -4   2        210.52        218.53         5.45 o                         
  -8  -4   2         48.25         51.38         3.58 o                         
  -7  -4   2        208.99        219.54         7.79 o                         
  -6  -4   2         20.19         22.56         3.04 o                         
  -5  -4   2         12.09          7.94         1.80 o                         
  -4  -4   2        108.23        132.09         5.12 o                         
  -3  -4   2         72.09         64.17         3.27 o                         
  -2  -4   2        298.60        294.05         5.50 o                         
  -1  -4   2       1037.12       1001.20        13.05 o                         
   0  -4   2       1074.28       1125.97        15.50 o                         
   1  -4   2       1477.33       1543.79        25.14 o                         
   2  -4   2       1347.49       1353.95        18.37 o                         
   3  -4   2       1446.84       1553.09        27.51 o                         
   4  -4   2        611.14        600.71        25.68 o                         
   5  -4   2        109.77        106.84         5.46 o                         
   6  -4   2         26.01         33.85         8.03 o                         
   7  -4   2        115.33        114.70         5.23 o                         
   8  -4   2        705.78        679.12        12.62 o                         
   9  -4   2        185.46        196.79         6.70 o                         
  10  -4   2         40.64         43.77         3.45 o                         
 -11  -3   2         50.11         52.97         4.18 o                         
 -10  -3   2         12.93         13.49         2.49 o                         
  -9  -3   2        175.59        180.55         5.07 o                         
  -8  -3   2        267.54        261.08         5.96 o                         
  -7  -3   2        171.41        162.82         7.05 o                         
  -6  -3   2        214.02        217.78         7.06 o                         
  -5  -3   2        332.20        318.19         7.77 o                         
  -4  -3   2        678.44        711.81        11.84 o                         
  -3  -3   2        432.04        475.46        10.99 o                         
  -2  -3   2        400.80        411.04         8.60 o                         
  -1  -3   2        368.71        376.90         7.93 o                         
   0  -3   2       1929.59       1999.27        25.47 o                         
   1  -3   2       3697.11       3765.37        43.33 o                         
   2  -3   2        591.54        675.46        15.02 o                         
   3  -3   2        228.74        266.45         7.44 o                         
   4  -3   2        230.82        236.64        10.13 o                         
   5  -3   2         19.50         22.35         3.75 o                         
   6  -3   2         16.08         16.81         4.21 o                         
   7  -3   2        437.50        384.60        21.60 o                         
   8  -3   2        455.80        455.28         9.92 o                         
   9  -3   2        352.58        341.09         9.62 o                         
  10  -3   2          3.82          7.17         2.07 o                         
 -11  -2   2         10.34          9.66         2.70 o                         
 -10  -2   2        123.21        110.64         5.21 o                         
  -9  -2   2         59.06         59.01         3.42 o                         
  -8  -2   2        404.91        406.93         9.07 o                         
  -7  -2   2        303.00        291.59         7.65 o                         
  -6  -2   2        551.40        552.49        11.29 o                         
  -5  -2   2        855.88        908.64        14.35 o                         
  -4  -2   2        142.11        158.33         6.95 o                         
  -3  -2   2        140.50        138.15         4.84 o                         
  -2  -2   2       1380.89       1367.96        48.43 o                         
  -1  -2   2       1223.51       1287.72        19.13 o                         
   0  -2   2       3476.63       3524.28        45.60 o                         
   1  -2   2       6265.34       6327.82        78.90 o                         
   2  -2   2        690.11        764.06        18.43 o                         
   3  -2   2        909.67        919.63        33.56 o                         
   4  -2   2        624.20        612.16        13.40 o                         
   5  -2   2        191.09        218.47         9.78 o                         
   6  -2   2        677.76        685.43        15.75 o                         
   7  -2   2        941.02        921.09        23.82 o                         
   8  -2   2         70.81         79.08         4.57 o                         
   9  -2   2        229.72        239.67         8.70 o                         
  10  -2   2         91.65         99.25         4.83 o                         
  11  -2   2          2.03          0.79         1.80 o                         
 -11  -1   2         91.41         82.59         4.15 o                         
 -10  -1   2        142.41        139.02         5.35 o                         
  -9  -1   2        168.68        175.93         5.08 o                         
  -8  -1   2        183.48        183.44         7.29 o                         
  -7  -1   2        380.78        381.60        10.19 o                         
  -6  -1   2       1002.83        992.69        16.22 o                         
  -5  -1   2       2231.63       2384.32        29.47 o                         
  -4  -1   2        247.15        266.74         8.87 o                         
  -3  -1   2        647.34        626.22        13.46 o                         
  -2  -1   2      11883.67      11202.18       141.31 o                         
  -1  -1   2         79.41         76.65         3.71 o                         
   0  -1   2       2178.68       2075.49        27.93 o                         
   1  -1   2       3325.89       3299.64        52.22 o                         
   2  -1   2       1516.75       1577.06        28.58 o                         
   3  -1   2       2178.84       2181.77        38.78 o                         
   4  -1   2        732.68        745.57        25.68 o                         
   5  -1   2        769.53        771.07        19.57 o                         
   6  -1   2        107.74         99.58         6.22 o                         
   7  -1   2        720.53        728.76        16.76 o                         
   8  -1   2          9.65          8.59         2.26 o                         
   9  -1   2         65.89         55.84         3.88 o                         
  10  -1   2        158.25        161.01         5.69 o                         
  11  -1   2         21.28         26.11         3.15 o                         
 -11   0   2         49.09         53.09         3.66 o                         
 -10   0   2         97.17         94.68         5.13 o                         
  -9   0   2         48.43         54.27         3.36 o                         
  -8   0   2         55.69         53.40         4.32 o                         
  -7   0   2        382.63        368.78        10.01 o                         
  -6   0   2        677.73        678.06        11.63 o                         
  -5   0   2       3845.51       4027.37        46.05 o                         
  -4   0   2       1799.67       2056.09        35.85 o                         
  -3   0   2         12.21         12.33         1.93 o                         
  -2   0   2          6.98         16.65         1.69 o                         
  -1   0   2       1663.28       1645.94        45.08 o                         
   0   0   2       8191.65       7462.06       313.26 o                         
   1   0   2          0.05          0.61         0.97 o                         
   2   0   2       1470.39       1404.12        16.99 o                         
   3   0   2        141.85        118.43         4.91 o                         
   4   0   2        544.33        544.12        14.25 o                         
   5   0   2         22.00         22.48         3.27 o                         
   6   0   2        216.87        209.30         7.99 o                         
   7   0   2         91.63        116.37         5.73 o                         
   8   0   2        749.75        718.86        11.88 o                         
   9   0   2         57.13         63.11         4.06 o                         
  10   0   2        146.45        138.02         5.38 o                         
  11   0   2          4.63          9.78         3.21 o                         
 -11   1   2         85.08         79.75         3.39 o                         
 -10   1   2        141.95        135.79         5.80 o                         
  -9   1   2        191.60        197.64         5.34 o                         
  -8   1   2        174.93        180.44         6.75 o                         
  -7   1   2        383.94        373.31        12.55 o                         
  -6   1   2       1008.17        998.62        14.67 o                         
  -5   1   2       2185.73       2358.35        24.39 o                         
  -4   1   2        233.32        260.81         5.89 o                         
  -3   1   2        589.47        585.88        11.16 o                         
  -2   1   2      11846.06      11318.98       162.85 o                         
  -1   1   2         75.74         70.80         3.46 o                         
   0   1   2       2287.64       2249.98        47.42 o                         
   1   1   2       3381.28       3427.31        42.79 o                         
   2   1   2       1522.55       1563.25        22.82 o                         
   3   1   2       2121.73       2097.88        25.23 o                         
   4   1   2        712.66        723.49        12.22 o                         
   5   1   2        758.73        760.38        11.78 o                         
   6   1   2        115.93        106.81         4.68 o                         
   7   1   2        713.62        740.38        13.46 o                         
   8   1   2         15.13         14.79         2.05 o                         
   9   1   2         71.77         67.62         5.11 o                         
  10   1   2        138.97        142.61         7.07 o                         
  11   1   2         20.19         24.08         3.94 o                         
 -11   2   2          7.38          7.80         1.69 o                         
 -10   2   2        111.38        109.41         5.33 o                         
  -9   2   2         64.09         59.41         3.96 o                         
  -8   2   2        406.55        396.44         6.81 o                         
  -7   2   2        321.77        314.33         7.82 o                         
  -6   2   2        567.10        575.84        10.49 o                         
  -5   2   2        842.35        892.17        12.05 o                         
  -4   2   2        154.48        172.12         4.21 o                         
  -3   2   2        125.57        122.36         4.83 o                         
  -2   2   2       1360.84       1313.58        45.09 o                         
  -1   2   2       1129.90       1173.18        20.71 o                         
   0   2   2       3297.08       3411.37        76.74 o                         
   1   2   2       6229.97       6471.53        94.19 o                         
   2   2   2        719.01        777.61        10.03 o                         
   3   2   2        964.88        948.33        12.23 o                         
   4   2   2        619.06        607.36         8.90 o                         
   5   2   2        159.15        186.14         6.34 o                         
   6   2   2        624.61        631.06        11.01 o                         
   7   2   2        936.25        921.48        15.80 o                         
   8   2   2         81.37         82.31         4.11 o                         
   9   2   2        203.66        214.77         8.29 o                         
  10   2   2         94.83         99.87         5.73 o                         
 -11   3   2         41.62         45.68         2.77 o                         
 -10   3   2         13.29         13.37         2.58 o                         
  -9   3   2        203.10        201.23         5.30 o                         
  -8   3   2        262.85        261.29         4.63 o                         
  -7   3   2        176.85        174.92         5.26 o                         
  -6   3   2        242.95        244.79         5.85 o                         
  -5   3   2        282.74        277.37         5.71 o                         
  -4   3   2        657.45        704.44         8.39 o                         
  -3   3   2        483.96        520.68         7.31 o                         
  -2   3   2        477.67        463.94         8.02 o                         
  -1   3   2        381.80        380.24         6.72 o                         
   0   3   2       1954.95       2001.58        20.90 o                         
   1   3   2       3638.83       3690.79        40.96 o                         
   2   3   2        618.08        693.58        10.93 o                         
   3   3   2        226.29        264.83         5.26 o                         
   4   3   2        183.21        196.37         4.87 o                         
   5   3   2         27.79         39.44         4.32 o                         
   6   3   2         22.39         20.73         2.90 o                         
   7   3   2        412.68        387.55         9.83 o                         
   8   3   2        461.20        455.57        12.13 o                         
   9   3   2        345.61        337.48        14.74 o                         
  10   3   2          0.86          1.53         2.55 o                         
 -11   4   2        135.22        150.25         5.80 o                         
 -10   4   2        110.57        107.76         4.06 o                         
  -9   4   2        206.84        208.53         4.95 o                         
  -8   4   2         50.56         50.48         2.54 o                         
  -7   4   2        194.46        199.85         5.31 o                         
  -6   4   2         12.24         13.25         2.04 o                         
  -5   4   2         13.64         12.83         2.52 o                         
  -4   4   2        135.00        165.60         5.62 o                         
  -3   4   2         58.14         54.32         3.02 o                         
  -2   4   2        308.93        295.41         5.48 o                         
  -1   4   2       1155.09       1096.68        12.39 o                         
   0   4   2       1163.17       1210.33        13.29 o                         
   1   4   2       1473.89       1555.71        18.41 o                         
   2   4   2       1450.91       1447.83        19.28 o                         
   3   4   2       1333.10       1476.13        21.03 o                         
   4   4   2        615.51        599.20        11.78 o                         
   5   4   2        114.83        114.45         4.59 o                         
   6   4   2         15.18         17.12         2.89 o                         
   7   4   2        116.80        116.88         5.88 o                         
   8   4   2        733.19        725.14        27.21 o                         
   9   4   2        203.14        202.63         7.79 o                         
  10   4   2         37.23         39.77         4.11 o                         
 -10   5   2        415.34        427.88         6.20 o                         
  -9   5   2        333.58        337.48         5.96 o                         
  -8   5   2        293.81        280.89         5.87 o                         
  -7   5   2        188.40        182.35         4.16 o                         
  -6   5   2        280.01        257.28         6.90 o                         
  -5   5   2        435.11        443.92         9.02 o                         
  -4   5   2        107.01        111.56         5.20 o                         
  -3   5   2         35.34         35.89         2.95 o                         
  -2   5   2        302.75        264.62         5.65 o                         
  -1   5   2        192.25        204.29         4.51 o                         
   0   5   2       3455.03       3534.53        31.25 o                         
   1   5   2       1663.70       1599.60        18.25 o                         
   2   5   2        544.17        577.94        13.32 o                         
   3   5   2         22.90         19.23         2.74 o                         
   4   5   2         57.39         58.79         3.70 o                         
   5   5   2        169.90        183.84         5.57 o                         
   6   5   2        210.03        207.11         6.38 o                         
   7   5   2        633.88        588.93        16.58 o                         
   8   5   2         37.87         34.26         4.17 o                         
   9   5   2         17.66         16.34         3.04 o                         
  10   5   2        108.02        108.11         6.71 o                         
 -10   6   2        133.57        141.43         3.82 o                         
  -9   6   2         25.22         26.26         1.94 o                         
  -8   6   2         66.48         63.16         3.07 o                         
  -7   6   2        224.67        227.13         4.54 o                         
  -6   6   2        308.34        305.47         5.51 o                         
  -5   6   2        160.71        165.02         5.31 o                         
  -4   6   2         41.96         37.89         3.20 o                         
  -3   6   2         52.71         61.94         3.85 o                         
  -2   6   2         74.94         71.52         3.61 o                         
  -1   6   2       1104.77       1074.71        14.20 o                         
   0   6   2        821.41        767.78        12.68 o                         
   1   6   2        103.15        115.41         4.37 o                         
   2   6   2        333.24        332.03         9.22 o                         
   3   6   2        347.84        365.59        10.09 o                         
   4   6   2         57.93         60.44         4.22 o                         
   5   6   2        447.19        437.93         7.78 o                         
   6   6   2        335.47        310.12         5.80 o                         
   7   6   2          7.05          4.22         2.09 o                         
   8   6   2         87.43        107.01         6.19 o                         
   9   6   2         45.42         41.95         5.47 o                         
  -9   7   2        191.00        203.60         4.91 o                         
  -8   7   2        156.93        172.38         5.15 o                         
  -7   7   2        202.58        197.05         5.19 o                         
  -6   7   2        508.89        499.85         8.03 o                         
  -5   7   2        535.02        501.15         7.30 o                         
  -4   7   2        426.25        418.31         7.57 o                         
  -3   7   2        320.46        310.14         7.62 o                         
  -2   7   2        222.52        216.19         7.76 o                         
  -1   7   2        113.97        111.12         5.11 o                         
   0   7   2        716.88        680.26        13.94 o                         
   1   7   2        225.54        212.18         7.30 o                         
   2   7   2        594.71        591.33        15.41 o                         
   3   7   2          4.17          7.57         1.96 o                         
   4   7   2        632.15        610.94         7.28 o                         
   5   7   2        165.18        155.55         4.15 o                         
   6   7   2         35.78         33.58         2.55 o                         
   7   7   2         76.74         78.16         3.93 o                         
   8   7   2         19.36         21.67         3.30 o                         
   9   7   2        165.22        157.14         7.88 o                         
  -9   8   2         88.84        100.56         5.76 o                         
  -8   8   2         39.81         49.67         2.67 o                         
  -7   8   2         63.85         68.40         3.23 o                         
  -6   8   2        159.38        167.25         4.76 o                         
  -5   8   2        484.28        473.35         7.11 o                         
  -4   8   2        569.78        559.25         6.40 o                         
  -3   8   2         23.06         26.22         1.74 o                         
  -2   8   2        343.63        330.58         7.26 o                         
  -1   8   2       1106.56       1111.63        15.86 o                         
   0   8   2        219.50        206.28         5.45 o                         
   1   8   2        151.41        142.48         3.79 o                         
   2   8   2         20.81         18.28         1.40 o                         
   3   8   2        126.25        109.64         2.98 o                         
   4   8   2        177.54        188.26         4.44 o                         
   5   8   2          2.74          2.58         1.49 o                         
   6   8   2        152.57        151.12         4.50 o                         
   7   8   2          9.62          9.67         1.71 o                         
   8   8   2        133.08        135.52         5.35 o                         
  -8   9   2        163.05        161.73         4.51 o                         
  -7   9   2        106.75        107.61         3.13 o                         
  -6   9   2        145.73        159.95         3.96 o                         
  -5   9   2        311.11        323.33         5.82 o                         
  -4   9   2        200.37        205.31         4.56 o                         
  -3   9   2        141.17        139.32         3.44 o                         
  -2   9   2        132.62        144.18         3.44 o                         
  -1   9   2         72.31         69.98         2.75 o                         
   0   9   2        603.46        584.87         6.71 o                         
   1   9   2        184.51        168.42         3.38 o                         
   2   9   2        220.73        195.82         3.43 o                         
   3   9   2         96.23         94.84         3.30 o                         
   4   9   2        121.87        113.37         3.79 o                         
   5   9   2         35.75         33.74         2.42 o                         
   6   9   2         48.59         56.94         4.36 o                         
   7   9   2          7.60         10.44         1.82 o                         
  -6  10   2         70.47         84.07         3.50 o                         
  -5  10   2        164.42        161.69         4.94 o                         
  -4  10   2        314.94        319.72         5.51 o                         
  -3  10   2         77.53         72.19         3.89 o                         
  -2  10   2         18.34         17.37         1.73 o                         
  -1  10   2        124.88        121.10         3.42 o                         
   0  10   2         63.74         66.56         2.78 o                         
   1  10   2         83.11         89.85         2.52 o                         
   2  10   2        461.75        468.35         7.37 o                         
   3  10   2         52.65         58.33         2.90 o                         
   4  10   2         24.62         22.17         1.88 o                         
   5  10   2        108.18        114.72         3.30 o                         
   6  10   2         58.64         61.37         3.64 o                         
  -5  11   2        118.06        112.05         6.86 o                         
  -4  11   2         23.77         23.84         2.08 o                         
  -3  11   2         16.37         15.83         1.85 o                         
  -2  11   2        366.61        373.33         6.03 o                         
  -1  11   2          3.44          3.20         1.13 o                         
   0  11   2         49.08         51.55         2.23 o                         
   1  11   2        161.19        162.53         3.98 o                         
   2  11   2         86.43         94.25         3.21 o                         
   3  11   2        117.53        120.91         4.33 o                         
   4  11   2         10.97         10.03         2.14 o                         
  -2  12   2         58.63         58.35         2.98 o                         
  -1  12   2        102.26        101.57         4.33 o                         
   0  12   2        120.31        123.42         2.84 o                         
   1  12   2        110.18        108.34         4.34 o                         
   2  12   2          8.89          8.76         2.63 o                         
  -2 -12   3         41.58         36.63         4.96 o                         
  -1 -12   3         40.06         46.26         5.40 o                         
   0 -12   3        118.42        118.91         7.59 o                         
   1 -12   3         92.97         92.35         6.57 o                         
  -5 -11   3         31.38         30.64         4.67 o                         
  -4 -11   3         71.40         66.12         4.48 o                         
  -3 -11   3          0.45          1.34         1.46 o                         
  -2 -11   3         32.94         31.40         3.29 o                         
  -1 -11   3        157.14        158.82         5.88 o                         
   0 -11   3          5.71          6.01         1.99 o                         
   1 -11   3        176.88        177.44         5.86 o                         
   2 -11   3        112.15        107.44         5.62 o                         
   3 -11   3         44.33         53.95         4.12 o                         
   4 -11   3         55.90         59.14         4.07 o                         
  -6 -10   3        221.64        237.44         7.73 o                         
  -5 -10   3        272.73        277.33         7.41 o                         
  -4 -10   3        228.51        236.17         8.33 o                         
  -3 -10   3        134.96        137.36         5.91 o                         
  -2 -10   3        146.78        150.35         6.10 o                         
  -1 -10   3         11.75         11.62         2.00 o                         
   0 -10   3         40.19         43.95         4.39 o                         
   1 -10   3        633.67        634.69        13.32 o                         
   2 -10   3        191.24        187.32         6.75 o                         
   3 -10   3        171.21        157.15         6.10 o                         
   4 -10   3         43.58         40.65         4.69 o                         
   5 -10   3         52.12         65.95         6.42 o                         
   6 -10   3         45.86         45.38         5.11 o                         
  -8  -9   3         33.22         30.64         3.57 o                         
  -7  -9   3        245.45        262.19         6.96 o                         
  -6  -9   3         40.39         39.86         3.32 o                         
  -5  -9   3        101.06        106.96         4.78 o                         
  -4  -9   3        176.57        180.52         5.66 o                         
  -3  -9   3         34.14         39.45         3.11 o                         
  -2  -9   3        104.21        108.47         4.58 o                         
  -1  -9   3        225.72        215.26         6.07 o                         
   0  -9   3        124.88        117.34         3.99 o                         
   1  -9   3         73.87         65.44         3.94 o                         
   2  -9   3         57.39         49.88         4.27 o                         
   3  -9   3        217.07        207.26         7.16 o                         
   4  -9   3         95.20         83.12         5.93 o                         
   5  -9   3         24.42         25.12         5.18 o                         
   6  -9   3         39.19         45.82         5.98 o                         
   7  -9   3        125.22        121.39         7.59 o                         
  -9  -8   3        169.43        174.21         8.61 o                         
  -8  -8   3         31.48         42.75         6.27 o                         
  -7  -8   3         50.11         43.11         7.66 o                         
  -6  -8   3         67.90         64.81         5.24 o                         
  -5  -8   3        352.19        346.20        10.52 o                         
  -4  -8   3        596.42        609.09        11.24 o                         
  -3  -8   3        317.25        318.88         6.49 o                         
  -2  -8   3       1095.49       1028.96        13.03 o                         
  -1  -8   3        214.95        222.29         6.32 o                         
   0  -8   3        607.26        604.39         8.91 o                         
   1  -8   3         91.51         93.10         4.70 o                         
   2  -8   3        216.80        221.35         5.99 o                         
   3  -8   3          5.38          4.34         1.86 o                         
   4  -8   3        155.16        150.40         6.12 o                         
   5  -8   3        185.66        177.73         7.07 o                         
   6  -8   3        122.76        121.61         7.44 o                         
   7  -8   3        106.06        114.09         8.61 o                         
   8  -8   3          5.77          4.38         2.63 o                         
  -9  -7   3         49.62         49.17         6.42 o                         
  -8  -7   3        212.72        211.07         8.67 o                         
  -7  -7   3        350.40        349.21         9.16 o                         
  -6  -7   3        774.45        746.99        14.31 o                         
  -5  -7   3        211.66        215.65         6.78 o                         
  -4  -7   3        343.61        343.82         7.99 o                         
  -3  -7   3        333.65        312.01         7.24 o                         
  -2  -7   3        205.71        212.50         5.90 o                         
  -1  -7   3         83.26         81.49         3.07 o                         
   0  -7   3          0.38          0.37         1.38 o                         
   1  -7   3        183.24        181.74         5.10 o                         
   2  -7   3        388.42        355.03         7.91 o                         
   3  -7   3        715.96        702.81        13.83 o                         
   4  -7   3        402.92        386.97         8.63 o                         
   5  -7   3         62.11         61.54         6.39 o                         
   6  -7   3        377.97        399.00        15.32 o                         
   7  -7   3        119.01        125.91         9.92 o                         
   8  -7   3         37.01         38.96         5.84 o                         
 -10  -6   3          9.34         10.07         3.50 o                         
  -9  -6   3         41.27         44.37         8.39 o                         
  -8  -6   3        172.61        168.61         8.89 o                         
  -7  -6   3         70.27         72.26         4.85 o                         
  -6  -6   3        155.21        142.06         5.90 o                         
  -5  -6   3        348.90        340.88         8.49 o                         
  -4  -6   3         95.66         93.75         4.13 o                         
  -3  -6   3        260.97        273.76         6.11 o                         
  -2  -6   3        767.50        759.34        10.80 o                         
  -1  -6   3        364.32        366.88         6.33 o                         
   0  -6   3        121.16        131.25         4.09 o                         
   1  -6   3        779.10        758.47        10.71 o                         
   2  -6   3         45.93         53.78         3.18 o                         
   3  -6   3        179.67        168.75         7.86 o                         
   4  -6   3        320.63        327.79        11.31 o                         
   5  -6   3         80.73         70.69         6.33 o                         
   6  -6   3        170.27        171.62         9.24 o                         
   7  -6   3        241.53        244.39        11.04 o                         
   8  -6   3          6.52          7.30         3.65 o                         
   9  -6   3         41.20         54.72         5.84 o                         
 -10  -5   3        269.48        253.46         8.91 o                         
  -9  -5   3         44.17         44.79         5.88 o                         
  -8  -5   3        291.25        279.10         9.23 o                         
  -7  -5   3        303.80        299.35         7.64 o                         
  -6  -5   3        179.25        165.32         5.87 o                         
  -5  -5   3         22.20         22.41         2.63 o                         
  -4  -5   3        539.73        561.18         8.49 o                         
  -3  -5   3         38.14         34.78         2.63 o                         
  -2  -5   3        755.49        799.75         9.52 o                         
  -1  -5   3       1171.96       1262.25        13.70 o                         
   0  -5   3         64.87         67.63         3.54 o                         
   1  -5   3        915.83        946.05        15.27 o                         
   2  -5   3        416.76        428.59         9.57 o                         
   3  -5   3        435.46        403.00        11.14 o                         
   4  -5   3         12.65         16.57         3.80 o                         
   5  -5   3        167.76        159.49         9.95 o                         
   6  -5   3        187.86        182.95        10.18 o                         
   7  -5   3         70.89         71.70         5.49 o                         
   8  -5   3        108.08        107.26         5.35 o                         
   9  -5   3         49.22         46.53         3.70 o                         
  10  -5   3          5.48          4.67         2.48 o                         
 -11  -4   3         22.42         25.42         3.57 o                         
 -10  -4   3         14.58         12.91         2.38 o                         
  -9  -4   3        254.22        242.41         6.42 o                         
  -8  -4   3        386.03        362.58         8.08 o                         
  -7  -4   3        248.86        264.25         8.72 o                         
  -6  -4   3        797.31        828.97        14.46 o                         
  -5  -4   3        327.68        344.78         7.45 o                         
  -4  -4   3        180.36        186.59         6.10 o                         
  -3  -4   3        482.57        546.36         8.05 o                         
  -2  -4   3         74.55         79.85         3.12 o                         
  -1  -4   3       1168.63       1244.50        15.26 o                         
   0  -4   3       1291.98       1312.61        17.62 o                         
   1  -4   3       1916.98       2112.99        25.71 o                         
   2  -4   3       1767.24       1964.02        24.39 o                         
   3  -4   3       1537.63       1486.61        23.29 o                         
   4  -4   3        287.27        301.04         8.45 o                         
   5  -4   3         74.99         72.49         5.42 o                         
   6  -4   3         68.12         78.64        10.65 o                         
   7  -4   3         56.31         59.42         4.44 o                         
   8  -4   3        119.72        103.93         5.00 o                         
   9  -4   3        400.33        405.46         9.51 o                         
  10  -4   3        258.56        264.27         6.62 o                         
 -11  -3   3         34.73         37.34         3.97 o                         
 -10  -3   3         26.16         22.05         2.78 o                         
  -9  -3   3         26.17         22.38         2.60 o                         
  -8  -3   3        109.57        105.52         4.05 o                         
  -7  -3   3        197.10        204.48         6.91 o                         
  -6  -3   3         17.62         19.06         2.31 o                         
  -5  -3   3         74.96         79.98         4.20 o                         
  -4  -3   3         28.05         42.54         3.15 o                         
  -3  -3   3        338.79        348.81         9.47 o                         
  -2  -3   3       1631.27       1609.17        19.31 o                         
  -1  -3   3       2534.30       2446.96        26.76 o                         
   0  -3   3        178.85        167.35         4.71 o                         
   1  -3   3       2711.53       2896.97        41.62 o                         
   2  -3   3       3001.69       3070.01        53.93 o                         
   3  -3   3       1009.18       1103.19        18.83 o                         
   4  -3   3        449.38        460.27        15.38 o                         
   5  -3   3        156.45        134.14         7.89 o                         
   6  -3   3         21.69         14.04         4.13 o                         
   7  -3   3        268.84        252.83         6.32 o                         
   8  -3   3         93.40         99.40         4.95 o                         
   9  -3   3        153.26        163.60         6.17 o                         
  10  -3   3         15.68         13.18         2.22 o                         
 -11  -2   3         17.53         19.40         2.99 o                         
 -10  -2   3        251.05        252.11         7.63 o                         
  -9  -2   3        574.92        551.66         8.65 o                         
  -8  -2   3        137.28        141.19         5.51 o                         
  -7  -2   3        506.60        503.86        10.67 o                         
  -6  -2   3        401.35        387.82         7.87 o                         
  -5  -2   3       1489.02       1548.27        22.08 o                         
  -4  -2   3       1077.59       1206.79        24.81 o                         
  -3  -2   3        534.39        545.74        11.20 o                         
  -2  -2   3       2373.46       2373.16        89.46 o                         
  -1  -2   3       3174.65       3254.25        37.44 o                         
   0  -2   3       7390.75       7768.58       116.74 o                         
   1  -2   3        666.79        744.73        12.56 o                         
   2  -2   3       1627.47       1670.71        18.96 o                         
   3  -2   3         34.07         55.12         4.23 o                         
   4  -2   3        473.08        489.84        14.02 o                         
   5  -2   3         21.01         18.87         2.59 o                         
   6  -2   3        178.11        156.22         7.12 o                         
   7  -2   3        373.98        365.65        11.84 o                         
   8  -2   3       2118.45       2059.45        27.34 o                         
   9  -2   3        190.80        179.01         6.58 o                         
  10  -2   3        138.61        141.89         5.35 o                         
 -11  -1   3        127.10        117.67         4.76 o                         
 -10  -1   3        459.45        465.96         8.46 o                         
  -9  -1   3        226.07        210.82         5.20 o                         
  -8  -1   3        344.94        353.94         8.83 o                         
  -7  -1   3        663.94        640.18        11.42 o                         
  -6  -1   3        124.35        135.48         4.41 o                         
  -5  -1   3        118.41        124.48         4.75 o                         
  -4  -1   3       3886.86       3890.87        62.16 o                         
  -3  -1   3        198.50        182.82         7.02 o                         
  -2  -1   3       2834.72       2794.15        31.70 o                         
  -1  -1   3       3788.53       3791.72        58.46 o                         
   0  -1   3       6329.13       6198.11       118.47 o                         
   1  -1   3        302.10        289.49         5.40 o                         
   2  -1   3        145.33        152.09         3.56 o                         
   3  -1   3        151.48        162.16         4.00 o                         
   4  -1   3        910.40       1004.93        15.88 o                         
   5  -1   3        187.87        191.17         6.26 o                         
   6  -1   3        239.97        244.72         7.78 o                         
   7  -1   3        247.22        245.84         9.51 o                         
   8  -1   3        510.94        507.73        10.16 o                         
   9  -1   3        114.05        109.11         5.44 o                         
  10  -1   3        250.41        267.48         7.35 o                         
  11  -1   3         47.57         49.60         7.59 o                         
 -11   0   3          0.24         -1.02         1.57 o                         
 -10   0   3         13.87          9.31         1.94 o                         
  -9   0   3         72.18         78.45         3.75 o                         
  -8   0   3        576.10        597.81        12.62 o                         
  -7   0   3          0.27         -0.03         1.52 o                         
  -6   0   3        135.61        152.74         4.70 o                         
  -5   0   3        426.20        475.15         9.57 o                         
  -4   0   3       1430.67       1462.08        19.75 o                         
  -3   0   3       1304.90       1231.78        19.12 o                         
  -2   0   3        328.78        345.70         7.26 o                         
  -1   0   3        143.92        143.10         3.68 o                         
   0   0   3        166.39        170.06         5.00 o                         
   1   0   3        363.94        345.86         6.01 o                         
   2   0   3        642.78        691.54        10.33 o                         
   3   0   3        171.40        167.02         5.05 o                         
   4   0   3       1229.11       1345.41        19.73 o                         
   5   0   3         26.72         32.89         3.28 o                         
   6   0   3          0.38          1.18         2.01 o                         
   7   0   3         63.22         63.91         4.99 o                         
   8   0   3        404.02        409.00         8.18 o                         
   9   0   3         58.88         59.57         4.60 o                         
  10   0   3          2.20          0.39         2.22 o                         
 -11   1   3        139.89        133.04         4.13 o                         
 -10   1   3        453.85        454.51        13.02 o                         
  -9   1   3        220.83        207.33         6.20 o                         
  -8   1   3        381.89        392.22         8.36 o                         
  -7   1   3        666.45        633.29        11.56 o                         
  -6   1   3        119.96        132.48         4.12 o                         
  -5   1   3        107.44        109.87         3.48 o                         
  -4   1   3       3821.91       3793.91        38.74 o                         
  -3   1   3        189.89        172.34         5.69 o                         
  -2   1   3       2920.85       2884.80        64.06 o                         
  -1   1   3       3947.71       3911.63        65.87 o                         
   0   1   3       6339.26       6327.99        94.63 o                         
   1   1   3        281.74        261.08         8.89 o                         
   2   1   3        146.33        145.88         4.42 o                         
   3   1   3        150.53        156.45         4.40 o                         
   4   1   3        900.96       1020.43        18.20 o                         
   5   1   3        174.76        176.62         7.26 o                         
   6   1   3        260.11        263.54         8.06 o                         
   7   1   3        248.81        239.26         8.68 o                         
   8   1   3        522.75        513.08         9.52 o                         
   9   1   3        108.14         91.89         5.28 o                         
  10   1   3        252.56        274.00        12.55 o                         
 -11   2   3         14.04         18.12         2.04 o                         
 -10   2   3        256.09        262.71         6.63 o                         
  -9   2   3        568.49        553.16         9.18 o                         
  -8   2   3        114.18        115.26         3.74 o                         
  -7   2   3        515.97        518.99         9.94 o                         
  -6   2   3        454.55        434.46         7.88 o                         
  -5   2   3       1594.35       1652.46        18.47 o                         
  -4   2   3       1073.79       1208.62        14.00 o                         
  -3   2   3        515.02        519.15         9.15 o                         
  -2   2   3       2237.30       2213.73        26.28 o                         
  -1   2   3       3174.48       3298.29        73.82 o                         
   0   2   3       7448.63       7589.02       162.10 o                         
   1   2   3        611.57        669.04        12.27 o                         
   2   2   3       1642.85       1679.12        18.72 o                         
   3   2   3         27.03         47.51         2.70 o                         
   4   2   3        491.71        509.23        11.97 o                         
   5   2   3         18.29         17.99         2.16 o                         
   6   2   3        156.90        138.72         6.11 o                         
   7   2   3        361.87        367.77        10.52 o                         
   8   2   3       2085.27       2084.97        33.16 o                         
   9   2   3        203.71        188.66        10.94 o                         
 -11   3   3         44.10         54.90         2.90 o                         
 -10   3   3         21.62         17.48         1.89 o                         
  -9   3   3         23.05         18.82         2.15 o                         
  -8   3   3        109.69        100.92         3.28 o                         
  -7   3   3        226.82        237.46         5.78 o                         
  -6   3   3         13.14         13.13         2.03 o                         
  -5   3   3         60.37         57.27         3.45 o                         
  -4   3   3         46.58         55.06         3.00 o                         
  -3   3   3        368.85        360.68         7.53 o                         
  -2   3   3       1623.06       1572.84        20.26 o                         
  -1   3   3       2462.64       2375.26        28.23 o                         
   0   3   3        207.26        195.83         5.01 o                         
   1   3   3       2743.13       2815.00        33.13 o                         
   2   3   3       2856.11       2951.73        31.43 o                         
   3   3   3       1078.28       1187.22        15.23 o                         
   4   3   3        454.20        461.79         8.74 o                         
   5   3   3        162.98        140.34         5.47 o                         
   6   3   3         32.76         29.62         3.76 o                         
   7   3   3        260.63        251.34        10.41 o                         
   8   3   3         70.50         69.05         4.72 o                         
   9   3   3        147.59        146.49        10.07 o                         
  10   3   3         15.25         11.05         2.57 o                         
 -11   4   3         29.72         33.43         2.81 o                         
 -10   4   3         15.58         15.66         1.87 o                         
  -9   4   3        227.75        223.34         4.58 o                         
  -8   4   3        424.27        392.54         6.08 o                         
  -7   4   3        251.27        241.36         6.41 o                         
  -6   4   3        771.05        794.68        14.06 o                         
  -5   4   3        339.65        365.91         9.15 o                         
  -4   4   3        180.23        199.01         6.37 o                         
  -3   4   3        504.18        550.55        10.46 o                         
  -2   4   3         98.13        106.82         3.37 o                         
  -1   4   3       1167.02       1236.91        13.94 o                         
   0   4   3       1319.40       1326.09        16.16 o                         
   1   4   3       2035.75       2213.29        27.40 o                         
   2   4   3       1752.90       1954.96        25.35 o                         
   3   4   3       1492.64       1468.65        21.17 o                         
   4   4   3        283.03        290.85         6.90 o                         
   5   4   3         78.15         69.90         4.25 o                         
   6   4   3         55.71         56.97        10.94 o                         
   7   4   3         47.07         42.68         4.17 o                         
   8   4   3        126.67         99.84         7.50 o                         
   9   4   3        404.79        403.66        11.04 o                         
  10   4   3        269.54        266.27        10.80 o                         
 -10   5   3        268.06        261.02         4.69 o                         
  -9   5   3         48.42         51.36         2.81 o                         
  -8   5   3        275.54        264.54         4.80 o                         
  -7   5   3        310.70        288.54         5.22 o                         
  -6   5   3        192.58        175.36         5.84 o                         
  -5   5   3         23.26         22.99         2.63 o                         
  -4   5   3        508.08        530.08        11.64 o                         
  -3   5   3         46.65         43.78         3.19 o                         
  -2   5   3        702.15        750.04        10.88 o                         
  -1   5   3       1085.35       1157.05        13.35 o                         
   0   5   3         58.42         57.13         3.69 o                         
   1   5   3        929.59        958.38        15.74 o                         
   2   5   3        357.82        374.85        11.04 o                         
   3   5   3        434.25        398.67         9.61 o                         
   4   5   3         12.95         14.92         2.35 o                         
   5   5   3        177.53        158.70         6.32 o                         
   6   5   3        192.39        190.85         7.29 o                         
   7   5   3         65.89         66.62         6.61 o                         
   8   5   3        107.16        104.30         6.28 o                         
   9   5   3         55.20         55.19         4.54 o                         
  10   5   3          4.84         -1.02         2.63 o                         
 -10   6   3          7.27          6.33         1.45 o                         
  -9   6   3         48.15         61.13         2.77 o                         
  -8   6   3        166.39        166.42         4.31 o                         
  -7   6   3         71.54         71.49         2.95 o                         
  -6   6   3        122.82        115.71         3.47 o                         
  -5   6   3        306.55        310.27         7.27 o                         
  -4   6   3         98.01         99.74         4.48 o                         
  -3   6   3        288.59        299.95         7.67 o                         
  -2   6   3        846.34        829.46        11.97 o                         
  -1   6   3        365.19        362.43         8.39 o                         
   0   6   3        158.20        183.21         6.60 o                         
   1   6   3        758.99        729.32        12.81 o                         
   2   6   3         44.35         48.75         5.08 o                         
   3   6   3        177.71        159.67         6.93 o                         
   4   6   3        348.06        336.65         8.66 o                         
   5   6   3         75.60         69.76         3.55 o                         
   6   6   3        178.54        179.41         6.90 o                         
   7   6   3        267.05        260.29         9.34 o                         
   8   6   3          7.20          5.80         2.68 o                         
   9   6   3         35.47         36.20         3.81 o                         
  -9   7   3         46.18         41.94         2.78 o                         
  -8   7   3        224.04        238.52         5.92 o                         
  -7   7   3        343.02        353.41         6.97 o                         
  -6   7   3        770.09        758.71        11.52 o                         
  -5   7   3        205.91        208.02         3.96 o                         
  -4   7   3        309.48        305.34         6.53 o                         
  -3   7   3        337.41        308.48         7.57 o                         
  -2   7   3        209.34        219.02         7.51 o                         
  -1   7   3         65.34         62.90         5.00 o                         
   0   7   3          0.26          1.00         2.12 o                         
   1   7   3        192.08        195.43         9.25 o                         
   2   7   3        424.95        395.46        12.37 o                         
   3   7   3        703.68        689.02         8.66 o                         
   4   7   3        393.32        382.29         5.86 o                         
   5   7   3         54.23         46.41         3.12 o                         
   6   7   3        395.59        393.20         8.08 o                         
   7   7   3        123.00        133.61         5.32 o                         
   8   7   3         44.26         38.05         4.11 o                         
  -9   8   3        168.25        166.23         5.76 o                         
  -8   8   3         32.84         36.12         2.77 o                         
  -7   8   3         48.57         56.36         2.91 o                         
  -6   8   3         77.02         77.90         3.25 o                         
  -5   8   3        334.61        323.04         5.78 o                         
  -4   8   3        602.37        609.88         7.00 o                         
  -3   8   3        305.83        302.34         4.69 o                         
  -2   8   3       1110.38       1018.49        10.74 o                         
  -1   8   3        214.81        217.75         6.42 o                         
   0   8   3        602.99        586.99         9.10 o                         
   1   8   3         74.55         76.17         2.31 o                         
   2   8   3        220.49        224.30         3.40 o                         
   3   8   3         10.24         10.46         1.49 o                         
   4   8   3        124.66        120.37         3.71 o                         
   5   8   3        177.05        177.72         4.73 o                         
   6   8   3        143.32        147.44         4.88 o                         
   7   8   3        113.20        132.51         4.81 o                         
   8   8   3          4.68          5.54         3.06 o                         
  -8   9   3         36.14         36.47         3.46 o                         
  -7   9   3        240.27        250.75         4.54 o                         
  -6   9   3         41.51         43.37         2.59 o                         
  -5   9   3         85.72         84.32         3.28 o                         
  -4   9   3        207.98        213.33         3.96 o                         
  -3   9   3         35.54         37.79         2.47 o                         
  -2   9   3        109.18        120.61         3.85 o                         
  -1   9   3        238.90        236.26         4.59 o                         
   0   9   3        130.31        128.88         3.27 o                         
   1   9   3         76.34         75.93         2.55 o                         
   2   9   3         47.35         43.20         2.39 o                         
   3   9   3        218.38        209.19         4.56 o                         
   4   9   3         91.35         82.90         3.46 o                         
   5   9   3         33.88         37.37         2.85 o                         
   6   9   3         41.22         49.32         6.79 o                         
  -6  10   3        229.11        235.56         5.98 o                         
  -5  10   3        261.04        261.49         8.35 o                         
  -4  10   3        226.31        226.93         7.91 o                         
  -3  10   3        158.60        159.99         3.96 o                         
  -2  10   3        153.46        153.62         4.52 o                         
  -1  10   3         11.98          9.49         1.45 o                         
   0  10   3         50.59         54.09         2.62 o                         
   1  10   3        588.92        595.26         7.80 o                         
   2  10   3        186.12        185.77         4.05 o                         
   3  10   3        157.81        153.66         4.05 o                         
   4  10   3         53.35         54.57         3.02 o                         
   5  10   3         56.57         62.06         2.92 o                         
   6  10   3         54.19         53.41         4.67 o                         
  -5  11   3         27.49         29.77         4.38 o                         
  -4  11   3         91.54         86.66         3.69 o                         
  -3  11   3          0.83          1.40         1.41 o                         
  -2  11   3         25.49         25.92         1.97 o                         
  -1  11   3        170.17        178.44         3.53 o                         
   0  11   3          4.11          2.60         1.27 o                         
   1  11   3        166.93        172.44         4.09 o                         
   2  11   3         98.00         96.50         3.53 o                         
   3  11   3         35.51         36.60         2.93 o                         
   4  11   3         54.44         59.25         2.75 o                         
  -2  12   3         54.22         52.82         4.52 o                         
  -1  12   3         40.33         50.63         4.52 o                         
   0  12   3        133.51        135.69         3.72 o                         
   1  12   3         90.85         93.82         3.81 o                         
  -5 -11   4          9.56          8.17         2.92 o                         
  -4 -11   4        174.55        194.39         5.61 o                         
  -3 -11   4         15.99         21.41         2.47 o                         
  -2 -11   4         28.22         23.40         3.25 o                         
  -1 -11   4         54.56         52.48         3.70 o                         
   0 -11   4        446.02        446.92         9.43 o                         
   1 -11   4         22.26         21.54         2.54 o                         
   2 -11   4         32.83         40.60         3.23 o                         
   3 -11   4        287.95        296.56         8.20 o                         
  -6 -10   4        235.16        222.68         7.48 o                         
  -5 -10   4        186.26        182.85         5.95 o                         
  -4 -10   4        109.22        118.11         5.22 o                         
  -3 -10   4        452.96        461.22        10.48 o                         
  -2 -10   4        167.29        162.27         5.35 o                         
  -1 -10   4         17.81         18.41         2.83 o                         
   0 -10   4         37.16         28.00         3.17 o                         
   1 -10   4        115.75        113.77         5.70 o                         
   2 -10   4        298.59        315.98         8.65 o                         
   3 -10   4        118.66        114.31         6.59 o                         
   4 -10   4         57.10         53.99         6.42 o                         
   5 -10   4          1.14          4.23         2.77 o                         
  -8  -9   4         59.06         59.94         3.92 o                         
  -7  -9   4         21.33         25.06         2.75 o                         
  -6  -9   4        363.97        354.55         7.75 o                         
  -5  -9   4         10.02          8.05         2.08 o                         
  -4  -9   4        627.58        616.82        10.64 o                         
  -3  -9   4        305.26        314.73         7.11 o                         
  -2  -9   4         79.81         83.75         3.96 o                         
  -1  -9   4        152.61        155.23         4.92 o                         
   0  -9   4         61.14         55.51         3.78 o                         
   1  -9   4        155.28        137.61         4.83 o                         
   2  -9   4        109.40         99.51         5.35 o                         
   3  -9   4         82.95         87.73         5.47 o                         
   4  -9   4        189.16        163.54         7.63 o                         
   5  -9   4         46.32         42.81         4.32 o                         
   6  -9   4        163.96        180.19         9.63 o                         
  -8  -8   4        110.30        106.16         5.93 o                         
  -7  -8   4        100.33        103.26         5.35 o                         
  -6  -8   4         71.54         64.35         4.82 o                         
  -5  -8   4        120.98        120.77         5.47 o                         
  -4  -8   4        296.72        286.21         7.43 o                         
  -3  -8   4        266.42        260.82         5.58 o                         
  -2  -8   4        622.77        621.30         9.46 o                         
  -1  -8   4        305.69        294.63         6.68 o                         
   0  -8   4        452.15        427.90         7.32 o                         
   1  -8   4        548.29        516.87         9.15 o                         
   2  -8   4         94.05         95.08         4.27 o                         
   3  -8   4        166.71        167.89         6.42 o                         
   4  -8   4        375.45        354.28         9.22 o                         
   5  -8   4         83.12         85.48         6.86 o                         
   6  -8   4        106.14        100.23         8.46 o                         
   7  -8   4        101.50        107.67         7.88 o                         
  -9  -7   4         13.81         11.09         3.94 o                         
  -8  -7   4         26.51         31.51         4.21 o                         
  -7  -7   4        163.93        172.22         7.33 o                         
  -6  -7   4        725.44        699.31        15.53 o                         
  -5  -7   4        399.28        391.49        15.67 o                         
  -4  -7   4       1009.60        988.03        13.03 o                         
  -3  -7   4        404.69        396.13         7.99 o                         
  -2  -7   4        325.70        299.89         7.55 o                         
  -1  -7   4        227.35        232.07         5.75 o                         
   0  -7   4         39.61         41.80         2.97 o                         
   1  -7   4         16.85         17.92         2.48 o                         
   2  -7   4        270.02        277.21         7.03 o                         
   3  -7   4         60.48         62.26         4.22 o                         
   4  -7   4        509.96        484.96        10.74 o                         
   5  -7   4         51.43         55.09         5.42 o                         
   6  -7   4          7.45          3.06         3.79 o                         
   7  -7   4         30.80         33.71         5.84 o                         
   8  -7   4         35.65         39.69         5.54 o                         
 -10  -6   4        226.23        254.89        11.38 o                         
  -9  -6   4        117.74        118.76         9.78 o                         
  -8  -6   4          5.00          4.83         2.60 o                         
  -7  -6   4         53.16         53.74         4.41 o                         
  -6  -6   4         84.29         91.12         4.75 o                         
  -5  -6   4        565.88        543.30        12.04 o                         
  -4  -6   4        359.66        351.33         8.32 o                         
  -3  -6   4        137.06        145.80         5.03 o                         
  -2  -6   4        416.51        419.35         7.48 o                         
  -1  -6   4        516.86        508.46         9.61 o                         
   0  -6   4         39.74         38.42         2.97 o                         
   1  -6   4        268.91        275.12         7.02 o                         
   2  -6   4        238.91        231.56         6.40 o                         
   3  -6   4        108.45        102.71         7.70 o                         
   4  -6   4        127.42        131.11         6.66 o                         
   5  -6   4        572.56        556.23        12.01 o                         
   6  -6   4        162.00        164.70         7.32 o                         
   7  -6   4         13.81         16.40         3.43 o                         
   8  -6   4        101.46        102.70         5.93 o                         
   9  -6   4         24.76         24.10         3.50 o                         
 -10  -5   4        321.53        304.21        13.42 o                         
  -9  -5   4        139.57        138.08         7.26 o                         
  -8  -5   4         25.75         25.87         3.24 o                         
  -7  -5   4        365.72        361.14         8.00 o                         
  -6  -5   4        226.51        234.96         6.88 o                         
  -5  -5   4        196.67        208.07         6.24 o                         
  -4  -5   4         58.43         66.61         3.58 o                         
  -3  -5   4         38.26         45.38         2.90 o                         
  -2  -5   4        117.85        107.78         3.73 o                         
  -1  -5   4        220.82        255.87         6.51 o                         
   0  -5   4        573.27        617.94        10.61 o                         
   1  -5   4        871.22        943.47        13.85 o                         
   2  -5   4        186.41        190.41         5.93 o                         
   3  -5   4        876.76        863.28        18.01 o                         
   4  -5   4        827.31        820.14        22.27 o                         
   5  -5   4        131.68        131.53        11.16 o                         
   6  -5   4         59.35         62.93         5.29 o                         
   7  -5   4        111.08        114.97         5.34 o                         
   8  -5   4         39.24         42.07         3.84 o                         
   9  -5   4         78.98         73.17         3.92 o                         
 -11  -4   4          5.51          4.67         2.92 o                         
 -10  -4   4         17.07         16.32         3.01 o                         
  -9  -4   4         18.09         13.18         3.01 o                         
  -8  -4   4        519.52        527.65        11.35 o                         
  -7  -4   4        261.54        259.01         6.95 o                         
  -6  -4   4         91.57         92.51         4.89 o                         
  -5  -4   4        566.31        589.78        10.52 o                         
  -4  -4   4       1171.36       1122.84        22.83 o                         
  -3  -4   4        140.37        128.99         4.54 o                         
  -2  -4   4        322.36        350.69         5.96 o                         
  -1  -4   4        331.25        332.69         6.30 o                         
   0  -4   4         80.21         81.19         3.54 o                         
   1  -4   4        798.67        813.44        11.92 o                         
   2  -4   4       2464.48       2512.77        30.27 o                         
   3  -4   4        867.45        859.67        16.62 o                         
   4  -4   4        211.17        197.62         8.33 o                         
   5  -4   4        337.75        293.19        12.10 o                         
   6  -4   4        122.79        114.23         7.96 o                         
   7  -4   4        284.05        283.66         7.79 o                         
   8  -4   4        328.92        321.59         8.74 o                         
   9  -4   4        132.93        130.81         5.21 o                         
  10  -4   4          9.05          5.44         1.73 o                         
 -11  -3   4         34.83         43.31         4.02 o                         
 -10  -3   4        183.35        186.19         6.48 o                         
  -9  -3   4         18.25         17.48         2.54 o                         
  -8  -3   4        128.72        133.08         5.28 o                         
  -7  -3   4          6.24          6.59         2.15 o                         
  -6  -3   4          9.30          9.37         1.92 o                         
  -5  -3   4         16.39         21.44         2.30 o                         
  -4  -3   4        373.92        407.33         8.92 o                         
  -3  -3   4        420.57        444.04         9.28 o                         
  -2  -3   4        547.29        565.72         9.91 o                         
  -1  -3   4       4566.28       4687.35        49.79 o                         
   0  -3   4       1474.71       1465.28        18.55 o                         
   1  -3   4        737.29        774.22        11.92 o                         
   2  -3   4        485.21        528.16         9.05 o                         
   3  -3   4        699.99        706.90        11.22 o                         
   4  -3   4          1.37          2.57         2.19 o                         
   5  -3   4         47.05         38.82         6.27 o                         
   6  -3   4        636.46        629.06        18.97 o                         
   7  -3   4         64.46         62.04         3.75 o                         
   8  -3   4          3.04          3.51         2.25 o                         
   9  -3   4         31.45         38.57         3.69 o                         
  10  -3   4        195.07        207.04         5.74 o                         
 -11  -2   4         37.77         37.33         4.13 o                         
 -10  -2   4        215.29        213.83         5.90 o                         
  -9  -2   4        154.61        155.48         4.75 o                         
  -8  -2   4        902.88        881.30        11.47 o                         
  -7  -2   4        172.72        187.82         5.89 o                         
  -6  -2   4        201.33        217.82         5.43 o                         
  -5  -2   4        339.24        425.88        10.33 o                         
  -4  -2   4       2046.81       2104.07        27.18 o                         
  -3  -2   4       1169.21       1208.26        24.60 o                         
  -2  -2   4       1184.41       1182.09        17.12 o                         
  -1  -2   4       1426.38       1383.10        18.49 o                         
   0  -2   4       1881.20       1854.92        26.87 o                         
   1  -2   4       2297.70       2284.97        28.67 o                         
   2  -2   4        868.39        879.93        13.93 o                         
   3  -2   4        476.26        520.43        10.96 o                         
   4  -2   4        125.55        138.97         7.48 o                         
   5  -2   4        490.81        449.47        12.65 o                         
   6  -2   4        570.35        569.46        24.08 o                         
   7  -2   4        411.60        392.75         7.98 o                         
   8  -2   4        188.90        180.90         6.86 o                         
   9  -2   4         88.33         94.33         5.01 o                         
  10  -2   4         48.98         44.99         3.42 o                         
 -11  -1   4        109.04        117.46         4.81 o                         
 -10  -1   4        192.98        184.52         5.48 o                         
  -9  -1   4        328.88        301.55         6.14 o                         
  -8  -1   4        364.72        377.80         8.92 o                         
  -7  -1   4        696.92        677.95        12.92 o                         
  -6  -1   4         73.85         70.99         3.53 o                         
  -5  -1   4        669.29        735.67        12.78 o                         
  -4  -1   4        134.07        139.16         5.55 o                         
  -3  -1   4          2.31          5.26         1.63 o                         
  -2  -1   4       3104.20       3155.54        44.79 o                         
  -1  -1   4        961.62        961.24        14.94 o                         
   0  -1   4        946.75        936.63        19.44 o                         
   1  -1   4        237.36        269.85         6.11 o                         
   2  -1   4       1561.15       1596.93        20.15 o                         
   3  -1   4        960.79       1091.90        14.50 o                         
   4  -1   4        475.98        510.24        12.51 o                         
   5  -1   4         15.40         19.85         2.86 o                         
   6  -1   4         63.39         67.67         6.56 o                         
   7  -1   4        385.14        365.07        11.07 o                         
   8  -1   4        544.96        537.52         9.53 o                         
   9  -1   4        153.16        156.69         6.20 o                         
  10  -1   4        194.53        205.60         7.27 o                         
 -11   0   4        129.45        129.06         4.91 o                         
 -10   0   4         60.74         54.81         3.48 o                         
  -9   0   4        311.95        275.86         6.60 o                         
  -8   0   4        215.73        230.66         5.90 o                         
  -7   0   4        304.67        347.38         8.21 o                         
  -6   0   4        355.22        411.19         8.24 o                         
  -5   0   4        263.82        247.38         6.84 o                         
  -4   0   4        569.75        552.97        10.35 o                         
  -3   0   4          3.97          7.96         1.93 o                         
  -2   0   4          6.56          3.13         1.23 o                         
  -1   0   4       1091.62       1022.08        14.13 o                         
   0   0   4        287.65        330.53         7.88 o                         
   1   0   4        591.66        547.89         9.42 o                         
   2   0   4       1777.29       1695.72        19.50 o                         
   3   0   4       1443.53       1491.78        16.77 o                         
   4   0   4         27.47         30.24         3.04 o                         
   5   0   4         84.07        100.31         4.95 o                         
   6   0   4        239.57        262.85         9.62 o                         
   7   0   4          1.92          2.37         2.35 o                         
   8   0   4        165.01        155.33         5.79 o                         
   9   0   4         14.67         10.23         2.42 o                         
  10   0   4        356.26        343.32        13.57 o                         
 -11   1   4        116.86        125.68         4.05 o                         
 -10   1   4        215.64        197.57         5.06 o                         
  -9   1   4        343.51        318.28         5.56 o                         
  -8   1   4        380.01        378.34         7.06 o                         
  -7   1   4        669.61        664.59        11.99 o                         
  -6   1   4         69.60         65.29         3.55 o                         
  -5   1   4        630.06        691.87         9.54 o                         
  -4   1   4        125.52        135.16         4.15 o                         
  -3   1   4          0.87          2.43         1.35 o                         
  -2   1   4       3211.90       3194.14        41.46 o                         
  -1   1   4        958.99        955.19        15.91 o                         
   0   1   4        951.95       1000.93        30.76 o                         
   1   1   4        216.05        239.14         5.35 o                         
   2   1   4       1559.03       1582.56        17.17 o                         
   3   1   4        933.28       1054.22        14.68 o                         
   4   1   4        451.82        504.72        12.13 o                         
   5   1   4         15.14         15.99         2.67 o                         
   6   1   4         86.32         79.25         5.73 o                         
   7   1   4        423.64        408.24         8.81 o                         
   8   1   4        540.51        539.24         9.51 o                         
   9   1   4        175.40        168.85         6.17 o                         
  10   1   4        172.38        186.61        10.07 o                         
 -11   2   4         40.99         42.65         2.82 o                         
 -10   2   4        225.08        214.54         4.76 o                         
  -9   2   4        155.33        153.82         3.97 o                         
  -8   2   4        944.78        908.31        10.70 o                         
  -7   2   4        188.52        184.89         5.92 o                         
  -6   2   4        201.23        220.41         5.58 o                         
  -5   2   4        375.16        459.89         8.68 o                         
  -4   2   4       2150.39       2178.98        22.33 o                         
  -3   2   4       1174.14       1189.28        16.49 o                         
  -2   2   4       1199.24       1169.21        18.52 o                         
  -1   2   4       1331.06       1322.68        18.13 o                         
   0   2   4       1855.72       1884.64        23.06 o                         
   1   2   4       2313.91       2295.71        24.51 o                         
   2   2   4        785.62        793.59        11.33 o                         
   3   2   4        504.59        538.00        10.31 o                         
   4   2   4        104.79        111.07         4.98 o                         
   5   2   4        520.25        470.02        10.11 o                         
   6   2   4        550.82        553.77        12.86 o                         
   7   2   4        431.75        409.14        13.24 o                         
   8   2   4        197.92        190.96         9.19 o                         
   9   2   4         78.76         83.60         8.03 o                         
 -11   3   4         30.64         41.39         2.68 o                         
 -10   3   4        183.64        191.21         4.34 o                         
  -9   3   4         13.39         14.05         1.69 o                         
  -8   3   4        122.05        122.40         4.09 o                         
  -7   3   4          2.98          6.05         1.75 o                         
  -6   3   4         14.70         13.34         2.29 o                         
  -5   3   4         14.03         22.51         2.94 o                         
  -4   3   4        349.14        393.02         7.75 o                         
  -3   3   4        493.22        519.25         8.49 o                         
  -2   3   4        604.23        603.27         8.95 o                         
  -1   3   4       4557.80       4665.31        51.51 o                         
   0   3   4       1450.58       1448.97        19.50 o                         
   1   3   4        680.93        719.52        10.73 o                         
   2   3   4        484.82        539.63         9.05 o                         
   3   3   4        685.15        703.45        12.72 o                         
   4   3   4          6.13          4.97         1.66 o                         
   5   3   4         47.87         42.38         4.09 o                         
   6   3   4        643.25        644.83        25.16 o                         
   7   3   4         77.80         69.42         6.45 o                         
   8   3   4          3.15          4.90         3.10 o                         
   9   3   4         23.07         39.84         6.42 o                         
  10   3   4        185.37        194.93         9.05 o                         
 -11   4   4          8.66         13.31         2.50 o                         
 -10   4   4         13.01         12.21         1.80 o                         
  -9   4   4         17.73         15.09         1.59 o                         
  -8   4   4        515.79        511.80         6.68 o                         
  -7   4   4        231.58        228.13         4.89 o                         
  -6   4   4         92.43         90.55         4.69 o                         
  -5   4   4        589.78        613.89        12.55 o                         
  -4   4   4       1210.66       1190.53        18.43 o                         
  -3   4   4        133.56        123.40         4.94 o                         
  -2   4   4        282.47        323.97         7.65 o                         
  -1   4   4        394.50        388.74         8.05 o                         
   0   4   4         78.79         77.17         4.61 o                         
   1   4   4        821.18        838.09        13.91 o                         
   2   4   4       2520.75       2545.23        31.69 o                         
   3   4   4        831.81        817.87        14.49 o                         
   4   4   4        199.83        190.99         6.49 o                         
   5   4   4        299.76        275.22        10.68 o                         
   6   4   4        136.87        132.20         7.88 o                         
   7   4   4        276.31        276.84        18.17 o                         
   8   4   4        289.09        298.81        14.15 o                         
   9   4   4        132.08        125.88         6.19 o                         
  10   4   4          7.02          4.82         2.77 o                         
 -10   5   4        302.33        293.61         5.50 o                         
  -9   5   4        127.06        124.89         3.73 o                         
  -8   5   4         20.08         18.18         1.75 o                         
  -7   5   4        377.53        369.92         5.51 o                         
  -6   5   4        208.48        212.19         6.51 o                         
  -5   5   4        205.73        209.78         6.66 o                         
  -4   5   4         60.28         70.40         4.56 o                         
  -3   5   4         30.89         33.88         3.38 o                         
  -2   5   4        119.75        112.63         4.43 o                         
  -1   5   4        209.08        233.53         6.86 o                         
   0   5   4        545.90        596.82        14.04 o                         
   1   5   4        820.01        891.03        15.68 o                         
   2   5   4        177.31        175.68         7.94 o                         
   3   5   4        937.65        926.25        14.28 o                         
   4   5   4        827.19        801.14        14.47 o                         
   5   5   4        133.80        139.79         5.99 o                         
   6   5   4         64.98         65.83         6.42 o                         
   7   5   4        108.79        114.60         8.01 o                         
   8   5   4         38.85         44.50         7.15 o                         
   9   5   4         65.56         61.60         7.22 o                         
 -10   6   4        243.68        285.63         5.47 o                         
  -9   6   4        115.47        123.67         3.51 o                         
  -8   6   4          7.98          8.27         1.61 o                         
  -7   6   4         36.87         36.80         2.16 o                         
  -6   6   4         83.06         90.38         2.52 o                         
  -5   6   4        539.82        531.52         8.87 o                         
  -4   6   4        340.33        334.78         8.59 o                         
  -3   6   4        129.85        133.23         5.42 o                         
  -2   6   4        440.62        438.54        10.49 o                         
  -1   6   4        571.47        562.43        10.47 o                         
   0   6   4         41.04         47.65         4.16 o                         
   1   6   4        277.55        295.68         8.97 o                         
   2   6   4        218.71        211.72         9.01 o                         
   3   6   4        118.21        116.72         8.40 o                         
   4   6   4        108.95        111.98         3.64 o                         
   5   6   4        588.55        568.57         8.72 o                         
   6   6   4        171.86        171.78         8.89 o                         
   7   6   4         18.79         17.18         3.50 o                         
   8   6   4         96.12         95.57         8.46 o                         
   9   6   4         28.58         27.43         4.23 o                         
  -9   7   4         19.85         24.26         2.19 o                         
  -8   7   4         29.98         27.27         2.22 o                         
  -7   7   4        159.60        167.88         4.79 o                         
  -6   7   4        737.08        710.27         9.98 o                         
  -5   7   4        388.58        380.11         5.28 o                         
  -4   7   4        998.03        967.22         9.74 o                         
  -3   7   4        344.57        328.40         8.89 o                         
  -2   7   4        326.12        300.57         8.16 o                         
  -1   7   4        240.17        253.76         9.73 o                         
   0   7   4         46.53         46.40         5.14 o                         
   1   7   4          8.71          4.86         3.35 o                         
   2   7   4        264.78        269.55         6.19 o                         
   3   7   4         75.10         70.24         2.63 o                         
   4   7   4        519.78        501.20         7.29 o                         
   5   7   4         50.83         54.40         2.95 o                         
   6   7   4         14.52         13.67         2.26 o                         
   7   7   4         42.23         43.17         4.80 o                         
   8   7   4         34.61         46.80         4.99 o                         
  -8   8   4        119.76        125.81         3.26 o                         
  -7   8   4        109.64        114.75         3.52 o                         
  -6   8   4         72.62         70.72         3.53 o                         
  -5   8   4        134.25        123.09         3.07 o                         
  -4   8   4        279.96        270.85         4.38 o                         
  -3   8   4        260.17        250.09         4.14 o                         
  -2   8   4        640.49        630.47         6.86 o                         
  -1   8   4        333.09        311.59         4.62 o                         
   0   8   4        453.54        411.38         5.08 o                         
   1   8   4        529.90        489.32         5.78 o                         
   2   8   4         81.88         77.96         2.72 o                         
   3   8   4        169.91        170.30         4.03 o                         
   4   8   4        387.04        374.48         6.71 o                         
   5   8   4         87.54         92.84         3.99 o                         
   6   8   4         98.81         96.42         4.57 o                         
   7   8   4        111.01        107.67         7.59 o                         
  -8   9   4         53.69         53.29         3.66 o                         
  -7   9   4         18.78         19.41         1.86 o                         
  -6   9   4        340.10        335.00         5.64 o                         
  -5   9   4         16.12         14.09         1.75 o                         
  -4   9   4        626.55        616.20         7.49 o                         
  -3   9   4        317.64        319.66         6.19 o                         
  -2   9   4         74.43         74.50         3.36 o                         
  -1   9   4        155.96        161.60         3.29 o                         
   0   9   4         67.65         63.14         2.57 o                         
   1   9   4        155.00        141.02         2.93 o                         
   2   9   4        114.12        110.27         3.21 o                         
   3   9   4         62.02         63.53         2.90 o                         
   4   9   4        187.97        167.99         4.97 o                         
   5   9   4         45.71         42.90         3.44 o                         
   6   9   4        161.50        174.07         9.19 o                         
  -6  10   4        233.56        229.20         5.78 o                         
  -5  10   4        183.34        177.27         6.96 o                         
  -4  10   4        121.06        127.75         5.00 o                         
  -3  10   4        462.72        466.56         7.16 o                         
  -2  10   4        194.13        193.04         4.93 o                         
  -1  10   4         21.86         20.17         1.74 o                         
   0  10   4         34.70         33.66         2.06 o                         
   1  10   4        134.37        138.94         3.49 o                         
   2  10   4        288.27        303.82         5.16 o                         
   3  10   4        118.59        115.44         3.55 o                         
   4  10   4         48.26         42.27         2.77 o                         
   5  10   4          0.17         -0.41         1.23 o                         
  -4  11   4        177.27        194.44         5.10 o                         
  -3  11   4         27.40         34.30         2.78 o                         
  -2  11   4         35.69         38.63         2.34 o                         
  -1  11   4         48.94         49.33         2.22 o                         
   0  11   4        430.68        428.45         6.60 o                         
   1  11   4         14.82         13.01         1.56 o                         
   2  11   4         34.88         43.45         2.64 o                         
   3  11   4        266.90        272.67         6.21 o                         
  -4 -11   5        123.48        120.69         5.26 o                         
  -3 -11   5         86.20         94.42         5.04 o                         
  -2 -11   5        114.35        117.20         4.48 o                         
  -1 -11   5        104.12        108.97         4.51 o                         
   0 -11   5         75.90         75.99         3.93 o                         
   1 -11   5        252.43        245.98         6.40 o                         
   2 -11   5        179.13        178.94         6.34 o                         
   3 -11   5         12.68          9.78         3.06 o                         
  -6 -10   5        293.41        322.55         8.87 o                         
  -5 -10   5        131.06        140.26         5.07 o                         
  -4 -10   5        440.78        441.66         9.56 o                         
  -3 -10   5          2.16          1.89         1.58 o                         
  -2 -10   5        190.65        214.29         6.98 o                         
  -1 -10   5        154.05        142.13         5.86 o                         
   0 -10   5         76.42         77.66         4.60 o                         
   1 -10   5         53.29         55.38         4.36 o                         
   2 -10   5          3.30          1.29         2.24 o                         
   3 -10   5        176.28        188.22        10.36 o                         
   4 -10   5         98.75        104.61         7.59 o                         
   5 -10   5          2.16          2.77         2.48 o                         
  -7  -9   5         32.14         36.61         3.08 o                         
  -6  -9   5         24.36         31.24         3.31 o                         
  -5  -9   5         72.59         66.35         4.35 o                         
  -4  -9   5        279.41        272.91         8.12 o                         
  -3  -9   5        303.10        297.88         6.89 o                         
  -2  -9   5        364.45        369.35         8.76 o                         
  -1  -9   5         25.25         28.42         2.96 o                         
   0  -9   5        220.25        202.75         5.99 o                         
   1  -9   5        112.38        110.09         4.73 o                         
   2  -9   5        105.83        104.00         6.39 o                         
   3  -9   5         63.64         56.01         5.37 o                         
   4  -9   5         58.83         55.13         6.71 o                         
   5  -9   5         61.53         71.21         7.00 o                         
   6  -9   5         16.38         22.76         4.09 o                         
  -8  -8   5         41.03         42.46         4.07 o                         
  -7  -8   5         99.37         94.89         5.08 o                         
  -6  -8   5          1.45          2.45         2.02 o                         
  -5  -8   5          1.28          1.11         1.90 o                         
  -4  -8   5        187.91        189.63         5.01 o                         
  -3  -8   5         64.92         60.32         3.60 o                         
  -2  -8   5        453.15        425.62         8.32 o                         
  -1  -8   5        158.69        168.67         4.51 o                         
   0  -8   5        350.01        327.33         6.69 o                         
   1  -8   5          2.85          1.90         1.84 o                         
   2  -8   5        179.10        171.68         5.87 o                         
   3  -8   5         97.93         87.55         5.31 o                         
   4  -8   5         12.02         13.86         2.91 o                         
   5  -8   5         18.90         17.82         3.87 o                         
   6  -8   5         27.81         30.50         5.69 o                         
   7  -8   5         80.89         95.71         7.00 o                         
  -9  -7   5         17.34         17.22         4.23 o                         
  -8  -7   5        286.49        288.29         7.98 o                         
  -7  -7   5         92.83         93.92         5.21 o                         
  -6  -7   5         18.50         21.96         3.12 o                         
  -5  -7   5         67.04         67.61         3.68 o                         
  -4  -7   5        518.20        488.96         8.72 o                         
  -3  -7   5        381.90        384.46         7.82 o                         
  -2  -7   5         93.63         88.81         4.38 o                         
  -1  -7   5        105.60        100.15         4.02 o                         
   0  -7   5         26.39         32.80         3.11 o                         
   1  -7   5        598.62        600.02        10.92 o                         
   2  -7   5        145.98        130.95         5.15 o                         
   3  -7   5         76.88         71.06         3.90 o                         
   4  -7   5        123.33        115.72         6.80 o                         
   5  -7   5        208.27        174.43        19.55 o                         
   6  -7   5         16.82         22.91         5.25 o                         
   7  -7   5        166.33        172.90        10.21 o                         
   8  -7   5         21.91         28.89         4.67 o                         
 -10  -6   5        118.22        128.39         8.03 o                         
  -9  -6   5        126.59        121.93         5.77 o                         
  -8  -6   5          0.28          1.09         2.03 o                         
  -7  -6   5        109.35        109.85         4.80 o                         
  -6  -6   5        535.06        505.85        10.24 o                         
  -5  -6   5        160.07        147.92         5.15 o                         
  -4  -6   5        292.59        294.74         6.73 o                         
  -3  -6   5        189.44        201.78         5.62 o                         
  -2  -6   5         50.87         60.46         3.80 o                         
  -1  -6   5        468.58        493.15        10.15 o                         
   0  -6   5        466.82        455.18         9.47 o                         
   1  -6   5        129.55        137.65         5.21 o                         
   2  -6   5        364.28        375.79         8.51 o                         
   3  -6   5        313.96        324.87        11.06 o                         
   4  -6   5        879.87        848.12        15.56 o                         
   5  -6   5         91.44         79.61         4.83 o                         
   6  -6   5        742.51        699.25        17.33 o                         
   7  -6   5          9.95         12.48         3.10 o                         
   8  -6   5         46.88         46.07         4.32 o                         
 -10  -5   5        162.95        165.31         6.96 o                         
  -9  -5   5          6.32          8.07         2.88 o                         
  -8  -5   5        244.57        235.88         7.50 o                         
  -7  -5   5          0.65         -0.70         1.82 o                         
  -6  -5   5        158.25        155.10         5.14 o                         
  -5  -5   5        406.96        400.70        10.03 o                         
  -4  -5   5        355.83        323.95         7.93 o                         
  -3  -5   5        138.88        139.09         4.99 o                         
  -2  -5   5        914.32        891.50        13.73 o                         
  -1  -5   5         50.73         55.53         3.12 o                         
   0  -5   5        175.22        183.84         5.01 o                         
   1  -5   5        445.88        445.49         7.89 o                         
   2  -5   5        250.53        234.39         6.82 o                         
   3  -5   5         63.52         65.92         5.48 o                         
   4  -5   5       1152.24       1173.27        28.36 o                         
   5  -5   5        857.88        832.32        14.84 o                         
   6  -5   5         13.11         11.35         2.31 o                         
   7  -5   5        142.86        148.18         6.26 o                         
   8  -5   5         59.15         63.32         4.14 o                         
   9  -5   5         39.54         43.01         3.19 o                         
 -11  -4   5         47.12         59.52         6.57 o                         
 -10  -4   5         54.84         48.56         4.96 o                         
  -9  -4   5         56.25         64.98         7.06 o                         
  -8  -4   5         46.53         46.02         4.72 o                         
  -7  -4   5        365.99        358.43         9.21 o                         
  -6  -4   5        489.98        488.13        12.79 o                         
  -5  -4   5        154.77        163.17         6.16 o                         
  -4  -4   5        461.05        487.01         9.26 o                         
  -3  -4   5        117.92        113.58         4.50 o                         
  -2  -4   5        334.58        347.90         7.29 o                         
  -1  -4   5         78.01         63.94         3.42 o                         
   0  -4   5       1347.42       1330.04        16.80 o                         
   1  -4   5        309.82        305.98         6.99 o                         
   2  -4   5        117.72        115.06         4.60 o                         
   3  -4   5        873.46        848.74        15.14 o                         
   4  -4   5        252.13        239.97        10.66 o                         
   5  -4   5        289.54        299.69        17.07 o                         
   6  -4   5         79.73         73.70         3.95 o                         
   7  -4   5         79.37         77.50         4.20 o                         
   8  -4   5        394.96        383.89         9.44 o                         
   9  -4   5         19.66         24.99         2.71 o                         
 -11  -3   5        146.06        152.47         8.90 o                         
 -10  -3   5        108.46        116.99         6.80 o                         
  -9  -3   5        143.79        141.89         6.07 o                         
  -8  -3   5         77.25         83.65         4.68 o                         
  -7  -3   5         30.41         34.45         3.40 o                         
  -6  -3   5        202.75        176.88         7.19 o                         
  -5  -3   5        274.74        283.24         8.57 o                         
  -4  -3   5        418.34        392.37        13.12 o                         
  -3  -3   5       1105.87       1162.50        15.53 o                         
  -2  -3   5       7786.26       7943.34       119.04 o                         
  -1  -3   5        584.35        572.38        10.38 o                         
   0  -3   5       1392.73       1435.66        19.13 o                         
   1  -3   5       1203.76       1233.06        17.02 o                         
   2  -3   5        372.73        399.13         9.95 o                         
   3  -3   5        246.36        229.83         7.31 o                         
   4  -3   5        516.47        507.41        13.36 o                         
   5  -3   5        517.81        500.02        22.18 o                         
   6  -3   5        102.98        108.42         7.50 o                         
   7  -3   5        126.07        125.91         4.69 o                         
   8  -3   5         73.24         70.08         4.72 o                         
   9  -3   5         27.27         28.15         2.89 o                         
  10  -3   5         24.17         29.73         3.30 o                         
 -11  -2   5          0.08          2.84         2.41 o                         
 -10  -2   5         81.54         88.90         4.15 o                         
  -9  -2   5        185.89        168.53         5.49 o                         
  -8  -2   5        261.88        249.17         5.52 o                         
  -7  -2   5        409.68        402.78         7.69 o                         
  -6  -2   5        658.37        639.54        10.29 o                         
  -5  -2   5         70.54         58.82         3.23 o                         
  -4  -2   5        536.16        656.49        12.18 o                         
  -3  -2   5        865.66        844.35        15.54 o                         
  -2  -2   5       2837.41       2968.07        34.81 o                         
  -1  -2   5        755.73        759.08        15.83 o                         
   0  -2   5         31.11         25.00         2.16 o                         
   1  -2   5        154.20        170.80         5.08 o                         
   2  -2   5        167.53        153.32         5.75 o                         
   3  -2   5       1524.79       1568.93        24.05 o                         
   4  -2   5        262.92        258.62         8.55 o                         
   5  -2   5        101.68        115.05         6.96 o                         
   6  -2   5         40.67         51.51         8.61 o                         
   7  -2   5        164.17        165.17         5.94 o                         
   8  -2   5        274.66        254.96         6.79 o                         
   9  -2   5         45.41         45.79         4.04 o                         
  10  -2   5        117.37        126.08         5.91 o                         
 -11  -1   5          0.78         -0.37         1.60 o                         
 -10  -1   5        339.42        332.74         7.59 o                         
  -9  -1   5        356.41        336.76         5.92 o                         
  -8  -1   5        469.93        457.32         6.66 o                         
  -7  -1   5        139.93        153.73         5.41 o                         
  -6  -1   5         81.73        103.39         3.93 o                         
  -5  -1   5        306.10        301.79         6.89 o                         
  -4  -1   5        261.19        258.04         6.75 o                         
  -3  -1   5        548.18        567.00        11.95 o                         
  -2  -1   5        289.43        343.03        11.22 o                         
  -1  -1   5       1018.80       1037.83        18.34 o                         
   0  -1   5       1357.67       1352.47        31.56 o                         
   1  -1   5        777.10        756.39        11.64 o                         
   2  -1   5       2822.08       2786.15        31.07 o                         
   3  -1   5        740.48        877.33        14.80 o                         
   4  -1   5        661.68        708.74        15.95 o                         
   5  -1   5        218.15        241.77        11.89 o                         
   6  -1   5         49.94         59.97         9.48 o                         
   7  -1   5        139.52        132.52         5.41 o                         
   8  -1   5         30.91         30.61         3.11 o                         
   9  -1   5         73.98         67.74         5.47 o                         
  10  -1   5        299.87        302.31        12.11 o                         
 -11   0   5         31.85         40.68         3.34 o                         
 -10   0   5         41.16         41.44         3.31 o                         
  -9   0   5        363.83        378.35         5.88 o                         
  -8   0   5         14.19         15.06         1.72 o                         
  -7   0   5         54.77         50.99         3.62 o                         
  -6   0   5       2047.70       2057.46        22.67 o                         
  -5   0   5       1964.07       2177.30        23.34 o                         
  -4   0   5        287.98        323.97         7.84 o                         
  -3   0   5        417.40        409.48         8.02 o                         
  -2   0   5        615.83        648.39        10.69 o                         
  -1   0   5       1152.98       1124.95        16.15 o                         
   0   0   5          5.10          9.06         1.51 o                         
   1   0   5          2.05         -1.31         1.31 o                         
   2   0   5       1155.43       1217.28        18.23 o                         
   3   0   5        993.64        985.88        13.01 o                         
   4   0   5        723.29        709.38        12.39 o                         
   5   0   5        171.84        190.39         7.68 o                         
   6   0   5        644.05        619.66        19.70 o                         
   7   0   5          2.58          3.76         2.02 o                         
   8   0   5         55.83         69.77         5.19 o                         
   9   0   5        134.42        135.61         5.43 o                         
  10   0   5        239.50        256.20        10.65 o                         
 -11   1   5          3.30          2.37         1.47 o                         
 -10   1   5        351.22        342.74         5.56 o                         
  -9   1   5        348.79        329.29         5.10 o                         
  -8   1   5        477.17        452.23         6.59 o                         
  -7   1   5        117.27        126.17         6.40 o                         
  -6   1   5         82.54         99.44         4.34 o                         
  -5   1   5        271.55        264.41         6.44 o                         
  -4   1   5        250.46        232.88         7.02 o                         
  -3   1   5        555.76        586.08         8.90 o                         
  -2   1   5        324.21        361.17         7.17 o                         
  -1   1   5       1100.66       1120.66        14.22 o                         
   0   1   5       1340.02       1331.45        28.18 o                         
   1   1   5        756.82        761.28        11.47 o                         
   2   1   5       2692.89       2724.48        30.80 o                         
   3   1   5        734.05        864.62        15.44 o                         
   4   1   5        639.94        690.93        13.22 o                         
   5   1   5        220.52        235.33         9.13 o                         
   6   1   5         50.52         53.14         4.17 o                         
   7   1   5        133.69        130.50         4.83 o                         
   8   1   5         20.37         19.06         2.40 o                         
   9   1   5         76.50         70.27         4.48 o                         
  10   1   5        320.12        339.38        15.47 o                         
 -11   2   5          0.05          1.90         1.39 o                         
 -10   2   5         98.22        101.56         3.39 o                         
  -9   2   5        213.95        197.85         4.20 o                         
  -8   2   5        257.93        251.52         4.00 o                         
  -7   2   5        423.71        397.78        10.98 o                         
  -6   2   5        681.96        664.14        10.40 o                         
  -5   2   5         79.15         72.47         3.70 o                         
  -4   2   5        570.83        688.24         9.68 o                         
  -3   2   5        829.28        805.72        11.49 o                         
  -2   2   5       2843.29       2897.39        30.43 o                         
  -1   2   5        750.74        769.26        12.85 o                         
   0   2   5         46.95         46.69         3.07 o                         
   1   2   5        172.77        187.77         5.65 o                         
   2   2   5        151.43        136.86         5.11 o                         
   3   2   5       1409.63       1473.57        25.53 o                         
   4   2   5        265.40        251.28         6.42 o                         
   5   2   5         93.18         98.79         5.73 o                         
   6   2   5         60.35         61.49         5.68 o                         
   7   2   5        151.77        177.38         8.82 o                         
   8   2   5        284.28        272.40        13.42 o                         
   9   2   5         58.89         57.25        10.72 o                         
  10   2   5        109.80        114.53         6.86 o                         
 -11   3   5        141.79        144.33         3.59 o                         
 -10   3   5        121.98        129.09         3.62 o                         
  -9   3   5        145.39        139.93         3.87 o                         
  -8   3   5         82.88         82.21         3.06 o                         
  -7   3   5         25.11         28.67         2.47 o                         
  -6   3   5        195.02        176.56         6.91 o                         
  -5   3   5        257.95        262.77         7.75 o                         
  -4   3   5        379.05        364.95         7.75 o                         
  -3   3   5       1088.79       1147.51        15.16 o                         
  -2   3   5       7957.64       8089.65        77.15 o                         
  -1   3   5        638.49        638.49        12.97 o                         
   0   3   5       1396.83       1454.13        20.18 o                         
   1   3   5       1126.49       1188.70        18.07 o                         
   2   3   5        341.08        377.21         9.03 o                         
   3   3   5        243.85        227.68         8.57 o                         
   4   3   5        522.45        525.47        11.73 o                         
   5   3   5        509.99        504.60        14.48 o                         
   6   3   5         98.71        108.77         7.28 o                         
   7   3   5        141.45        141.61        21.81 o                         
   8   3   5         84.05         80.39         8.32 o                         
   9   3   5         28.80         21.60         4.52 o                         
  10   3   5         20.96         17.22         3.36 o                         
 -11   4   5         49.06         53.87         4.00 o                         
 -10   4   5         58.18         62.53         2.72 o                         
  -9   4   5         47.41         52.64         2.97 o                         
  -8   4   5         47.39         48.21         2.36 o                         
  -7   4   5        337.99        331.23         4.74 o                         
  -6   4   5        497.27        477.97        10.48 o                         
  -5   4   5        150.57        161.25         6.56 o                         
  -4   4   5        436.03        458.82        10.54 o                         
  -3   4   5         84.26         78.98         4.31 o                         
  -2   4   5        349.35        353.51         8.31 o                         
  -1   4   5         66.91         56.01         4.32 o                         
   0   4   5       1282.29       1268.09        22.76 o                         
   1   4   5        322.14        325.53         9.74 o                         
   2   4   5        126.66        122.18         5.17 o                         
   3   4   5        938.13        899.08        24.37 o                         
   4   4   5        235.14        237.79        11.79 o                         
   5   4   5        274.70        278.44         8.28 o                         
   6   4   5         78.09         78.19         6.80 o                         
   7   4   5         66.33         57.13         6.44 o                         
   8   4   5        382.70        393.34        11.54 o                         
   9   4   5         20.68         20.72         3.15 o                         
 -10   5   5        157.12        158.41         4.53 o                         
  -9   5   5          5.77          9.05         1.45 o                         
  -8   5   5        233.58        234.71         4.72 o                         
  -7   5   5          2.28          3.63         1.03 o                         
  -6   5   5        161.01        158.87         3.90 o                         
  -5   5   5        444.24        441.65         9.92 o                         
  -4   5   5        386.52        351.67         9.51 o                         
  -3   5   5        132.42        123.77         5.69 o                         
  -2   5   5        922.89        899.96        15.70 o                         
  -1   5   5         32.37         32.54         4.07 o                         
   0   5   5        175.54        186.81         7.87 o                         
   1   5   5        425.34        432.06        12.27 o                         
   2   5   5        287.40        269.08         9.50 o                         
   3   5   5         62.55         61.08         4.55 o                         
   4   5   5       1198.09       1199.18        25.10 o                         
   5   5   5        854.57        838.05        16.01 o                         
   6   5   5         12.37          6.41         3.70 o                         
   7   5   5        164.33        165.83         7.88 o                         
   8   5   5         66.94         58.51         7.30 o                         
   9   5   5         35.36         36.63         5.11 o                         
 -10   6   5        115.00        122.78         3.53 o                         
  -9   6   5        134.63        132.39         3.85 o                         
  -8   6   5          0.19          0.96         1.33 o                         
  -7   6   5         87.90         88.87         2.89 o                         
  -6   6   5        482.99        462.21         5.88 o                         
  -5   6   5        156.70        146.49         3.79 o                         
  -4   6   5        263.82        270.79         7.91 o                         
  -3   6   5        198.56        209.16         7.33 o                         
  -2   6   5         42.29         49.41         4.42 o                         
  -1   6   5        508.66        527.60        12.82 o                         
   0   6   5        453.77        431.98        12.84 o                         
   1   6   5        112.33        122.64         7.22 o                         
   2   6   5        339.35        346.96        20.14 o                         
   3   6   5        260.60        256.17         6.22 o                         
   4   6   5        909.25        867.65        10.78 o                         
   5   6   5         87.88         78.44         4.22 o                         
   6   6   5        743.70        664.73        22.91 o                         
   7   6   5         11.30          8.90         4.38 o                         
   8   6   5         41.87         38.45         4.22 o                         
  -9   7   5         19.19         17.94         1.82 o                         
  -8   7   5        286.53        301.44         5.91 o                         
  -7   7   5         81.92         79.99         3.62 o                         
  -6   7   5         21.54         21.64         1.66 o                         
  -5   7   5         82.37         83.35         2.85 o                         
  -4   7   5        530.72        499.69         6.88 o                         
  -3   7   5        387.44        383.50         9.01 o                         
  -2   7   5         72.06         64.27         4.11 o                         
  -1   7   5         82.83         77.26         5.97 o                         
   0   7   5         24.59         23.15         3.06 o                         
   1   7   5        664.92        632.68        10.42 o                         
   2   7   5        131.41        112.67         3.51 o                         
   3   7   5         75.61         66.79         2.87 o                         
   4   7   5        102.70         95.33         3.31 o                         
   5   7   5        239.07        221.71         5.04 o                         
   6   7   5         15.56         14.01         2.65 o                         
   7   7   5        173.58        177.60         7.07 o                         
   8   7   5         18.54         23.20         4.09 o                         
  -8   8   5         44.73         45.08         2.49 o                         
  -7   8   5        111.01        110.30         3.75 o                         
  -6   8   5          0.13          1.05         1.37 o                         
  -5   8   5          1.02          0.82         1.17 o                         
  -4   8   5        213.33        208.88         4.11 o                         
  -3   8   5         81.98         74.82         3.05 o                         
  -2   8   5        451.70        421.01         5.63 o                         
  -1   8   5        150.76        156.54         3.41 o                         
   0   8   5        354.39        324.90         4.46 o                         
   1   8   5          2.77          3.79         1.05 o                         
   2   8   5        161.03        154.46         3.80 o                         
   3   8   5        118.12        103.17         3.60 o                         
   4   8   5         18.06         19.27         1.84 o                         
   5   8   5         23.50         18.09         2.12 o                         
   6   8   5         19.19         19.84         4.38 o                         
   7   8   5         80.49         83.45         6.42 o                         
  -7   9   5         24.51         26.79         2.16 o                         
  -6   9   5         22.61         27.14         2.23 o                         
  -5   9   5         63.42         61.58         3.64 o                         
  -4   9   5        279.83        282.71         5.65 o                         
  -3   9   5        303.41        296.43         5.96 o                         
  -2   9   5        378.37        381.54         8.72 o                         
  -1   9   5         29.14         29.92         1.84 o                         
   0   9   5        224.11        211.89         3.74 o                         
   1   9   5        115.49        114.84         3.21 o                         
   2   9   5         98.53         98.92         3.05 o                         
   3   9   5         60.86         53.49         2.71 o                         
   4   9   5         64.05         69.47         2.84 o                         
   5   9   5         73.29         79.89         3.91 o                         
   6   9   5         17.46         28.89         4.82 o                         
  -6  10   5        307.83        307.40         8.25 o                         
  -5  10   5        129.35        137.43         4.71 o                         
  -4  10   5        411.72        414.33         8.86 o                         
  -3  10   5          7.06          8.49         1.50 o                         
  -2  10   5        203.71        217.48         5.21 o                         
  -1  10   5        175.58        170.64         3.80 o                         
   0  10   5         69.77         75.04         3.84 o                         
   1  10   5         60.44         63.33         2.55 o                         
   2  10   5          4.48          1.10         1.15 o                         
   3  10   5        185.45        192.99         4.28 o                         
   4  10   5         90.07         91.06         3.26 o                         
   5  10   5          1.48          2.26         1.74 o                         
  -4  11   5        130.69        125.19         4.59 o                         
  -3  11   5         86.39         98.29         3.53 o                         
  -2  11   5         99.31        105.93         3.07 o                         
  -1  11   5        116.94        114.90         5.66 o                         
   0  11   5         75.97         80.47         2.84 o                         
   1  11   5        245.97        236.26         4.51 o                         
   2  11   5        162.64        158.71         3.98 o                         
   3  11   5         12.37         13.89         2.21 o                         
  -3 -11   6        326.80        324.98        10.21 o                         
  -2 -11   6        136.03        150.56         4.74 o                         
  -1 -11   6         88.81         90.84         3.93 o                         
   0 -11   6        166.25        183.04         6.55 o                         
   1 -11   6         26.32         30.95         3.45 o                         
   2 -11   6        156.67        166.62         8.17 o                         
  -6 -10   6         69.21         76.19         4.23 o                         
  -5 -10   6        149.56        160.29         6.45 o                         
  -4 -10   6        125.90        124.13         5.10 o                         
  -3 -10   6        142.48        152.44         5.47 o                         
  -2 -10   6          2.81         -1.32         1.71 o                         
  -1 -10   6          0.75         -1.55         1.76 o                         
   0 -10   6          8.69         11.50         3.87 o                         
   1 -10   6         21.00         25.90         3.10 o                         
   2 -10   6        100.13        100.09         5.72 o                         
   3 -10   6         12.82         13.45         2.68 o                         
   4 -10   6        172.26        191.20         6.55 o                         
  -7  -9   6         81.36         86.40         4.74 o                         
  -6  -9   6        125.41        128.14         5.02 o                         
  -5  -9   6         15.60         13.38         2.44 o                         
  -4  -9   6        103.35        104.55         4.39 o                         
  -3  -9   6         76.67         78.18         4.07 o                         
  -2  -9   6        392.08        403.65        12.05 o                         
  -1  -9   6        349.39        358.49         8.64 o                         
   0  -9   6         30.07         25.50         3.03 o                         
   1  -9   6        199.12        185.54         8.66 o                         
   2  -9   6         82.14         73.23         5.77 o                         
   3  -9   6        237.97        248.32         9.39 o                         
   4  -9   6         10.36         10.94         3.79 o                         
   5  -9   6        154.39        157.43         9.19 o                         
  -8  -8   6         82.65         91.62         4.95 o                         
  -7  -8   6         16.73         18.62         5.47 o                         
  -6  -8   6         95.33         89.56         5.09 o                         
  -5  -8   6        134.10        135.99         5.87 o                         
  -4  -8   6        123.63        123.44         4.50 o                         
  -3  -8   6        168.53        163.53         5.07 o                         
  -2  -8   6        198.82        198.00         5.41 o                         
  -1  -8   6        910.74        840.01        12.76 o                         
   0  -8   6        228.81        225.26         6.58 o                         
   1  -8   6         97.34         92.55         5.00 o                         
   2  -8   6         15.99         12.80         2.60 o                         
   3  -8   6         79.14         72.40         5.22 o                         
   4  -8   6        295.02        276.64         9.91 o                         
   5  -8   6        198.76        200.72         7.68 o                         
   6  -8   6          7.74          7.15         3.21 o                         
   7  -8   6          4.63          7.59         2.92 o                         
  -9  -7   6         62.90         59.10         6.27 o                         
  -8  -7   6         94.57         96.75         5.73 o                         
  -7  -7   6        558.92        560.88        12.24 o                         
  -6  -7   6         49.14         50.65         3.35 o                         
  -5  -7   6        203.55        203.10         5.90 o                         
  -4  -7   6         46.00         42.91         3.11 o                         
  -3  -7   6        430.63        427.45         7.75 o                         
  -2  -7   6          0.38          2.56         1.73 o                         
  -1  -7   6        346.68        337.64         7.11 o                         
   0  -7   6        322.53        320.79         7.80 o                         
   1  -7   6         18.40         19.59         2.69 o                         
   2  -7   6          0.56          1.08         1.64 o                         
   3  -7   6        380.62        358.14         7.63 o                         
   4  -7   6         53.18         55.43         4.03 o                         
   5  -7   6         82.45         79.72         6.13 o                         
   6  -7   6        213.06        197.49         8.10 o                         
   7  -7   6         59.55         68.75         4.84 o                         
 -10  -6   6         15.75         15.32         3.50 o                         
  -9  -6   6         60.67         57.39         3.75 o                         
  -8  -6   6        159.91        153.88         6.14 o                         
  -7  -6   6        198.25        179.34         5.79 o                         
  -6  -6   6        230.77        217.61         5.62 o                         
  -5  -6   6        400.51        385.36         6.42 o                         
  -4  -6   6        142.99        136.51         4.56 o                         
  -3  -6   6         85.40         83.72         4.94 o                         
  -2  -6   6        537.01        542.30        10.36 o                         
  -1  -6   6         79.45         88.38         3.91 o                         
   0  -6   6        511.35        513.06        10.48 o                         
   1  -6   6        233.33        241.05         7.04 o                         
   2  -6   6        770.82        744.13        12.90 o                         
   3  -6   6         14.12         19.52         4.29 o                         
   4  -6   6        344.17        323.73         9.74 o                         
   5  -6   6        914.77        798.67        31.46 o                         
   6  -6   6         76.74         74.27         8.02 o                         
   7  -6   6        113.66        117.34         6.35 o                         
   8  -6   6         12.59         14.31         2.63 o                         
 -10  -5   6          7.57          6.62         2.32 o                         
  -9  -5   6        133.59        134.79         5.73 o                         
  -8  -5   6        149.14        146.88         4.29 o                         
  -7  -5   6        511.59        500.77         9.76 o                         
  -6  -5   6        134.32        129.57         4.71 o                         
  -5  -5   6         44.40         44.33         3.51 o                         
  -4  -5   6        399.05        378.53         9.58 o                         
  -3  -5   6        930.33        918.70        14.45 o                         
  -2  -5   6        332.35        374.64         8.06 o                         
  -1  -5   6        637.87        628.66        10.20 o                         
   0  -5   6         77.54         76.01         3.71 o                         
   1  -5   6         93.87         93.04         4.73 o                         
   2  -5   6        778.50        746.67        17.32 o                         
   3  -5   6        526.63        518.94        17.68 o                         
   4  -5   6       1059.48       1035.50        35.90 o                         
   5  -5   6         99.03         87.30         5.33 o                         
   6  -5   6        336.84        311.23         7.33 o                         
   7  -5   6         40.11         38.05         3.69 o                         
   8  -5   6          7.38          7.66         1.98 o                         
   9  -5   6         97.84        110.88         7.00 o                         
 -11  -4   6          0.88          0.88         1.65 o                         
 -10  -4   6        109.56        116.43         8.46 o                         
  -9  -4   6        258.89        243.32         9.70 o                         
  -8  -4   6        677.92        643.20         9.20 o                         
  -7  -4   6        191.53        189.80         5.28 o                         
  -6  -4   6        138.73        147.30         5.30 o                         
  -5  -4   6        280.80        281.49         8.04 o                         
  -4  -4   6         84.32        103.28         4.87 o                         
  -3  -4   6        490.78        517.48        11.00 o                         
  -2  -4   6       1610.02       1610.18        17.02 o                         
  -1  -4   6        175.62        194.31         6.53 o                         
   0  -4   6        493.78        464.40        10.38 o                         
   1  -4   6        735.30        715.15        13.61 o                         
   2  -4   6        387.21        360.05        11.06 o                         
   3  -4   6        380.90        377.45        22.54 o                         
   4  -4   6        240.00        242.09        11.74 o                         
   5  -4   6        108.82         97.66         7.33 o                         
   6  -4   6        621.29        602.97        10.14 o                         
   7  -4   6        418.52        428.82         8.74 o                         
   8  -4   6        112.64        105.27         5.45 o                         
   9  -4   6          9.08          7.11         2.22 o                         
 -11  -3   6         49.36         52.09         5.84 o                         
 -10  -3   6       1437.67       1414.88        36.76 o                         
  -9  -3   6        161.02        177.93         7.66 o                         
  -8  -3   6         82.44         76.70         4.04 o                         
  -7  -3   6         61.85         61.70         3.62 o                         
  -6  -3   6        230.68        240.33         8.65 o                         
  -5  -3   6          3.97          5.72         2.15 o                         
  -4  -3   6        167.98        149.04         6.83 o                         
  -3  -3   6        890.23        878.76        17.08 o                         
  -2  -3   6        116.78        100.87         3.61 o                         
  -1  -3   6       2766.11       2819.57        29.70 o                         
   0  -3   6        598.34        607.91        11.10 o                         
   1  -3   6        181.00        176.90         7.76 o                         
   2  -3   6        541.73        484.75        11.90 o                         
   3  -3   6       2301.61       2314.61        29.77 o                         
   4  -3   6        254.32        234.50        11.78 o                         
   5  -3   6        363.25        327.56        18.39 o                         
   6  -3   6       1039.89        959.28        15.25 o                         
   7  -3   6        395.38        378.70         8.80 o                         
   8  -3   6         82.50         92.14         7.66 o                         
   9  -3   6        106.61        113.66         5.71 o                         
 -11  -2   6         46.78         46.40         5.84 o                         
 -10  -2   6        152.05        159.64         5.97 o                         
  -9  -2   6         33.10         35.84         2.78 o                         
  -8  -2   6        995.80        935.85        11.24 o                         
  -7  -2   6        284.26        279.05         6.21 o                         
  -6  -2   6        133.67        128.60         5.11 o                         
  -5  -2   6        938.50        918.45        13.91 o                         
  -4  -2   6        687.78        727.06        15.10 o                         
  -3  -2   6        217.19        275.97         8.10 o                         
  -2  -2   6        286.07        280.57         5.75 o                         
  -1  -2   6        483.26        556.02         9.77 o                         
   0  -2   6        981.80       1020.67        15.46 o                         
   1  -2   6        578.47        575.87        11.04 o                         
   2  -2   6        261.51        297.21         6.96 o                         
   3  -2   6        239.61        250.25         8.68 o                         
   4  -2   6        497.43        497.72        12.74 o                         
   5  -2   6        313.40        321.65        12.36 o                         
   6  -2   6        154.11        144.86         5.54 o                         
   7  -2   6        127.93        121.34         5.26 o                         
   8  -2   6         48.33         38.22         3.75 o                         
   9  -2   6         45.87         44.71         4.43 o                         
 -11  -1   6          6.82          8.06         2.42 o                         
 -10  -1   6         37.58         40.39         3.29 o                         
  -9  -1   6         97.26        103.23         3.70 o                         
  -8  -1   6        325.76        301.15         5.48 o                         
  -7  -1   6        774.29        745.57        10.98 o                         
  -6  -1   6        226.08        218.41         6.90 o                         
  -5  -1   6        484.00        490.64        10.05 o                         
  -4  -1   6          1.23          6.10         2.13 o                         
  -3  -1   6        264.84        251.02         9.27 o                         
  -2  -1   6        312.03        364.93         7.23 o                         
  -1  -1   6        104.51        128.88         4.26 o                         
   0  -1   6        339.50        367.07         7.70 o                         
   1  -1   6         30.55         35.00         3.41 o                         
   2  -1   6        312.06        368.92         8.73 o                         
   3  -1   6       1279.93       1271.12        21.85 o                         
   4  -1   6       1399.62       1463.12        26.33 o                         
   5  -1   6        185.97        182.23         8.90 o                         
   6  -1   6         16.84         13.94         4.02 o                         
   7  -1   6        331.84        323.40         7.48 o                         
   8  -1   6        114.09        110.04         4.96 o                         
   9  -1   6        158.48        157.27         7.01 o                         
  10  -1   6         81.95         89.43         6.27 o                         
 -11   0   6        161.52        163.48         5.21 o                         
 -10   0   6          4.80          1.51         1.42 o                         
  -9   0   6         52.90         47.08         2.57 o                         
  -8   0   6         11.37         11.57         1.65 o                         
  -7   0   6        100.38        108.38         4.10 o                         
  -6   0   6        183.28        174.06         6.13 o                         
  -5   0   6        213.48        233.12         7.19 o                         
  -4   0   6       1867.70       2009.65        26.36 o                         
  -3   0   6          7.75         15.92         2.61 o                         
  -2   0   6        444.16        431.49         8.89 o                         
  -1   0   6       1022.76       1101.22        17.28 o                         
   0   0   6       1091.43       1173.68        18.04 o                         
   1   0   6        161.94        195.05         5.79 o                         
   2   0   6        377.10        378.49        11.05 o                         
   3   0   6        201.18        201.42         6.23 o                         
   4   0   6         87.05         77.35         6.41 o                         
   5   0   6          2.55          6.37         2.95 o                         
   6   0   6        482.92        498.73        17.97 o                         
   7   0   6        139.81        123.13         4.89 o                         
   8   0   6         39.33         34.81         3.21 o                         
   9   0   6          1.55          0.31         2.37 o                         
  10   0   6          2.47         -0.44         2.77 o                         
 -11   1   6          7.75         10.49         1.55 o                         
 -10   1   6         52.30         52.42         2.80 o                         
  -9   1   6        113.76        122.02         2.93 o                         
  -8   1   6        316.88        297.68         4.76 o                         
  -7   1   6        783.00        749.59        10.86 o                         
  -6   1   6        219.38        217.99         6.37 o                         
  -5   1   6        483.23        475.20        12.52 o                         
  -4   1   6          1.74          8.60         1.85 o                         
  -3   1   6        284.81        267.70         5.95 o                         
  -2   1   6        307.43        341.11         7.99 o                         
  -1   1   6        127.80        152.48         3.82 o                         
   0   1   6        292.26        333.29         6.65 o                         
   1   1   6         29.77         38.35         2.91 o                         
   2   1   6        358.59        420.80         7.92 o                         
   3   1   6       1321.06       1309.30        19.02 o                         
   4   1   6       1369.01       1429.01        21.25 o                         
   5   1   6        171.07        162.20         7.46 o                         
   6   1   6         25.33         25.91         3.75 o                         
   7   1   6        343.96        344.39         7.45 o                         
   8   1   6        130.88        120.34         5.58 o                         
   9   1   6        159.45        160.91         9.48 o                         
 -11   2   6         48.24         52.14         2.32 o                         
 -10   2   6        157.25        161.54         4.04 o                         
  -9   2   6         33.03         34.52         2.34 o                         
  -8   2   6       1074.39        991.85        10.82 o                         
  -7   2   6        293.69        271.96         7.36 o                         
  -6   2   6        133.14        140.43         5.40 o                         
  -5   2   6        909.86        899.90        15.73 o                         
  -4   2   6        725.50        745.91        11.72 o                         
  -3   2   6        217.41        280.25         7.02 o                         
  -2   2   6        231.32        228.99         6.45 o                         
  -1   2   6        522.84        590.18        12.41 o                         
   0   2   6       1008.69       1033.21        14.07 o                         
   1   2   6        573.99        598.81        11.45 o                         
   2   2   6        277.08        313.92         8.22 o                         
   3   2   6        226.16        230.70         6.88 o                         
   4   2   6        500.26        491.52         9.85 o                         
   5   2   6        315.59        314.02        11.82 o                         
   6   2   6        157.19        148.90         6.39 o                         
   7   2   6        145.47        148.12         8.37 o                         
   8   2   6         61.49         53.70         7.00 o                         
   9   2   6         45.64         41.59         6.13 o                         
 -11   3   6         53.15         55.86         2.48 o                         
 -10   3   6       1451.11       1470.58        15.34 o                         
  -9   3   6        182.97        203.65         5.61 o                         
  -8   3   6         81.02         72.46         2.66 o                         
  -7   3   6         56.35         51.62         2.50 o                         
  -6   3   6        215.90        210.45         6.71 o                         
  -5   3   6          3.77          5.92         2.24 o                         
  -4   3   6        183.10        161.97         5.27 o                         
  -3   3   6        889.81        862.34        12.89 o                         
  -2   3   6        116.72         97.06         3.93 o                         
  -1   3   6       2800.03       2885.48        41.07 o                         
   0   3   6        622.69        640.92        12.09 o                         
   1   3   6        185.28        188.55         6.41 o                         
   2   3   6        519.07        485.51        10.98 o                         
   3   3   6       2243.97       2277.68        30.71 o                         
   4   3   6        243.96        228.39         7.96 o                         
   5   3   6        388.74        371.48         9.60 o                         
   6   3   6       1019.13        940.61        22.83 o                         
   7   3   6        396.21        392.73        13.50 o                         
   8   3   6         94.83         96.29         8.61 o                         
   9   3   6        103.68        116.72         8.03 o                         
 -11   4   6          3.38          4.39         2.77 o                         
 -10   4   6        105.00        110.14         3.21 o                         
  -9   4   6        271.96        252.78         5.12 o                         
  -8   4   6        612.67        584.61         6.85 o                         
  -7   4   6        203.74        201.45         3.61 o                         
  -6   4   6        137.29        151.64         4.61 o                         
  -5   4   6        259.62        269.26         7.43 o                         
  -4   4   6         78.64         90.15         5.07 o                         
  -3   4   6        478.95        487.11        12.69 o                         
  -2   4   6       1483.78       1513.30        22.55 o                         
  -1   4   6        157.81        175.04         7.48 o                         
   0   4   6        490.54        477.49        12.56 o                         
   1   4   6        768.50        767.90        17.51 o                         
   2   4   6        414.49        398.81        10.85 o                         
   3   4   6        374.37        369.07         9.37 o                         
   4   4   6        245.29        250.56         8.85 o                         
   5   4   6        106.91        100.31         5.48 o                         
   6   4   6        621.99        602.56        17.36 o                         
   7   4   6        385.72        383.57        17.95 o                         
   8   4   6         93.22         88.25         5.56 o                         
   9   4   6          9.32          5.84         3.06 o                         
 -10   5   6          4.67          2.78         1.63 o                         
  -9   5   6        114.89        112.97         3.26 o                         
  -8   5   6        150.65        142.96         3.74 o                         
  -7   5   6        541.53        537.19         6.11 o                         
  -6   5   6        139.59        141.27         3.15 o                         
  -5   5   6         44.74         52.20         3.91 o                         
  -4   5   6        404.57        375.76        10.06 o                         
  -3   5   6        967.96        931.46        19.45 o                         
  -2   5   6        327.64        352.41        13.32 o                         
  -1   5   6        639.82        637.95        15.60 o                         
   0   5   6        108.08        117.35         6.72 o                         
   1   5   6         95.70         92.23         6.32 o                         
   2   5   6        744.64        713.67        21.90 o                         
   3   5   6        512.74        504.17        16.06 o                         
   4   5   6       1077.39       1047.11        13.15 o                         
   5   5   6        118.27        108.86         4.75 o                         
   6   5   6        292.12        281.55        12.62 o                         
   7   5   6         34.76         32.98         7.08 o                         
   8   5   6         10.11          7.59         3.94 o                         
   9   5   6         95.74         99.50         6.27 o                         
 -10   6   6         17.52         16.63         2.17 o                         
  -9   6   6         64.00         59.82         2.84 o                         
  -8   6   6        132.66        132.64         3.86 o                         
  -7   6   6        189.04        182.85         4.20 o                         
  -6   6   6        204.85        196.53         3.85 o                         
  -5   6   6        343.28        336.82         5.23 o                         
  -4   6   6        136.27        129.83         5.44 o                         
  -3   6   6        101.16         96.12         5.54 o                         
  -2   6   6        578.55        565.42        13.27 o                         
  -1   6   6         75.75         78.41         4.67 o                         
   0   6   6        513.81        528.53        17.54 o                         
   1   6   6        219.78        226.03        11.61 o                         
   2   6   6        731.50        713.57        11.89 o                         
   3   6   6         17.48         15.97         1.69 o                         
   4   6   6        319.07        299.52         5.79 o                         
   5   6   6        960.22        859.90        11.43 o                         
   6   6   6         71.22         71.06         5.62 o                         
   7   6   6        121.03        114.82         8.90 o                         
   8   6   6         19.69         20.43         4.09 o                         
  -9   7   6         60.04         61.73         2.72 o                         
  -8   7   6         89.19         95.31         3.47 o                         
  -7   7   6        569.47        574.06         9.00 o                         
  -6   7   6         54.80         55.13         2.54 o                         
  -5   7   6        204.21        196.64         4.70 o                         
  -4   7   6         54.59         55.10         3.20 o                         
  -3   7   6        477.90        453.88         6.47 o                         
  -2   7   6          0.29          0.63         1.36 o                         
  -1   7   6        389.98        372.54         6.75 o                         
   0   7   6        273.74        259.98         5.41 o                         
   1   7   6         19.83         16.63         1.47 o                         
   2   7   6          2.49          2.34         1.25 o                         
   3   7   6        397.00        372.74         6.19 o                         
   4   7   6         51.74         51.31         3.05 o                         
   5   7   6         86.29         83.62         4.15 o                         
   6   7   6        243.42        222.86         6.30 o                         
   7   7   6         64.39         71.94         6.71 o                         
  -8   8   6         89.60         90.65         3.37 o                         
  -7   8   6         15.71         16.81         1.93 o                         
  -6   8   6         96.76         95.49         3.78 o                         
  -5   8   6        136.81        136.76         4.58 o                         
  -4   8   6        142.76        140.33         4.35 o                         
  -3   8   6        187.47        179.71         4.50 o                         
  -2   8   6        202.56        193.04         3.84 o                         
  -1   8   6        900.94        829.54         8.63 o                         
   0   8   6        214.84        210.25         3.61 o                         
   1   8   6         85.53         86.19         2.94 o                         
   2   8   6         24.23         22.86         1.90 o                         
   3   8   6         76.23         72.99         3.35 o                         
   4   8   6        321.94        317.29         5.97 o                         
   5   8   6        190.85        186.85         4.89 o                         
   6   8   6          6.30          5.96         2.63 o                         
  -7   9   6         68.12         72.52         4.59 o                         
  -6   9   6        120.22        123.68         4.91 o                         
  -5   9   6         15.96         16.68         2.63 o                         
  -4   9   6        118.08        124.69         3.55 o                         
  -3   9   6         75.49         72.64         2.81 o                         
  -2   9   6        393.07        393.95         7.69 o                         
  -1   9   6        351.79        357.71         5.52 o                         
   0   9   6         38.98         37.16         2.58 o                         
   1   9   6        195.02        183.68         3.95 o                         
   2   9   6         85.36         76.05         2.79 o                         
   3   9   6        232.96        251.64         4.79 o                         
   4   9   6         11.85         11.48         1.50 o                         
   5   9   6        168.28        172.11         4.92 o                         
  -6  10   6         66.01         65.87         3.97 o                         
  -5  10   6        145.37        157.92         5.02 o                         
  -4  10   6        117.44        118.24         3.25 o                         
  -3  10   6        130.39        131.07         3.77 o                         
  -2  10   6          8.32          6.55         1.57 o                         
  -1  10   6          0.89          2.27         1.30 o                         
   0  10   6          6.54          4.67         1.18 o                         
   1  10   6         18.13         21.71         1.69 o                         
   2  10   6        114.15        111.43         3.01 o                         
   3  10   6         11.22         12.37         1.46 o                         
   4  10   6        161.10        180.94         4.13 o                         
  -4  11   6        241.05        269.77         8.76 o                         
  -3  11   6        323.19        327.96         7.18 o                         
  -2  11   6        137.39        152.01         4.17 o                         
  -1  11   6         76.84         80.36         3.40 o                         
   0  11   6        186.59        192.78         3.85 o                         
   1  11   6         25.07         28.40         2.33 o                         
   2  11   6        142.84        148.82         7.30 o                         
  -2 -11   7        292.87        306.84        11.53 o                         
  -1 -11   7          2.30         -0.25         1.75 o                         
   0 -11   7        130.00        128.69         7.15 o                         
  -5 -10   7         88.13         92.23         4.75 o                         
  -4 -10   7        199.97        206.41         6.21 o                         
  -3 -10   7        400.38        394.62         8.62 o                         
  -2 -10   7         74.58         75.78         5.00 o                         
  -1 -10   7         55.62         51.14         4.49 o                         
   0 -10   7         56.83         58.49         4.74 o                         
   1 -10   7         68.75         76.73         4.85 o                         
   2 -10   7         80.87         95.78         5.11 o                         
   3 -10   7        177.36        181.78         6.39 o                         
  -7  -9   7         41.78         49.60         3.66 o                         
  -6  -9   7          1.07          1.62         1.57 o                         
  -5  -9   7        205.15        203.30         5.25 o                         
  -4  -9   7         33.17         32.89         2.88 o                         
  -3  -9   7         93.84         89.47         4.94 o                         
  -2  -9   7         81.08         73.91         5.68 o                         
  -1  -9   7         27.11         27.53         3.92 o                         
   0  -9   7         51.15         46.64         3.90 o                         
   1  -9   7        244.47        257.79         7.81 o                         
   2  -9   7         17.22         22.06         2.93 o                         
   3  -9   7         17.50         20.24         3.22 o                         
   4  -9   7         58.42         71.23        11.89 o                         
   5  -9   7         52.05         52.38         5.40 o                         
  -8  -8   7         58.77         58.36         4.07 o                         
  -7  -8   7        106.19        112.97         4.60 o                         
  -6  -8   7         38.90         40.98         3.25 o                         
  -5  -8   7         21.83         28.90         2.88 o                         
  -4  -8   7         25.51         22.25         2.56 o                         
  -3  -8   7        363.58        348.08         7.75 o                         
  -2  -8   7        125.21        122.39         5.96 o                         
  -1  -8   7         16.06          8.46         2.15 o                         
   0  -8   7         28.78         31.49         3.14 o                         
   1  -8   7        171.92        171.45         6.66 o                         
   2  -8   7         81.89         97.25         6.33 o                         
   3  -8   7        129.23        118.18         6.81 o                         
   4  -8   7         16.10         11.54         2.93 o                         
   5  -8   7        392.55        371.03        15.03 o                         
   6  -8   7        107.84        105.05         7.00 o                         
  -9  -7   7         76.58         90.45         6.71 o                         
  -8  -7   7        207.65        214.38         6.38 o                         
  -7  -7   7         38.28         46.30         3.10 o                         
  -6  -7   7        194.85        206.78         6.03 o                         
  -5  -7   7        411.59        412.12         8.27 o                         
  -4  -7   7        113.26        121.58         4.18 o                         
  -3  -7   7        106.37        106.21         4.00 o                         
  -2  -7   7        187.87        176.59         5.26 o                         
  -1  -7   7        135.19        144.53         4.43 o                         
   0  -7   7        406.04        385.07         8.10 o                         
   1  -7   7        764.63        735.92        11.57 o                         
   2  -7   7         54.07         52.32         3.92 o                         
   3  -7   7         68.31         76.14         4.44 o                         
   4  -7   7        276.20        239.69         7.46 o                         
   5  -7   7         47.62         41.54         4.89 o                         
   6  -7   7         35.25         37.75         4.27 o                         
   7  -7   7         25.92         32.62         4.67 o                         
  -9  -6   7         17.35         18.94         3.84 o                         
  -8  -6   7         43.61         48.42         2.58 o                         
  -7  -6   7        232.93        233.27         4.80 o                         
  -6  -6   7        744.06        737.50        10.01 o                         
  -5  -6   7         56.54         64.05         3.19 o                         
  -4  -6   7          5.35          3.31         1.84 o                         
  -3  -6   7        104.79        102.14         4.71 o                         
  -2  -6   7        106.40        100.52         3.95 o                         
  -1  -6   7       1880.88       1817.34        24.06 o                         
   0  -6   7         97.46         97.25         5.51 o                         
   1  -6   7       1075.35       1032.00        18.46 o                         
   2  -6   7        113.54        111.72         5.40 o                         
   3  -6   7        453.42        443.36         9.04 o                         
   4  -6   7         67.07         58.80         5.66 o                         
   5  -6   7        144.38        156.02         7.63 o                         
   6  -6   7        380.48        345.90        11.13 o                         
   7  -6   7         29.62         32.69         3.82 o                         
   8  -6   7         59.32         74.99         8.17 o                         
 -10  -5   7         76.29         78.99         4.64 o                         
  -9  -5   7         11.27         12.87         2.59 o                         
  -8  -5   7        171.29        170.80         4.27 o                         
  -7  -5   7        338.15        313.11         6.12 o                         
  -6  -5   7        178.76        171.42         4.86 o                         
  -5  -5   7       1013.92       1008.29        14.18 o                         
  -4  -5   7        284.26        272.06         8.20 o                         
  -3  -5   7         73.00         61.59         4.89 o                         
  -2  -5   7        417.38        425.61         8.87 o                         
  -1  -5   7        357.05        370.81         9.80 o                         
   0  -5   7        498.01        493.46        10.19 o                         
   1  -5   7        309.98        300.39        11.18 o                         
   2  -5   7        180.40        174.91         6.70 o                         
   3  -5   7        520.83        515.34        15.45 o                         
   4  -5   7        588.34        558.02        11.05 o                         
   5  -5   7        518.85        495.88        12.32 o                         
   6  -5   7        110.03        105.49         4.55 o                         
   7  -5   7        167.32        165.38         5.97 o                         
   8  -5   7         30.88         28.92         3.40 o                         
 -10  -4   7         23.92         25.94         3.87 o                         
  -9  -4   7        128.33        132.43         5.68 o                         
  -8  -4   7        612.39        562.83         7.90 o                         
  -7  -4   7        410.61        394.78         7.46 o                         
  -6  -4   7        312.78        314.45         7.86 o                         
  -5  -4   7        396.04        406.17        10.33 o                         
  -4  -4   7        779.01        801.85        22.30 o                         
  -3  -4   7        692.04        696.20        13.95 o                         
  -2  -4   7        361.05        360.61         7.95 o                         
  -1  -4   7        806.68        831.12        12.16 o                         
   0  -4   7         81.44         82.15         4.42 o                         
   1  -4   7        367.27        359.18         8.33 o                         
   2  -4   7        432.47        394.48        12.52 o                         
   3  -4   7       1813.15       1820.79        32.35 o                         
   4  -4   7        106.00        112.35         6.71 o                         
   5  -4   7        502.62        509.24        10.35 o                         
   6  -4   7         33.24         33.08         3.16 o                         
   7  -4   7         98.72        100.71         4.96 o                         
   8  -4   7         37.70         45.35         4.38 o                         
 -11  -3   7        118.34        123.87         4.22 o                         
 -10  -3   7        203.32        210.11        11.24 o                         
  -9  -3   7        504.95        484.39         8.78 o                         
  -8  -3   7        279.87        267.04         5.32 o                         
  -7  -3   7        239.45        248.16         6.28 o                         
  -6  -3   7        143.81        143.64         5.74 o                         
  -5  -3   7        469.82        443.28        11.81 o                         
  -4  -3   7        663.49        640.75        18.66 o                         
  -3  -3   7         76.51         79.85         3.98 o                         
  -2  -3   7        605.96        582.10         9.26 o                         
  -1  -3   7        502.84        534.14         9.03 o                         
   0  -3   7        144.63        135.22         6.21 o                         
   1  -3   7        169.48        167.59         6.96 o                         
   2  -3   7        111.61        115.45         5.61 o                         
   3  -3   7        278.34        274.96        11.02 o                         
   4  -3   7        464.62        445.21        14.18 o                         
   5  -3   7        888.61        814.78        12.71 o                         
   6  -3   7        143.23        138.48         5.41 o                         
   7  -3   7         49.09         53.55         4.63 o                         
   8  -3   7         67.10         70.62         5.31 o                         
   9  -3   7          3.18          2.06         1.89 o                         
 -11  -2   7         47.56         43.19         5.40 o                         
 -10  -2   7          5.10          5.93         1.97 o                         
  -9  -2   7        109.05        112.26         4.00 o                         
  -8  -2   7        359.16        347.05         6.35 o                         
  -7  -2   7        889.57        867.41         9.76 o                         
  -6  -2   7        404.30        407.21        10.13 o                         
  -5  -2   7        120.47        117.18         5.27 o                         
  -4  -2   7        363.79        340.59         9.92 o                         
  -3  -2   7        548.96        528.19        10.82 o                         
  -2  -2   7        582.16        596.74         8.87 o                         
  -1  -2   7        758.85        815.91        12.12 o                         
   0  -2   7         49.71         62.48         3.85 o                         
   1  -2   7         12.80         12.44         2.12 o                         
   2  -2   7        101.68         94.36         4.51 o                         
   3  -2   7        219.11        218.71         8.85 o                         
   4  -2   7         18.32         30.81         6.27 o                         
   5  -2   7        195.99        181.95         9.53 o                         
   6  -2   7         31.86         40.96         3.59 o                         
   7  -2   7         88.34         92.85         4.71 o                         
   8  -2   7         79.11         76.65         4.45 o                         
   9  -2   7         19.03         24.60         4.74 o                         
 -11  -1   7         71.45         87.33         4.58 o                         
 -10  -1   7         59.50         56.96         3.26 o                         
  -9  -1   7        109.35         86.64         3.48 o                         
  -8  -1   7        199.41        212.31         4.90 o                         
  -7  -1   7        505.75        483.70         8.46 o                         
  -6  -1   7        108.31        105.91         5.28 o                         
  -5  -1   7        619.61        629.17        12.22 o                         
  -4  -1   7        595.30        609.28        13.61 o                         
  -3  -1   7        704.28        649.05        11.84 o                         
  -2  -1   7        602.75        698.41        10.32 o                         
  -1  -1   7        280.61        323.37         8.38 o                         
   0  -1   7        573.52        623.27        11.30 o                         
   1  -1   7        354.70        333.63         7.48 o                         
   2  -1   7        694.29        733.64        12.13 o                         
   3  -1   7        146.24        133.12         6.87 o                         
   4  -1   7        196.49        194.06         9.50 o                         
   5  -1   7         43.75         49.20         6.70 o                         
   6  -1   7        436.99        408.81         9.41 o                         
   7  -1   7        147.69        152.92         5.65 o                         
   8  -1   7          6.75         10.32         2.23 o                         
   9  -1   7         54.50         58.37         4.60 o                         
 -11   0   7         44.90         43.09         3.14 o                         
 -10   0   7        130.32        143.32         4.70 o                         
  -9   0   7         83.00         79.59         3.36 o                         
  -8   0   7        193.70        195.80         4.65 o                         
  -7   0   7         64.94         57.79         3.37 o                         
  -6   0   7         23.33         26.05         3.86 o                         
  -5   0   7         49.95         36.95         4.05 o                         
  -4   0   7        368.65        351.72        12.26 o                         
  -3   0   7        494.92        537.99        16.04 o                         
  -2   0   7        118.58        129.00         5.23 o                         
  -1   0   7        325.88        301.28         7.30 o                         
   0   0   7       1392.60       1512.83        20.33 o                         
   1   0   7        868.60        808.57        15.64 o                         
   2   0   7        368.03        399.63        10.87 o                         
   3   0   7         63.54         52.14         3.39 o                         
   4   0   7        178.90        184.94         9.08 o                         
   5   0   7       1511.31       1441.69        34.07 o                         
   6   0   7          0.74          3.20         2.30 o                         
   7   0   7        104.13        120.27         4.99 o                         
   8   0   7         19.13         19.53         2.26 o                         
   9   0   7         31.98         33.56         5.54 o                         
 -11   1   7         72.48         87.16         3.26 o                         
 -10   1   7         59.54         56.73         2.98 o                         
  -9   1   7        106.90         87.96         3.46 o                         
  -8   1   7        182.94        192.08         4.84 o                         
  -7   1   7        509.72        493.36        10.30 o                         
  -6   1   7        121.27        127.66         8.64 o                         
  -5   1   7        648.02        684.54        18.82 o                         
  -4   1   7        595.43        619.99        12.27 o                         
  -3   1   7        681.94        631.27        13.57 o                         
  -2   1   7        634.81        751.64        18.28 o                         
  -1   1   7        264.41        308.69         6.61 o                         
   0   1   7        543.96        584.46         9.93 o                         
   1   1   7        336.38        326.27         7.37 o                         
   2   1   7        681.75        726.62        13.07 o                         
   3   1   7        142.43        130.30         4.90 o                         
   4   1   7        223.15        235.49         8.13 o                         
   5   1   7         35.27         45.44         4.64 o                         
   6   1   7        425.69        409.96         8.35 o                         
   7   1   7        129.25        135.05         5.27 o                         
   8   1   7          6.06          4.66         1.96 o                         
 -11   2   7         40.04         43.03         2.11 o                         
 -10   2   7          1.47          1.46         1.28 o                         
  -9   2   7         99.37         98.51         2.88 o                         
  -8   2   7        342.89        333.04         5.87 o                         
  -7   2   7        941.36        915.76        11.95 o                         
  -6   2   7        438.87        426.75        12.06 o                         
  -5   2   7        119.53        116.66         5.49 o                         
  -4   2   7        344.22        327.72         7.58 o                         
  -3   2   7        579.16        564.74        13.17 o                         
  -2   2   7        556.58        565.36        11.35 o                         
  -1   2   7        694.69        731.48        20.16 o                         
   0   2   7         54.61         72.05         3.42 o                         
   1   2   7         14.83         17.72         2.73 o                         
   2   2   7         96.88         95.09         4.29 o                         
   3   2   7        224.60        208.06         6.31 o                         
   4   2   7         17.91         24.83         3.33 o                         
   5   2   7        179.09        173.86         6.12 o                         
   6   2   7         24.65         29.38         4.02 o                         
   7   2   7         86.57         83.74         8.32 o                         
   8   2   7         69.24         50.20         6.71 o                         
 -11   3   7        127.98        126.88         3.55 o                         
 -10   3   7        204.97        207.62         4.31 o                         
  -9   3   7        490.61        469.93         7.25 o                         
  -8   3   7        319.66        307.16         4.96 o                         
  -7   3   7        238.06        243.76         4.08 o                         
  -6   3   7        113.57        116.21         3.77 o                         
  -5   3   7        456.62        443.18        10.79 o                         
  -4   3   7        664.32        655.79        13.02 o                         
  -3   3   7         88.59         90.27         4.77 o                         
  -2   3   7        631.76        622.79        12.20 o                         
  -1   3   7        493.97        528.51        11.17 o                         
   0   3   7        118.09        120.07         5.48 o                         
   1   3   7        142.81        139.94         5.60 o                         
   2   3   7        101.57        109.74         4.79 o                         
   3   3   7        273.50        281.49         8.41 o                         
   4   3   7        490.49        466.30        11.20 o                         
   5   3   7        886.66        823.88        13.60 o                         
   6   3   7        137.02        139.20         8.57 o                         
   7   3   7         63.59         71.21         7.88 o                         
   8   3   7         58.22         55.45         7.15 o                         
 -10   4   7         19.72         21.94         1.75 o                         
  -9   4   7        122.11        121.15         3.62 o                         
  -8   4   7        621.90        582.29         7.10 o                         
  -7   4   7        396.15        384.44         5.05 o                         
  -6   4   7        337.81        332.87         5.07 o                         
  -5   4   7        379.38        393.21         8.23 o                         
  -4   4   7        801.00        841.29        14.80 o                         
  -3   4   7        645.75        671.86        15.92 o                         
  -2   4   7        373.05        390.60        11.68 o                         
  -1   4   7        773.06        797.73        17.97 o                         
   0   4   7         73.50         69.22         5.57 o                         
   1   4   7        380.40        397.19        12.12 o                         
   2   4   7        436.52        399.51        11.56 o                         
   3   4   7       1891.47       1817.89        29.72 o                         
   4   4   7        105.14        115.54         4.55 o                         
   5   4   7        545.99        538.51         9.55 o                         
   6   4   7         36.11         36.12         4.69 o                         
   7   4   7         98.50         92.35         9.05 o                         
   8   4   7         37.02         41.88         6.13 o                         
 -10   5   7         74.70         76.66         3.55 o                         
  -9   5   7         15.53         16.74         2.06 o                         
  -8   5   7        191.56        182.06         4.10 o                         
  -7   5   7        337.34        318.51         4.63 o                         
  -6   5   7        155.79        154.86         3.46 o                         
  -5   5   7       1008.08        973.89        12.26 o                         
  -4   5   7        287.35        278.06         7.51 o                         
  -3   5   7         77.08         73.59         5.81 o                         
  -2   5   7        389.20        390.10        11.11 o                         
  -1   5   7        346.62        367.78        10.43 o                         
   0   5   7        465.42        457.16        13.64 o                         
   1   5   7        348.77        352.44        14.13 o                         
   2   5   7        190.04        183.70        15.03 o                         
   3   5   7        486.23        481.14         9.49 o                         
   4   5   7        552.53        546.10         8.47 o                         
   5   5   7        497.38        467.96         7.31 o                         
   6   5   7        102.34        100.36         6.45 o                         
   7   5   7        181.41        178.94         9.48 o                         
   8   5   7         25.35         14.88         4.09 o                         
  -9   6   7         19.55         20.05         1.79 o                         
  -8   6   7         41.70         46.94         2.67 o                         
  -7   6   7        203.15        208.81         4.08 o                         
  -6   6   7        718.32        723.39         8.45 o                         
  -5   6   7         64.50         66.29         3.36 o                         
  -4   6   7          6.58          5.18         1.42 o                         
  -3   6   7        126.07        116.14         5.88 o                         
  -2   6   7         97.64         98.38         5.90 o                         
  -1   6   7       1966.84       1915.09        30.53 o                         
   0   6   7         77.52         76.50         5.17 o                         
   1   6   7       1087.72       1042.40        14.22 o                         
   2   6   7         95.57         93.62         3.20 o                         
   3   6   7        443.94        426.92         6.51 o                         
   4   6   7         66.84         63.44         3.58 o                         
   5   6   7        129.65        139.67         4.33 o                         
   6   6   7        420.97        402.26        10.53 o                         
   7   6   7         30.46         26.18         3.40 o                         
   8   6   7         48.40         60.70         5.54 o                         
  -9   7   7         71.68         79.60         3.76 o                         
  -8   7   7        177.74        183.36         4.39 o                         
  -7   7   7         36.80         40.96         3.28 o                         
  -6   7   7        189.64        191.28         4.77 o                         
  -5   7   7        438.66        435.13         8.55 o                         
  -4   7   7        107.00        113.22         4.53 o                         
  -3   7   7        113.02        107.36         3.17 o                         
  -2   7   7        230.95        216.34         4.05 o                         
  -1   7   7        135.95        141.93         3.15 o                         
   0   7   7        403.86        377.90         4.92 o                         
   1   7   7        728.19        700.69         8.56 o                         
   2   7   7         61.74         59.61         2.70 o                         
   3   7   7         59.87         64.27         2.91 o                         
   4   7   7        249.99        218.62         5.11 o                         
   5   7   7         48.41         42.62         3.16 o                         
   6   7   7         28.61         24.95         4.23 o                         
   7   7   7         21.51         27.58         4.96 o                         
  -8   8   7         57.44         56.46         3.90 o                         
  -7   8   7        105.29        106.52         3.89 o                         
  -6   8   7         48.82         52.28         3.98 o                         
  -5   8   7         23.52         28.60         2.58 o                         
  -4   8   7         40.50         46.52         3.15 o                         
  -3   8   7        371.96        352.34         6.24 o                         
  -2   8   7        132.89        130.84         3.48 o                         
  -1   8   7         18.96         15.37         1.55 o                         
   0   8   7         39.79         44.33         2.04 o                         
   1   8   7        165.30        167.73         3.89 o                         
   2   8   7         71.35         74.09         3.10 o                         
   3   8   7        143.92        137.72         4.05 o                         
   4   8   7         15.26         14.41         1.72 o                         
   5   8   7        401.51        390.35         7.18 o                         
  -7   9   7         41.06         44.62         4.30 o                         
  -6   9   7          1.75          4.09         1.82 o                         
  -5   9   7        191.14        189.98         4.17 o                         
  -4   9   7         36.28         33.31         2.19 o                         
  -3   9   7        110.85        107.67         3.41 o                         
  -2   9   7         97.92         91.23         4.23 o                         
  -1   9   7         29.13         29.87         2.07 o                         
   0   9   7         56.46         51.31         2.49 o                         
   1   9   7        231.97        234.83         4.36 o                         
   2   9   7         14.55         14.87         1.52 o                         
   3   9   7         21.69         23.95         1.77 o                         
   4   9   7         79.64         88.22         2.70 o                         
   5   9   7         58.27         49.17         4.67 o                         
  -5  10   7         82.93         90.19         3.76 o                         
  -4  10   7        201.84        207.39         3.88 o                         
  -3  10   7        376.67        380.28         7.55 o                         
  -2  10   7         78.69         82.15         3.09 o                         
  -1  10   7         43.69         40.88         3.22 o                         
   0  10   7         63.24         65.72         3.09 o                         
   1  10   7         65.77         63.91         2.36 o                         
   2  10   7         91.37         98.89         2.71 o                         
   3  10   7        179.35        179.12         3.65 o                         
  -2  11   7        278.68        300.97         7.10 o                         
  -1  11   7          3.57          1.58         1.60 o                         
   0  11   7        118.12        127.94         4.89 o                         
  -4 -10   8         63.68         62.80         3.96 o                         
  -3 -10   8        225.70        239.41         7.58 o                         
  -2 -10   8         76.42         77.83         4.67 o                         
  -1 -10   8         74.10         79.82         4.75 o                         
   0 -10   8         93.40         93.57         4.89 o                         
   1 -10   8         71.53         82.45         7.81 o                         
   2 -10   8        122.77        135.55         5.47 o                         
  -6  -9   8         15.29         17.69         2.68 o                         
  -5  -9   8          1.93          1.62         1.85 o                         
  -4  -9   8         18.60         23.83         3.32 o                         
  -3  -9   8         14.02         17.26         2.99 o                         
  -2  -9   8         29.00         31.08         3.81 o                         
  -1  -9   8         50.84         50.83         4.79 o                         
   0  -9   8         32.75         40.80         3.98 o                         
   1  -9   8         56.23         58.66         4.06 o                         
   2  -9   8         86.28         94.31         4.91 o                         
   3  -9   8         72.65         75.88         4.75 o                         
   4  -9   8          2.14          2.04         2.48 o                         
  -7  -8   8         10.05          9.70         2.15 o                         
  -6  -8   8        179.66        190.09         5.12 o                         
  -5  -8   8         83.52         89.36         6.79 o                         
  -4  -8   8         56.43         55.93         4.06 o                         
  -3  -8   8        358.01        381.90        11.87 o                         
  -2  -8   8        116.48        116.65         6.76 o                         
  -1  -8   8         97.77         94.56         4.91 o                         
   0  -8   8         85.59         96.63         4.36 o                         
   1  -8   8        308.33        288.22         7.01 o                         
   2  -8   8         91.02         97.73         4.24 o                         
   3  -8   8        386.42        398.70         8.16 o                         
   4  -8   8        340.74        328.28         9.96 o                         
   5  -8   8         46.96         41.57         4.30 o                         
  -8  -7   8         79.69         85.04         3.97 o                         
  -7  -7   8         73.00         76.44         3.29 o                         
  -6  -7   8         14.41         17.07         2.30 o                         
  -5  -7   8        268.45        274.33         6.90 o                         
  -4  -7   8        206.03        207.35         5.99 o                         
  -3  -7   8         78.20         77.59         4.08 o                         
  -2  -7   8        140.46        138.96         5.76 o                         
  -1  -7   8         25.52         26.43         2.52 o                         
   0  -7   8         72.59         70.31         3.59 o                         
   1  -7   8          0.35         -1.52         1.52 o                         
   2  -7   8        158.56        158.97         5.91 o                         
   3  -7   8         67.73         63.40         4.55 o                         
   4  -7   8          3.20          3.61         1.98 o                         
   5  -7   8        276.76        284.74         9.23 o                         
   6  -7   8         53.27         53.05         4.22 o                         
  -9  -6   8        189.41        204.03         7.22 o                         
  -8  -6   8          2.47          3.96         1.20 o                         
  -7  -6   8         35.50         34.07         2.67 o                         
  -6  -6   8        159.45        156.06         5.12 o                         
  -5  -6   8        120.12        110.23         5.40 o                         
  -4  -6   8        129.33        111.41         4.95 o                         
  -3  -6   8        431.48        426.04         7.66 o                         
  -2  -6   8        125.18        116.32         4.72 o                         
  -1  -6   8        225.59        230.05         5.85 o                         
   0  -6   8        821.33        780.54        11.54 o                         
   1  -6   8         15.38         16.73         2.56 o                         
   2  -6   8        267.18        249.96         6.38 o                         
   3  -6   8        607.44        595.97        12.82 o                         
   4  -6   8         13.02          9.14         2.72 o                         
   5  -6   8         94.70         94.08         9.05 o                         
   6  -6   8        121.43        120.22         8.90 o                         
   7  -6   8         56.21         63.77         6.27 o                         
 -10  -5   8         82.84         85.28         4.54 o                         
  -9  -5   8         31.48         39.29         2.94 o                         
  -8  -5   8        100.29         94.94         3.47 o                         
  -7  -5   8         18.07         19.21         2.32 o                         
  -6  -5   8         58.77         59.01         3.89 o                         
  -5  -5   8        123.31        114.46         4.66 o                         
  -4  -5   8       1750.57       1663.26        23.33 o                         
  -3  -5   8        286.45        270.40         6.64 o                         
  -2  -5   8         50.43         64.67         5.01 o                         
  -1  -5   8        135.75        137.90         5.80 o                         
   0  -5   8        257.67        236.59         8.20 o                         
   1  -5   8        539.46        526.33        13.86 o                         
   2  -5   8         88.76         78.97         4.40 o                         
   3  -5   8        118.03        115.71         5.29 o                         
   4  -5   8        143.58        138.95         6.49 o                         
   5  -5   8        126.35        122.89         6.85 o                         
   6  -5   8        506.67        492.70        12.90 o                         
   7  -5   8         25.10         26.61         3.49 o                         
   8  -5   8         26.88         27.44         3.30 o                         
 -10  -4   8         11.62          8.28         2.42 o                         
  -9  -4   8        209.58        193.20         5.57 o                         
  -8  -4   8        114.43        104.67         3.09 o                         
  -7  -4   8        784.30        750.77         9.76 o                         
  -6  -4   8        958.58        945.77        16.62 o                         
  -5  -4   8        458.05        451.10        12.32 o                         
  -4  -4   8        158.99        151.07         6.64 o                         
  -3  -4   8       1182.67       1162.34        18.55 o                         
  -2  -4   8        560.73        568.36        11.21 o                         
  -1  -4   8         40.67         52.37         3.82 o                         
   0  -4   8        268.98        238.49         7.79 o                         
   1  -4   8        892.36        917.41        16.52 o                         
   2  -4   8        717.85        709.16        16.16 o                         
   3  -4   8        259.53        267.12         9.97 o                         
   4  -4   8       1072.85       1037.07        17.13 o                         
   5  -4   8         55.37         53.31         4.01 o                         
   6  -4   8        424.95        413.22         9.01 o                         
   7  -4   8         10.24         14.94         2.41 o                         
   8  -4   8         85.61         88.51         4.89 o                         
 -10  -3   8        108.62        122.25         4.13 o                         
  -9  -3   8         39.39         38.82         3.71 o                         
  -8  -3   8         34.02         35.18         2.40 o                         
  -7  -3   8        393.97        373.40         8.19 o                         
  -6  -3   8         21.49         16.63         2.82 o                         
  -5  -3   8        454.08        435.76        16.13 o                         
  -4  -3   8        401.88        369.27        11.15 o                         
  -3  -3   8        390.15        396.85         8.86 o                         
  -2  -3   8        124.69        137.16         5.31 o                         
  -1  -3   8        185.77        188.17         5.94 o                         
   0  -3   8        296.05        292.53         7.85 o                         
   1  -3   8        892.92        852.33        15.56 o                         
   2  -3   8        824.66        819.46        14.16 o                         
   3  -3   8         39.61         57.12         5.89 o                         
   4  -3   8        131.87        135.87         7.12 o                         
   5  -3   8        343.42        336.87         7.62 o                         
   6  -3   8        343.39        346.75         8.21 o                         
   7  -3   8         49.73         53.31         3.69 o                         
   8  -3   8         10.54         13.24         2.72 o                         
 -11  -2   8        107.22        109.45         3.92 o                         
 -10  -2   8        222.58        223.10         7.90 o                         
  -9  -2   8         83.37         83.24         3.94 o                         
  -8  -2   8        180.09        184.24         5.26 o                         
  -7  -2   8        467.17        442.80         8.22 o                         
  -6  -2   8        354.92        354.95         7.88 o                         
  -5  -2   8        179.42        178.78         8.02 o                         
  -4  -2   8        103.81        114.22         6.18 o                         
  -3  -2   8        517.71        515.08        11.09 o                         
  -2  -2   8        175.41        167.71         6.31 o                         
  -1  -2   8        167.19        177.40         5.24 o                         
   0  -2   8        107.09        112.53         4.83 o                         
   1  -2   8       1155.53       1159.93        16.16 o                         
   2  -2   8        120.94        109.71         4.78 o                         
   3  -2   8        249.37        206.04        12.81 o                         
   4  -2   8        683.56        719.30        31.96 o                         
   5  -2   8         12.97         15.52         2.42 o                         
   6  -2   8        356.60        352.45         8.53 o                         
   7  -2   8        275.93        280.71         7.22 o                         
   8  -2   8         90.49         89.71         4.31 o                         
 -11  -1   8         21.57         28.45         2.98 o                         
 -10  -1   8         37.57         40.26         3.04 o                         
  -9  -1   8         97.75         85.96         5.43 o                         
  -8  -1   8        111.06        105.63         3.98 o                         
  -7  -1   8        820.37        783.52         9.96 o                         
  -6  -1   8       1290.95       1334.25        17.99 o                         
  -5  -1   8         23.03         21.96         5.48 o                         
  -4  -1   8         91.11         90.31         5.60 o                         
  -3  -1   8         33.96         36.52         3.43 o                         
  -2  -1   8        356.46        356.72         9.09 o                         
  -1  -1   8        638.17        624.55        10.35 o                         
   0  -1   8        668.88        668.97        11.48 o                         
   1  -1   8         13.56         10.97         1.78 o                         
   2  -1   8        418.51        418.61         8.84 o                         
   3  -1   8        317.72        316.05         9.63 o                         
   4  -1   8         83.81         83.10         8.53 o                         
   5  -1   8        241.23        216.01         6.20 o                         
   6  -1   8        102.38         96.75         4.86 o                         
   7  -1   8        354.58        331.07         7.90 o                         
   8  -1   8         54.84         59.48         4.42 o                         
   9  -1   8         86.44         98.19         6.42 o                         
 -11   0   8         14.41         14.54         2.06 o                         
 -10   0   8         29.78         35.07         2.72 o                         
  -9   0   8        135.33        126.22         4.70 o                         
  -8   0   8        226.68        238.23         5.98 o                         
  -7   0   8         19.91         22.80         2.07 o                         
  -6   0   8        694.90        692.97        15.10 o                         
  -5   0   8       1253.02       1243.30        28.78 o                         
  -4   0   8         31.12         36.35         5.04 o                         
  -3   0   8         39.21         34.76         4.94 o                         
  -2   0   8        908.12        919.06        18.00 o                         
  -1   0   8       2493.38       2672.54        29.08 o                         
   0   0   8       2062.01       2185.88        25.01 o                         
   1   0   8        123.43        111.92         4.30 o                         
   2   0   8          8.65         17.53         2.39 o                         
   3   0   8        431.72        373.40         8.82 o                         
   4   0   8         82.29         85.32         5.51 o                         
   5   0   8          4.47          3.21         1.73 o                         
   6   0   8         18.51         23.93         3.56 o                         
   7   0   8        150.24        155.90         5.37 o                         
   8   0   8        112.55        109.54         5.78 o                         
   9   0   8          1.64          4.38         2.92 o                         
 -11   1   8         29.13         32.39         2.33 o                         
 -10   1   8         48.91         54.90         2.83 o                         
  -9   1   8        100.22         93.84         3.71 o                         
  -8   1   8         96.11         96.30         3.78 o                         
  -7   1   8        772.13        739.25         8.67 o                         
  -6   1   8       1313.47       1347.26        18.43 o                         
  -5   1   8         24.51         15.69         4.18 o                         
  -4   1   8        116.33        118.55         7.69 o                         
  -3   1   8         41.86         50.17         5.40 o                         
  -2   1   8        390.46        393.80        13.21 o                         
  -1   1   8        603.57        570.39        12.40 o                         
   0   1   8        636.45        655.23        10.20 o                         
   1   1   8         13.98          9.86         1.71 o                         
   2   1   8        489.13        487.90         8.66 o                         
   3   1   8        305.39        318.19         9.03 o                         
   4   1   8         94.63         98.72         6.05 o                         
   5   1   8        264.96        241.78         7.31 o                         
   6   1   8        116.35        111.46         6.61 o                         
   7   1   8        351.65        326.07         8.08 o                         
   8   1   8         72.76         81.26         7.00 o                         
 -11   2   8        109.16        110.23         3.77 o                         
 -10   2   8        209.27        210.31         4.68 o                         
  -9   2   8         76.87         72.48         2.86 o                         
  -8   2   8        174.26        177.64         5.08 o                         
  -7   2   8        466.00        441.67         7.05 o                         
  -6   2   8        407.18        399.07         7.95 o                         
  -5   2   8        176.71        180.72         7.73 o                         
  -4   2   8         99.13         98.46         7.41 o                         
  -3   2   8        503.30        501.19        15.88 o                         
  -2   2   8        166.61        173.72         7.29 o                         
  -1   2   8        165.03        175.14         7.34 o                         
   0   2   8        136.24        147.65         5.92 o                         
   1   2   8       1099.41       1128.70        15.45 o                         
   2   2   8        118.69        111.91         4.87 o                         
   3   2   8        281.25        257.53         7.98 o                         
   4   2   8        684.39        675.22        15.82 o                         
   5   2   8         12.42         12.34         2.62 o                         
   6   2   8        387.49        393.82         7.94 o                         
   7   2   8        250.29        245.11        13.28 o                         
 -10   3   8        120.32        133.10         3.85 o                         
  -9   3   8         41.73         47.55         2.99 o                         
  -8   3   8         23.64         24.59         2.13 o                         
  -7   3   8        346.94        353.33         6.02 o                         
  -6   3   8         22.93         20.04         2.03 o                         
  -5   3   8        455.35        438.59        12.19 o                         
  -4   3   8        423.69        382.16        10.02 o                         
  -3   3   8        394.35        386.40        12.95 o                         
  -2   3   8        116.63        125.19         5.88 o                         
  -1   3   8        143.91        149.82         6.28 o                         
   0   3   8        276.94        281.89         8.78 o                         
   1   3   8        874.08        859.82        16.64 o                         
   2   3   8        843.88        840.02        14.24 o                         
   3   3   8         32.49         37.46         3.36 o                         
   4   3   8        125.87        131.52         4.50 o                         
   5   3   8        346.35        330.22         7.31 o                         
   6   3   8        360.99        360.84        10.99 o                         
   7   3   8         51.34         65.08         7.44 o                         
   8   3   8         13.31         10.21         4.09 o                         
 -10   4   8         12.87         13.23         1.73 o                         
  -9   4   8        229.79        215.92         4.46 o                         
  -8   4   8        101.75         91.32         3.58 o                         
  -7   4   8        768.11        729.24         7.84 o                         
  -6   4   8        987.05        975.42         9.50 o                         
  -5   4   8        472.27        466.12         9.22 o                         
  -4   4   8        158.14        161.57         6.46 o                         
  -3   4   8       1213.71       1175.52        21.79 o                         
  -2   4   8        584.57        578.89        12.17 o                         
  -1   4   8         42.16         53.99         5.54 o                         
   0   4   8        239.76        219.03         9.48 o                         
   1   4   8        843.12        840.11        20.32 o                         
   2   4   8        723.83        736.69        19.84 o                         
   3   4   8        285.67        283.98         6.46 o                         
   4   4   8       1058.16       1019.20        12.39 o                         
   5   4   8         58.77         60.55         3.30 o                         
   6   4   8        462.67        437.85        12.01 o                         
   7   4   8          4.36          8.90         4.23 o                         
 -10   5   8         69.50         78.38         4.07 o                         
  -9   5   8         29.77         37.92         2.97 o                         
  -8   5   8        120.12        121.37         3.56 o                         
  -7   5   8          8.84          8.30         1.44 o                         
  -6   5   8         53.59         51.12         2.57 o                         
  -5   5   8        118.28        113.87         2.95 o                         
  -4   5   8       1686.15       1591.63        22.51 o                         
  -3   5   8        267.84        253.40         8.32 o                         
  -2   5   8         63.78         64.99         5.94 o                         
  -1   5   8        140.40        129.16         9.54 o                         
   0   5   8        277.37        266.78        12.94 o                         
   1   5   8        506.71        499.72        10.28 o                         
   2   5   8         60.99         57.59         3.12 o                         
   3   5   8        115.13        112.80         3.82 o                         
   4   5   8        131.49        127.45         4.14 o                         
   5   5   8        106.27        104.97         3.68 o                         
   6   5   8        472.26        452.58        12.51 o                         
   7   5   8         26.02         29.04         4.82 o                         
   8   5   8         20.34         19.41         3.50 o                         
  -9   6   8        198.97        213.86         5.45 o                         
  -8   6   8          0.87         -0.59         1.34 o                         
  -7   6   8         40.45         39.64         2.20 o                         
  -6   6   8        178.05        174.18         4.31 o                         
  -5   6   8        118.08        109.75         4.50 o                         
  -4   6   8        130.46        117.95         3.78 o                         
  -3   6   8        457.68        446.55         6.76 o                         
  -2   6   8        127.03        123.81         3.57 o                         
  -1   6   8        224.85        224.07         4.43 o                         
   0   6   8        877.55        833.55         8.17 o                         
   1   6   8          9.09          9.41         1.44 o                         
   2   6   8        262.28        253.76         5.29 o                         
   3   6   8        646.97        629.46         8.55 o                         
   4   6   8          5.14          5.47         1.53 o                         
   5   6   8        100.37        103.71         3.90 o                         
   6   6   8        100.99        107.11         5.55 o                         
   7   6   8         59.24         63.91         5.84 o                         
  -8   7   8         73.23         77.93         3.28 o                         
  -7   7   8         58.41         62.03         3.49 o                         
  -6   7   8         11.02          9.69         1.88 o                         
  -5   7   8        258.44        261.64         6.62 o                         
  -4   7   8        199.60        193.71         5.91 o                         
  -3   7   8         75.46         72.81         3.09 o                         
  -2   7   8        156.75        157.20         3.61 o                         
  -1   7   8         41.40         48.62         2.15 o                         
   0   7   8         63.97         59.20         2.12 o                         
   1   7   8          0.67          1.50         1.28 o                         
   2   7   8        154.15        153.71         4.06 o                         
   3   7   8         76.45         73.78         3.03 o                         
   4   7   8          5.25          4.67         1.41 o                         
   5   7   8        268.71        273.67         5.82 o                         
   6   7   8         43.27         45.38         5.25 o                         
  -7   8   8          9.31          6.93         1.85 o                         
  -6   8   8        171.22        185.11         4.42 o                         
  -5   8   8         99.74        103.94         4.07 o                         
  -4   8   8         57.16         58.40         3.23 o                         
  -3   8   8        381.00        383.68         6.51 o                         
  -2   8   8        105.09         93.29         3.34 o                         
  -1   8   8         97.70         92.13         2.89 o                         
   0   8   8         72.96         77.57         2.86 o                         
   1   8   8        343.72        326.65         5.27 o                         
   2   8   8         93.00         99.13         3.30 o                         
   3   8   8        375.80        387.46         6.06 o                         
   4   8   8        352.57        342.83         5.82 o                         
   5   8   8         44.75         41.64         2.83 o                         
  -6   9   8         19.22         18.53         2.27 o                         
  -5   9   8          2.06          3.06         1.21 o                         
  -4   9   8         27.71         33.85         2.73 o                         
  -3   9   8         15.05         17.56         1.87 o                         
  -2   9   8         26.26         29.53         2.33 o                         
  -1   9   8         58.25         54.25         3.23 o                         
   0   9   8         26.16         32.96         2.13 o                         
   1   9   8         53.10         57.34         2.58 o                         
   2   9   8         69.84         75.23         2.56 o                         
   3   9   8         81.34         85.20         2.84 o                         
   4   9   8          2.13          2.90         1.29 o                         
  -5  10   8        196.63        191.72         7.88 o                         
  -4  10   8         65.44         63.21         2.42 o                         
  -3  10   8        217.37        224.48         5.04 o                         
  -2  10   8         78.65         78.38         3.65 o                         
  -1  10   8         75.47         82.22         3.79 o                         
   0  10   8         77.25         73.12         3.55 o                         
   1  10   8         83.12         88.00         2.53 o                         
   2  10   8        124.43        134.79         3.00 o                         
  -3 -10   9        105.03        108.69         5.04 o                         
  -2 -10   9          1.03          0.22         1.55 o                         
  -1 -10   9         28.71         29.63         3.04 o                         
   0 -10   9          7.10          8.28         2.26 o                         
   1 -10   9          2.08          2.04         2.19 o                         
  -6  -9   9          3.71          2.33         2.19 o                         
  -5  -9   9        261.60        265.90         7.79 o                         
  -4  -9   9        134.75        153.41         6.24 o                         
  -3  -9   9         83.09         83.34         5.21 o                         
  -2  -9   9         12.27         14.18         2.73 o                         
  -1  -9   9         42.13         46.11         3.72 o                         
   0  -9   9        154.73        152.99         6.45 o                         
   1  -9   9         86.90         88.08         5.05 o                         
   2  -9   9         16.40         18.51         2.82 o                         
   3  -9   9        146.56        180.05         8.61 o                         
  -7  -8   9         28.34         26.76         2.94 o                         
  -6  -8   9         95.71         98.13         3.68 o                         
  -5  -8   9         66.36         70.20         4.04 o                         
  -4  -8   9        450.10        451.72        10.17 o                         
  -3  -8   9         27.99         32.51         3.27 o                         
  -2  -8   9          6.48          6.74         1.98 o                         
  -1  -8   9          9.06         11.62         2.15 o                         
   0  -8   9        504.07        487.48         9.02 o                         
   1  -8   9         62.94         65.86         3.55 o                         
   2  -8   9         35.31         26.73         2.60 o                         
   3  -8   9         53.84         53.93         4.63 o                         
   4  -8   9         87.66        108.63         5.31 o                         
  -8  -7   9        127.32        116.00         5.16 o                         
  -7  -7   9        125.62        138.29         3.85 o                         
  -6  -7   9          0.49          0.82         1.53 o                         
  -5  -7   9        441.89        441.88         8.59 o                         
  -4  -7   9        277.91        268.05         8.06 o                         
  -3  -7   9         17.06         21.79         2.83 o                         
  -2  -7   9         75.24         71.06         4.19 o                         
  -1  -7   9        112.49        117.30         4.53 o                         
   0  -7   9         53.77         53.29         3.42 o                         
   1  -7   9        488.16        463.61         8.63 o                         
   2  -7   9         80.73         85.29         4.62 o                         
   3  -7   9        122.74        126.51         5.16 o                         
   4  -7   9         88.72         92.07         8.83 o                         
   5  -7   9         69.37         77.91         6.86 o                         
   6  -7   9        185.41        181.95        11.24 o                         
  -9  -6   9         32.52         30.39         3.24 o                         
  -8  -6   9          8.38          9.71         1.30 o                         
  -7  -6   9        258.76        251.44         6.23 o                         
  -6  -6   9        146.20        144.98         5.80 o                         
  -5  -6   9        109.86        117.67         4.74 o                         
  -4  -6   9         60.19         56.11         3.75 o                         
  -3  -6   9        222.89        213.54         6.94 o                         
  -2  -6   9        228.28        202.05         5.86 o                         
  -1  -6   9        433.56        419.95         8.59 o                         
   0  -6   9        146.33        143.72         5.08 o                         
   1  -6   9        142.49        141.88         6.11 o                         
   2  -6   9         28.14         30.42         3.62 o                         
   3  -6   9         12.81         13.61         3.01 o                         
   4  -6   9        432.42        455.04        11.34 o                         
   5  -6   9        123.59        123.58         9.34 o                         
   6  -6   9         53.76         46.40         5.98 o                         
  -9  -5   9          3.78          3.45         1.47 o                         
  -8  -5   9         30.23         31.23         2.25 o                         
  -7  -5   9         41.19         39.05         3.04 o                         
  -6  -5   9         66.98         67.29         4.23 o                         
  -5  -5   9        132.22        129.95         5.59 o                         
  -4  -5   9        380.08        353.78         8.37 o                         
  -3  -5   9       1196.59       1154.32        15.39 o                         
  -2  -5   9        735.20        693.20        11.30 o                         
  -1  -5   9        171.91        174.19         6.21 o                         
   0  -5   9        282.54        259.60         7.41 o                         
   1  -5   9       1591.54       1514.21        21.58 o                         
   2  -5   9        469.91        453.69         8.73 o                         
   3  -5   9         54.65         47.32         3.61 o                         
   4  -5   9        228.88        226.56         8.35 o                         
   5  -5   9        134.49        141.94         7.05 o                         
   6  -5   9        313.16        347.84        10.25 o                         
   7  -5   9         53.04         50.78         4.02 o                         
 -10  -4   9        195.75        211.95         7.01 o                         
  -9  -4   9         98.56         98.47         3.10 o                         
  -8  -4   9        333.64        318.83         6.59 o                         
  -7  -4   9        298.51        287.46         6.54 o                         
  -6  -4   9         84.30         85.78         3.54 o                         
  -5  -4   9        371.37        361.20         7.19 o                         
  -4  -4   9        693.58        678.09        12.10 o                         
  -3  -4   9        186.81        193.15         6.16 o                         
  -2  -4   9        417.02        392.91         9.19 o                         
  -1  -4   9        111.73        111.98         5.91 o                         
   0  -4   9        927.03        875.35        16.93 o                         
   1  -4   9        643.75        602.50        13.41 o                         
   2  -4   9       1138.11       1051.27        16.26 o                         
   3  -4   9        486.32        483.42         8.88 o                         
   4  -4   9         56.77         68.38         4.26 o                         
   5  -4   9        229.86        229.70         6.68 o                         
   6  -4   9         21.21         19.87         2.56 o                         
   7  -4   9         17.77         17.42         2.87 o                         
 -10  -3   9         20.28         22.59         1.85 o                         
  -9  -3   9        125.19        123.52         3.96 o                         
  -8  -3   9         76.85         81.91         3.16 o                         
  -7  -3   9        344.20        333.60         6.35 o                         
  -6  -3   9       1185.72       1111.35        14.02 o                         
  -5  -3   9        262.59        258.50         9.06 o                         
  -4  -3   9        135.42        131.28         4.82 o                         
  -3  -3   9        232.26        219.06         7.78 o                         
  -2  -3   9        158.77        146.10         5.60 o                         
  -1  -3   9        134.04        134.49         6.87 o                         
   0  -3   9         25.17         31.18         4.21 o                         
   1  -3   9        101.34         94.79         5.28 o                         
   2  -3   9        187.33        200.30         7.44 o                         
   3  -3   9        908.38        896.68        14.51 o                         
   4  -3   9        387.86        372.59         7.67 o                         
   5  -3   9          7.02          6.62         2.11 o                         
   6  -3   9         13.53         10.90         2.22 o                         
   7  -3   9        140.31        141.71         5.21 o                         
   8  -3   9        208.70        201.97         6.79 o                         
 -10  -2   9        120.96        138.87         3.78 o                         
  -9  -2   9         16.47         14.88         2.32 o                         
  -8  -2   9         54.26         50.39         2.92 o                         
  -7  -2   9        178.10        177.27         4.98 o                         
  -6  -2   9         70.99         71.00         3.77 o                         
  -5  -2   9        245.69        242.90         6.62 o                         
  -4  -2   9        618.07        574.44        11.27 o                         
  -3  -2   9        165.03        184.65         9.80 o                         
  -2  -2   9        146.74        144.98         5.61 o                         
  -1  -2   9         78.36         85.02         4.13 o                         
   0  -2   9        700.87        717.45        14.21 o                         
   1  -2   9         32.53         32.38         3.23 o                         
   2  -2   9        402.04        373.01         9.16 o                         
   3  -2   9        195.91        205.67         9.55 o                         
   4  -2   9         76.52         85.48         4.25 o                         
   5  -2   9        132.34        123.01         5.18 o                         
   6  -2   9        180.76        166.52         5.76 o                         
   7  -2   9          8.25         10.34         2.09 o                         
   8  -2   9         57.50         63.72         4.96 o                         
 -11  -1   9         10.20         10.07         2.63 o                         
 -10  -1   9         93.71         97.79         3.82 o                         
  -9  -1   9         12.86         14.97         2.63 o                         
  -8  -1   9         60.05         53.85         3.82 o                         
  -7  -1   9        232.52        225.83         5.07 o                         
  -6  -1   9       1230.82       1222.52        12.92 o                         
  -5  -1   9        607.76        598.11        13.44 o                         
  -4  -1   9        132.53        133.85         8.51 o                         
  -3  -1   9        714.40        722.98        20.05 o                         
  -2  -1   9        928.81        979.60        15.08 o                         
  -1  -1   9         97.89         86.67         4.46 o                         
   0  -1   9        361.81        360.77         7.57 o                         
   1  -1   9        360.04        374.05         8.06 o                         
   2  -1   9        111.17         96.00         4.75 o                         
   3  -1   9        570.64        567.35        12.49 o                         
   4  -1   9        197.76        186.95         5.26 o                         
   5  -1   9         32.15         33.54         3.55 o                         
   6  -1   9        449.24        408.36         7.93 o                         
   7  -1   9          8.95          9.48         2.12 o                         
   8  -1   9         32.49         42.11         3.76 o                         
 -11   0   9        204.33        217.05         6.24 o                         
 -10   0   9         20.48         28.18         2.05 o                         
  -9   0   9          0.16          2.30         1.85 o                         
  -8   0   9         12.34          9.35         2.24 o                         
  -7   0   9        830.84        816.99        10.04 o                         
  -6   0   9        367.40        333.74         7.33 o                         
  -5   0   9         98.27         88.69         5.85 o                         
  -4   0   9        501.59        516.35        23.35 o                         
  -3   0   9         12.33         13.77         3.86 o                         
  -2   0   9         49.63         61.40         6.35 o                         
  -1   0   9         43.15         52.90         3.62 o                         
   0   0   9       1530.74       1512.01        19.60 o                         
   1   0   9        881.34        871.23        13.18 o                         
   2   0   9         49.63         40.67         3.60 o                         
   3   0   9         23.58         29.34         3.60 o                         
   4   0   9        795.64        769.37        10.97 o                         
   5   0   9        837.60        810.95        13.48 o                         
   6   0   9         35.24         41.48         3.46 o                         
   7   0   9          1.75          1.84         2.44 o                         
   8   0   9         36.73         43.40         3.86 o                         
 -11   1   9         10.34         10.77         2.06 o                         
 -10   1   9         89.71         87.50         3.72 o                         
  -9   1   9         18.87         18.28         2.21 o                         
  -8   1   9         62.18         53.12         3.29 o                         
  -7   1   9        212.56        206.81         4.23 o                         
  -6   1   9       1164.19       1144.68        13.31 o                         
  -5   1   9        654.32        637.21        13.15 o                         
  -4   1   9        140.09        141.09        12.26 o                         
  -3   1   9        694.89        683.17        28.52 o                         
  -2   1   9        975.95        990.01        24.71 o                         
  -1   1   9         93.08         72.69         4.36 o                         
   0   1   9        389.49        393.71         8.39 o                         
   1   1   9        327.56        345.53         8.50 o                         
   2   1   9        104.78         91.46         4.72 o                         
   3   1   9        558.62        524.18        13.85 o                         
   4   1   9        229.50        219.55         5.98 o                         
   5   1   9         34.16         32.61         3.79 o                         
   6   1   9        432.63        404.73        10.32 o                         
   7   1   9         15.53         15.27         2.57 o                         
   8   1   9         32.79         43.34         4.96 o                         
 -10   2   9        115.09        136.68         4.65 o                         
  -9   2   9         17.47         19.44         1.90 o                         
  -8   2   9         47.86         41.64         2.84 o                         
  -7   2   9        197.53        190.71         4.79 o                         
  -6   2   9         71.26         66.12         2.90 o                         
  -5   2   9        232.20        217.71        10.22 o                         
  -4   2   9        624.12        600.19        18.55 o                         
  -3   2   9        166.09        164.79         9.52 o                         
  -2   2   9        129.23        140.31         8.75 o                         
  -1   2   9        107.56        116.22         5.61 o                         
   0   2   9        707.09        727.99        12.70 o                         
   1   2   9         29.64         32.10         3.19 o                         
   2   2   9        384.73        364.63         8.39 o                         
   3   2   9        196.54        200.02         6.05 o                         
   4   2   9         84.21         82.39         4.08 o                         
   5   2   9        112.28        110.29         6.26 o                         
   6   2   9        173.56        163.81         5.59 o                         
   7   2   9          5.01          7.00         3.06 o                         
 -10   3   9         21.58         21.35         2.23 o                         
  -9   3   9        113.39        112.30         3.17 o                         
  -8   3   9         85.29         92.49         3.49 o                         
  -7   3   9        336.68        327.70         5.43 o                         
  -6   3   9       1139.82       1081.42        11.11 o                         
  -5   3   9        270.27        270.48         7.27 o                         
  -4   3   9        129.18        131.30         5.38 o                         
  -3   3   9        234.27        214.62         7.73 o                         
  -2   3   9        156.64        143.84         7.45 o                         
  -1   3   9        147.02        156.96         7.66 o                         
   0   3   9         18.01         20.50         4.95 o                         
   1   3   9        123.61        122.72         5.47 o                         
   2   3   9        198.73        214.72         5.90 o                         
   3   3   9        882.53        876.66        11.29 o                         
   4   3   9        418.95        401.51         6.95 o                         
   5   3   9          7.12          8.86         2.11 o                         
   6   3   9          6.84          3.74         2.47 o                         
 -10   4   9        213.62        237.04         5.47 o                         
  -9   4   9         99.78        107.33         4.38 o                         
  -8   4   9        305.69        303.77         6.50 o                         
  -7   4   9        291.29        279.21         5.34 o                         
  -6   4   9         85.63         88.65         2.98 o                         
  -5   4   9        369.10        359.33         6.25 o                         
  -4   4   9        700.88        680.51        12.38 o                         
  -3   4   9        185.84        190.82         7.14 o                         
  -2   4   9        456.55        438.08        16.45 o                         
  -1   4   9        107.99        119.56         9.49 o                         
   0   4   9        913.79        898.05        25.37 o                         
   1   4   9        593.48        578.13        11.41 o                         
   2   4   9       1090.62       1025.48        11.76 o                         
   3   4   9        480.60        474.76         6.89 o                         
   4   4   9         72.40         85.22         4.34 o                         
   5   4   9        267.20        269.04         5.96 o                         
   6   4   9         19.99         17.63         3.22 o                         
  -9   5   9          0.96         -0.99         1.41 o                         
  -8   5   9         32.73         31.63         1.87 o                         
  -7   5   9         47.82         51.44         2.57 o                         
  -6   5   9         48.57         48.99         3.11 o                         
  -5   5   9        114.77        110.26         3.23 o                         
  -4   5   9        403.44        383.72         6.23 o                         
  -3   5   9       1197.09       1156.31        12.03 o                         
  -2   5   9        702.06        691.82        13.63 o                         
  -1   5   9        184.86        193.48         7.63 o                         
   0   5   9        234.75        220.74         4.87 o                         
   1   5   9       1674.02       1588.58        15.18 o                         
   2   5   9        481.06        451.13         6.86 o                         
   3   5   9         43.69         43.75         2.83 o                         
   4   5   9        217.06        206.35         8.24 o                         
   5   5   9        138.69        143.96         4.25 o                         
   6   5   9        319.17        347.24         9.55 o                         
  -9   6   9         32.03         29.91         3.79 o                         
  -8   6   9          4.05          3.41         1.40 o                         
  -7   6   9        294.78        277.63         4.90 o                         
  -6   6   9        148.83        149.33         4.37 o                         
  -5   6   9        124.64        127.25         4.28 o                         
  -4   6   9         67.83         64.70         3.48 o                         
  -3   6   9        225.83        220.40         4.74 o                         
  -2   6   9        194.32        166.73         4.62 o                         
  -1   6   9        427.81        411.76         6.24 o                         
   0   6   9        147.12        148.32         3.72 o                         
   1   6   9        163.72        166.05         3.89 o                         
   2   6   9         20.86         22.68         1.87 o                         
   3   6   9         15.84         15.35         1.67 o                         
   4   6   9        428.57        445.95         7.68 o                         
   5   6   9        110.99        117.36         3.81 o                         
   6   6   9         49.06         53.70         5.69 o                         
  -8   7   9        116.66        108.39         4.90 o                         
  -7   7   9        123.41        129.34         4.96 o                         
  -6   7   9          0.49          1.91         1.48 o                         
  -5   7   9        462.13        451.02         8.69 o                         
  -4   7   9        278.28        266.96         6.06 o                         
  -3   7   9         14.47         18.23         2.02 o                         
  -2   7   9         78.44         73.42         3.26 o                         
  -1   7   9        109.43        112.88         3.17 o                         
   0   7   9         76.47         71.11         2.83 o                         
   1   7   9        496.09        472.01         7.08 o                         
   2   7   9         75.07         78.89         3.13 o                         
   3   7   9        122.72        132.35         3.74 o                         
   4   7   9        101.83         99.74         3.61 o                         
   5   7   9         74.09         77.71         2.97 o                         
  -7   8   9         31.64         23.73         4.74 o                         
  -6   8   9         94.09         94.34         3.12 o                         
  -5   8   9         74.72         74.08         3.23 o                         
  -4   8   9        465.50        465.92         8.66 o                         
  -3   8   9         29.32         31.42         2.44 o                         
  -2   8   9         10.69          9.47         1.54 o                         
  -1   8   9          3.39          4.90         1.52 o                         
   0   8   9        503.33        489.07         6.99 o                         
   1   8   9         48.82         49.61         2.62 o                         
   2   8   9         46.58         40.61         2.63 o                         
   3   8   9         58.17         51.21         2.58 o                         
   4   8   9         80.01         94.13         3.14 o                         
  -6   9   9          0.78          1.00         1.41 o                         
  -5   9   9        258.49        259.05         4.95 o                         
  -4   9   9        125.15        141.72         4.08 o                         
  -3   9   9        108.08        113.50         3.63 o                         
  -2   9   9          9.47          8.95         1.74 o                         
  -1   9   9         45.81         58.04         3.03 o                         
   0   9   9        145.70        147.53         3.38 o                         
   1   9   9         72.61         73.39         2.57 o                         
   2   9   9         13.72         10.94         1.77 o                         
   3   9   9        164.28        181.78         3.60 o                         
  -3  10   9        103.84        108.42         5.54 o                         
  -2  10   9          2.12          3.57         1.80 o                         
  -1  10   9         23.89         25.43         2.36 o                         
   0  10   9          6.33         10.88         1.88 o                         
   1  10   9          3.45          2.19         1.60 o                         
  -5  -9  10        115.08        124.85         4.80 o                         
  -4  -9  10         17.66         18.06         2.70 o                         
  -3  -9  10         12.05         11.06         2.33 o                         
  -2  -9  10        203.57        194.95         6.86 o                         
  -1  -9  10          6.30          4.01         1.62 o                         
   0  -9  10         85.84         98.05         4.15 o                         
   1  -9  10        349.02        356.45         7.63 o                         
  -6  -8  10        232.35        224.77         4.89 o                         
  -5  -8  10        131.65        154.33         5.13 o                         
  -4  -8  10         27.35         29.16         2.94 o                         
  -3  -8  10        156.35        161.45         5.78 o                         
  -2  -8  10         10.72         10.78         1.97 o                         
  -1  -8  10         99.43         99.29         4.17 o                         
   0  -8  10        104.81        110.22         4.30 o                         
   1  -8  10        209.24        208.44         6.57 o                         
   2  -8  10        135.29        152.76         9.34 o                         
   3  -8  10        391.30        404.88        15.03 o                         
  -7  -7  10         35.38         29.35         2.41 o                         
  -6  -7  10         88.89         89.11         3.68 o                         
  -5  -7  10        186.92        204.89         7.42 o                         
  -4  -7  10          7.57          7.79         2.30 o                         
  -3  -7  10         34.63         32.30         3.48 o                         
  -2  -7  10        275.87        287.23         7.74 o                         
  -1  -7  10         71.00         71.98         4.49 o                         
   0  -7  10         15.51         14.65         2.49 o                         
   1  -7  10        244.18        251.76        11.30 o                         
   2  -7  10        113.76        112.07         6.65 o                         
   3  -7  10          9.09          9.93         2.87 o                         
   4  -7  10         82.88         86.51         7.30 o                         
   5  -7  10         60.86         70.19         5.98 o                         
  -8  -6  10         64.15         62.95         3.48 o                         
  -7  -6  10         64.60         70.73         4.05 o                         
  -6  -6  10        157.16        162.93         6.05 o                         
  -5  -6  10         59.30         57.65         5.16 o                         
  -4  -6  10         54.00         59.37         8.24 o                         
  -3  -6  10        588.01        532.60        14.00 o                         
  -2  -6  10        133.93        138.60         5.30 o                         
  -1  -6  10        288.69        269.91         7.17 o                         
   0  -6  10        251.58        227.34         7.68 o                         
   1  -6  10         45.46         44.94         4.19 o                         
   2  -6  10        128.33        143.55         6.65 o                         
   3  -6  10        318.27        320.04         9.58 o                         
   4  -6  10        152.81        163.71         7.21 o                         
   5  -6  10          8.30          8.17         3.50 o                         
   6  -6  10        135.36        149.11         8.17 o                         
  -9  -5  10         39.73         37.17         2.97 o                         
  -8  -5  10        151.92        155.22         3.72 o                         
  -7  -5  10         32.67         31.92         2.90 o                         
  -6  -5  10          1.70         -0.67         1.58 o                         
  -5  -5  10       1094.28       1058.65        27.72 o                         
  -4  -5  10        568.02        574.36        12.55 o                         
  -3  -5  10        131.37        117.48         4.95 o                         
  -2  -5  10        402.98        381.70         7.81 o                         
  -1  -5  10        238.92        224.18         5.55 o                         
   0  -5  10        219.39        217.01         5.97 o                         
   1  -5  10        215.06        215.55         6.15 o                         
   2  -5  10         75.80         75.11         4.21 o                         
   3  -5  10        110.03        109.06         4.90 o                         
   4  -5  10        184.29        191.03         6.56 o                         
   5  -5  10        294.60        302.44         9.47 o                         
   6  -5  10         29.15         37.63         3.81 o                         
  -9  -4  10         64.48         63.57         3.16 o                         
  -8  -4  10         14.73         17.04         1.62 o                         
  -7  -4  10         28.55         36.11         2.42 o                         
  -6  -4  10        476.81        460.03         7.53 o                         
  -5  -4  10        202.13        211.26         7.06 o                         
  -4  -4  10         22.84         18.62         2.30 o                         
  -3  -4  10        371.77        358.49         7.42 o                         
  -2  -4  10         15.41         19.93         2.28 o                         
  -1  -4  10        175.94        168.65         5.47 o                         
   0  -4  10         78.96         75.46         4.48 o                         
   1  -4  10       1046.45       1026.72        14.25 o                         
   2  -4  10       1107.04       1072.14        14.70 o                         
   3  -4  10        203.82        206.42         6.52 o                         
   4  -4  10         20.45         18.69         2.39 o                         
   5  -4  10          0.31          2.67         1.70 o                         
   6  -4  10         29.99         39.16         3.33 o                         
   7  -4  10         72.23         71.00         4.28 o                         
 -10  -3  10          1.27          1.12         1.34 o                         
  -9  -3  10          3.09          4.03         1.36 o                         
  -8  -3  10         99.12        101.43         3.09 o                         
  -7  -3  10        156.78        153.87         3.94 o                         
  -6  -3  10        373.10        358.36         7.17 o                         
  -5  -3  10        905.09        882.29        12.18 o                         
  -4  -3  10        350.78        344.89         7.55 o                         
  -3  -3  10         68.50         65.54         4.45 o                         
  -2  -3  10         26.61         24.48         3.00 o                         
  -1  -3  10        119.05        137.82         5.48 o                         
   0  -3  10        446.05        458.48        10.05 o                         
   1  -3  10        637.86        638.92        14.43 o                         
   2  -3  10        482.68        476.23         8.09 o                         
   3  -3  10        216.96        228.16         5.58 o                         
   4  -3  10        529.62        515.81         9.00 o                         
   5  -3  10        105.42        115.87         5.57 o                         
   6  -3  10         39.25         35.90         3.03 o                         
   7  -3  10         14.52         15.70         2.06 o                         
 -10  -2  10         18.37         17.54         1.86 o                         
  -9  -2  10          2.59          2.92         1.62 o                         
  -8  -2  10         19.69         25.23         2.12 o                         
  -7  -2  10          0.82         -0.91         1.24 o                         
  -6  -2  10        224.06        213.29         4.13 o                         
  -5  -2  10        408.42        389.04         6.96 o                         
  -4  -2  10        836.58        792.93        22.92 o                         
  -3  -2  10        225.58        223.69         9.88 o                         
  -2  -2  10        373.39        363.98         8.86 o                         
  -1  -2  10         38.20         37.59         3.76 o                         
   0  -2  10        488.75        492.61        10.25 o                         
   1  -2  10        233.66        243.99         7.15 o                         
   2  -2  10        465.46        443.38        11.00 o                         
   3  -2  10        296.30        290.14         6.37 o                         
   4  -2  10        152.70        147.88         4.79 o                         
   5  -2  10         90.82         96.15         4.06 o                         
   6  -2  10         22.28         25.07         2.69 o                         
   7  -2  10        210.67        214.51         5.95 o                         
 -10  -1  10          2.07          5.91         1.46 o                         
  -9  -1  10        118.93        117.52         4.30 o                         
  -8  -1  10          7.61          6.03         1.86 o                         
  -7  -1  10        270.15        262.81         5.44 o                         
  -6  -1  10       1292.70       1240.69        12.93 o                         
  -5  -1  10        290.79        270.36         7.26 o                         
  -4  -1  10        477.61        480.09        22.47 o                         
  -3  -1  10         10.49          8.63         3.16 o                         
  -2  -1  10        222.49        218.93         9.03 o                         
  -1  -1  10        813.36        832.73        12.85 o                         
   0  -1  10         69.72         76.40         4.88 o                         
   1  -1  10        231.47        213.47         7.34 o                         
   2  -1  10          5.96          2.42         2.19 o                         
   3  -1  10         61.74         61.89         3.37 o                         
   4  -1  10        455.63        443.21        10.19 o                         
   5  -1  10        317.45        328.11         7.77 o                         
   6  -1  10         56.32         48.55         3.51 o                         
   7  -1  10         15.62         20.63         5.18 o                         
 -10   0  10        185.80        206.08         4.25 o                         
  -9   0  10          0.38          1.35         1.72 o                         
  -8   0  10          0.51         -0.50         2.31 o                         
  -7   0  10        119.14        105.32         3.65 o                         
  -6   0  10        425.32        409.85         6.47 o                         
  -5   0  10       1149.87       1097.81        16.95 o                         
  -4   0  10       1346.86       1297.90        42.02 o                         
  -3   0  10       1209.43       1217.19        29.53 o                         
  -2   0  10         72.19         73.27         7.13 o                         
  -1   0  10        116.06        127.08         5.73 o                         
   0   0  10          7.18          9.98         2.26 o                         
   1   0  10          0.68          0.15         1.68 o                         
   2   0  10       1808.88       1717.85        26.00 o                         
   3   0  10        327.98        310.90         6.06 o                         
   4   0  10         42.46         33.57         2.70 o                         
   5   0  10        188.70        188.70         5.97 o                         
   6   0  10        138.07        128.44         4.93 o                         
   7   0  10        153.16        158.05         6.44 o                         
 -10   1  10          2.83          3.23         1.42 o                         
  -9   1  10        112.69        120.59         3.60 o                         
  -8   1  10          7.32          7.34         2.10 o                         
  -7   1  10        242.78        235.27         5.05 o                         
  -6   1  10       1271.79       1230.43        12.48 o                         
  -5   1  10        242.00        226.69         8.33 o                         
  -4   1  10        501.29        507.59        21.22 o                         
  -3   1  10         11.63         15.43         4.20 o                         
  -2   1  10        183.83        179.70        16.71 o                         
  -1   1  10        776.06        785.01        15.90 o                         
   0   1  10         73.23         75.60         4.87 o                         
   1   1  10        277.38        246.44         7.49 o                         
   2   1  10         10.69         12.68         2.90 o                         
   3   1  10         64.33         67.31         3.76 o                         
   4   1  10        452.46        441.95         9.35 o                         
   5   1  10        321.16        319.66         8.34 o                         
   6   1  10         57.42         49.90         3.60 o                         
   7   1  10         23.65         40.13         5.40 o                         
 -10   2  10         14.45         14.37         1.64 o                         
  -9   2  10          2.92          6.11         1.35 o                         
  -8   2  10         19.82         24.97         2.26 o                         
  -7   2  10          2.63          3.41         1.52 o                         
  -6   2  10        218.46        212.03         4.41 o                         
  -5   2  10        393.22        386.50         7.76 o                         
  -4   2  10        793.37        749.72        14.50 o                         
  -3   2  10        186.34        187.80         8.06 o                         
  -2   2  10        355.84        362.84        14.50 o                         
  -1   2  10         40.28         36.01         5.17 o                         
   0   2  10        560.58        541.07        13.74 o                         
   1   2  10        249.88        253.91         6.74 o                         
   2   2  10        461.27        429.29         7.24 o                         
   3   2  10        308.31        296.63         6.20 o                         
   4   2  10        135.32        124.92         4.48 o                         
   5   2  10         97.05         98.07         3.73 o                         
   6   2  10         35.07         41.89         3.29 o                         
 -10   3  10          0.31          0.80         1.21 o                         
  -9   3  10          1.37          0.29         1.18 o                         
  -8   3  10        106.63        105.32         3.99 o                         
  -7   3  10        167.04        171.22         4.24 o                         
  -6   3  10        351.03        338.62         6.19 o                         
  -5   3  10        895.58        865.78        10.50 o                         
  -4   3  10        346.03        346.59         6.53 o                         
  -3   3  10         66.39         69.46         4.63 o                         
  -2   3  10         20.30         25.39         3.92 o                         
  -1   3  10         93.61        104.02         7.15 o                         
   0   3  10        445.25        465.91        10.82 o                         
   1   3  10        713.75        707.93         9.75 o                         
   2   3  10        479.65        463.15         6.76 o                         
   3   3  10        214.94        218.23         4.89 o                         
   4   3  10        528.63        514.13         8.11 o                         
   5   3  10         93.10        101.71         4.48 o                         
   6   3  10         40.37         34.23         4.74 o                         
  -9   4  10         61.87         65.18         3.34 o                         
  -8   4  10         15.68         17.77         1.83 o                         
  -7   4  10         28.35         32.14         2.29 o                         
  -6   4  10        443.53        435.95         7.29 o                         
  -5   4  10        203.33        201.13         4.67 o                         
  -4   4  10         18.10         14.65         1.65 o                         
  -3   4  10        434.35        404.92         7.97 o                         
  -2   4  10         12.47         11.89         1.99 o                         
  -1   4  10        161.84        149.13         4.48 o                         
   0   4  10         63.04         61.24         2.70 o                         
   1   4  10       1012.27       1010.51        11.39 o                         
   2   4  10       1059.72       1043.62        12.21 o                         
   3   4  10        207.42        214.48         5.01 o                         
   4   4  10         15.28         17.33         1.98 o                         
   5   4  10          0.05         -0.61         1.73 o                         
   6   4  10         35.23         43.81         3.97 o                         
  -9   5  10         38.12         37.06         2.68 o                         
  -8   5  10        177.03        176.05         5.80 o                         
  -7   5  10         42.80         40.58         2.47 o                         
  -6   5  10          2.03          1.61         1.40 o                         
  -5   5  10       1156.61       1109.43        12.73 o                         
  -4   5  10        559.42        547.59         8.17 o                         
  -3   5  10        138.35        121.79         3.92 o                         
  -2   5  10        429.34        408.03         6.60 o                         
  -1   5  10        259.80        243.37         5.02 o                         
   0   5  10        215.45        212.09         4.39 o                         
   1   5  10        217.88        215.71         4.94 o                         
   2   5  10         93.71         93.11         3.47 o                         
   3   5  10        109.74        113.26         4.03 o                         
   4   5  10        211.99        208.25         4.97 o                         
   5   5  10        294.70        301.71         6.91 o                         
   6   5  10         28.60         25.83         3.94 o                         
  -8   6  10         62.03         57.23         4.33 o                         
  -7   6  10         59.17         64.80         2.79 o                         
  -6   6  10        176.58        183.34         4.63 o                         
  -5   6  10         57.37         53.87         3.15 o                         
  -4   6  10         56.15         63.72         3.44 o                         
  -3   6  10        572.08        516.01         8.47 o                         
  -2   6  10        127.11        137.23         4.34 o                         
  -1   6  10        261.33        244.59         5.87 o                         
   0   6  10        215.82        192.37         4.46 o                         
   1   6  10         45.19         42.66         2.60 o                         
   2   6  10        126.91        125.09         3.53 o                         
   3   6  10        334.73        350.26         5.97 o                         
   4   6  10        137.42        147.25         4.25 o                         
   5   6  10          5.75          6.97         1.68 o                         
  -7   7  10         27.56         26.51         3.30 o                         
  -6   7  10         81.33         80.87         5.96 o                         
  -5   7  10        184.78        198.13         5.53 o                         
  -4   7  10          8.42          6.37         1.87 o                         
  -3   7  10         37.99         32.52         3.30 o                         
  -2   7  10        276.34        279.63         6.18 o                         
  -1   7  10         74.85         85.76         3.86 o                         
   0   7  10         13.94         14.26         1.55 o                         
   1   7  10        260.21        256.37         4.88 o                         
   2   7  10        125.75        122.75         3.69 o                         
   3   7  10          9.43          9.50         1.50 o                         
   4   7  10         82.98         87.96         3.10 o                         
   5   7  10         63.99         69.02         5.54 o                         
  -6   8  10        220.78        210.44         4.26 o                         
  -5   8  10        132.29        148.36         4.27 o                         
  -4   8  10         36.95         46.11         3.02 o                         
  -3   8  10        161.67        168.88         4.31 o                         
  -2   8  10         11.18         11.23         1.93 o                         
  -1   8  10         98.55        103.50         3.76 o                         
   0   8  10         79.44         79.17         2.67 o                         
   1   8  10        214.79        209.59         4.12 o                         
   2   8  10        135.70        154.31         3.46 o                         
   3   8  10        401.89        436.76         6.18 o                         
   4   8  10          9.04          8.17         2.48 o                         
  -5   9  10        116.43        123.29         6.71 o                         
  -4   9  10         23.70         23.43         2.26 o                         
  -3   9  10         11.24         11.84         1.86 o                         
  -2   9  10        201.03        193.64         5.61 o                         
  -1   9  10         12.08         11.57         1.73 o                         
   0   9  10         85.33         93.06         2.75 o                         
   1   9  10        334.52        350.15         4.83 o                         
   2   9  10          6.19          5.81         1.23 o                         
  -5  -8  11        124.69        128.52         4.35 o                         
  -4  -8  11         78.10         76.00         4.64 o                         
  -3  -8  11         71.92         79.92         4.85 o                         
  -2  -8  11         53.73         54.85         3.77 o                         
  -1  -8  11        126.54        132.99         5.06 o                         
   0  -8  11         58.99         68.66         3.85 o                         
   1  -8  11        323.96        370.80        10.40 o                         
   2  -8  11         78.66         88.26         4.94 o                         
  -7  -7  11        132.40        141.34         4.24 o                         
  -6  -7  11          2.25          2.74         1.57 o                         
  -5  -7  11         54.11         49.32         4.43 o                         
  -4  -7  11        351.10        346.40        10.51 o                         
  -3  -7  11         54.33         59.25         4.54 o                         
  -2  -7  11         82.53         70.98         4.37 o                         
  -1  -7  11         76.78         75.62         4.07 o                         
   0  -7  11         59.57         57.50         4.75 o                         
   1  -7  11        307.43        308.77         8.44 o                         
   2  -7  11        244.31        253.07         8.87 o                         
   3  -7  11         96.93        105.37         5.72 o                         
   4  -7  11        130.65        130.00         7.59 o                         
  -8  -6  11         17.69         20.25         2.72 o                         
  -7  -6  11         39.17         39.22         2.90 o                         
  -6  -6  11        335.74        329.11         9.20 o                         
  -5  -6  11        143.45        151.44         7.11 o                         
  -4  -6  11        164.91        154.17         6.12 o                         
  -3  -6  11         31.88         37.87         3.26 o                         
  -2  -6  11         11.74         10.70         2.32 o                         
  -1  -6  11         17.48         14.86         2.25 o                         
   0  -6  11        171.73        175.57         6.50 o                         
   1  -6  11         58.49         62.15         4.31 o                         
   2  -6  11        104.36        103.46         5.39 o                         
   3  -6  11        149.96        150.86         5.02 o                         
   4  -6  11        627.53        652.63        14.05 o                         
   5  -6  11         43.74         49.61         5.25 o                         
  -8  -5  11         22.72         21.97         2.40 o                         
  -7  -5  11        148.14        159.16         4.75 o                         
  -6  -5  11         64.78         64.67         4.15 o                         
  -5  -5  11         42.01         48.82         4.26 o                         
  -4  -5  11        407.36        394.49         8.69 o                         
  -3  -5  11        452.84        452.64         7.88 o                         
  -2  -5  11        174.54        169.83         5.03 o                         
  -1  -5  11          0.38         -0.21         1.55 o                         
   0  -5  11         49.69         48.28         3.24 o                         
   1  -5  11         15.52         12.91         2.06 o                         
   2  -5  11        274.23        270.63         6.60 o                         
   3  -5  11        151.43        162.43         6.03 o                         
   4  -5  11         37.99         50.17         7.44 o                         
   5  -5  11          1.64          5.29         2.22 o                         
  -9  -4  11        179.48        193.28         4.45 o                         
  -8  -4  11        302.65        308.68         5.11 o                         
  -7  -4  11        170.30        168.56         4.45 o                         
  -6  -4  11         42.01         44.39         3.28 o                         
  -5  -4  11        257.77        243.17         6.59 o                         
  -4  -4  11        159.17        153.89         4.83 o                         
  -3  -4  11        279.23        265.93         6.31 o                         
  -2  -4  11        159.06        165.93         5.56 o                         
  -1  -4  11        161.38        162.52         4.82 o                         
   0  -4  11        467.10        432.23         7.87 o                         
   1  -4  11        353.29        344.32         7.05 o                         
   2  -4  11         71.87         76.20         3.90 o                         
   3  -4  11          7.46         11.49         2.54 o                         
   4  -4  11         66.94         74.12         4.05 o                         
   5  -4  11         19.18         19.97         2.49 o                         
   6  -4  11         16.94         15.12         2.32 o                         
  -9  -3  11         31.42         30.19         2.42 o                         
  -8  -3  11         49.59         50.35         2.53 o                         
  -7  -3  11         90.25         97.70         3.65 o                         
  -6  -3  11        606.33        607.41         9.63 o                         
  -5  -3  11        344.17        330.77         6.84 o                         
  -4  -3  11        689.86        659.77         9.83 o                         
  -3  -3  11       1067.43       1009.78        14.16 o                         
  -2  -3  11         26.90         26.78         2.40 o                         
  -1  -3  11         38.88         41.74         3.00 o                         
   0  -3  11        240.08        223.16         5.90 o                         
   1  -3  11         57.14         59.39         3.32 o                         
   2  -3  11        536.33        545.53        11.18 o                         
   3  -3  11        307.18        304.89         6.66 o                         
   4  -3  11        174.69        173.40         5.01 o                         
   5  -3  11         93.46         93.29         4.59 o                         
   6  -3  11         22.53         27.94         2.63 o                         
 -10  -2  11          4.79          6.99         1.91 o                         
  -9  -2  11         51.32         53.90         3.00 o                         
  -8  -2  11         65.87         72.18         2.76 o                         
  -7  -2  11        110.64        111.03         3.89 o                         
  -6  -2  11        139.52        137.71         4.02 o                         
  -5  -2  11       1607.98       1566.51        16.34 o                         
  -4  -2  11        168.43        161.36         4.23 o                         
  -3  -2  11         69.97         61.80         4.28 o                         
  -2  -2  11        158.65        153.30         6.43 o                         
  -1  -2  11         35.85         32.25         2.97 o                         
   0  -2  11        464.97        466.19         9.49 o                         
   1  -2  11        942.65        911.58        11.76 o                         
   2  -2  11       1080.26       1054.97        13.24 o                         
   3  -2  11        294.37        286.33         7.60 o                         
   4  -2  11         71.00         67.71         3.55 o                         
   5  -2  11        132.59        143.36         4.58 o                         
   6  -2  11         41.24         50.24         3.45 o                         
   7  -2  11         22.69         23.83         2.68 o                         
 -10  -1  11          5.87          5.01         1.15 o                         
  -9  -1  11        167.01        176.24         5.42 o                         
  -8  -1  11         82.60         78.28         4.32 o                         
  -7  -1  11        131.19        135.42         4.17 o                         
  -6  -1  11         36.11         37.28         2.93 o                         
  -5  -1  11        333.15        322.63         7.11 o                         
  -4  -1  11        310.59        296.36         7.84 o                         
  -3  -1  11        452.23        433.59        10.28 o                         
  -2  -1  11         81.03         70.54         4.56 o                         
  -1  -1  11         85.29         85.22         5.31 o                         
   0  -1  11        146.40        134.52         5.26 o                         
   1  -1  11        504.83        508.86         7.99 o                         
   2  -1  11        217.45        225.94         5.57 o                         
   3  -1  11        719.61        700.79        13.69 o                         
   4  -1  11        381.12        375.09         8.35 o                         
   5  -1  11         35.14         38.28         3.31 o                         
   6  -1  11        156.13        168.29         7.66 o                         
   7  -1  11         33.66         36.72         3.30 o                         
 -10   0  11          0.30          0.97         1.35 o                         
  -9   0  11         14.45         13.56         2.44 o                         
  -8   0  11         11.42          7.38         2.08 o                         
  -7   0  11         36.19         39.17         2.39 o                         
  -6   0  11         12.20         11.75         1.59 o                         
  -5   0  11        505.27        466.96         7.17 o                         
  -4   0  11        342.38        328.21         8.17 o                         
  -3   0  11         60.05         55.62         4.32 o                         
  -2   0  11        559.34        546.68        11.76 o                         
  -1   0  11          0.77         -0.93         2.06 o                         
   0   0  11        401.65        369.69         8.74 o                         
   1   0  11        119.28        116.37         4.88 o                         
   2   0  11          5.03          2.54         1.46 o                         
   3   0  11        234.24        203.72         6.30 o                         
   4   0  11       1017.20        949.57        14.23 o                         
   5   0  11         62.13         60.08         4.86 o                         
   6   0  11          5.46          2.19         2.27 o                         
   7   0  11        347.29        341.80         9.12 o                         
 -10   1  11          8.25         10.88         1.71 o                         
  -9   1  11        152.56        165.56         4.18 o                         
  -8   1  11         81.26         79.28         3.83 o                         
  -7   1  11        160.87        160.88         3.77 o                         
  -6   1  11         39.44         42.61         2.38 o                         
  -5   1  11        330.22        322.61         6.39 o                         
  -4   1  11        261.26        259.18         9.07 o                         
  -3   1  11        448.49        418.15        10.21 o                         
  -2   1  11         79.08         69.93         4.62 o                         
  -1   1  11         86.29         81.38         5.23 o                         
   0   1  11        111.89        102.01         6.20 o                         
   1   1  11        505.11        498.30         7.38 o                         
   2   1  11        233.26        243.83         6.04 o                         
   3   1  11        745.82        713.12        12.50 o                         
   4   1  11        385.45        377.75         8.43 o                         
   5   1  11         28.82         32.70         3.56 o                         
   6   1  11        141.26        153.67         6.24 o                         
   7   1  11         31.72         35.31         4.52 o                         
 -10   2  11          5.94         11.33         1.91 o                         
  -9   2  11         60.43         61.71         2.50 o                         
  -8   2  11         69.23         72.01         2.89 o                         
  -7   2  11        118.04        119.31         3.74 o                         
  -6   2  11        159.64        150.84         4.28 o                         
  -5   2  11       1574.51       1546.58        17.46 o                         
  -4   2  11        157.54        151.71         4.40 o                         
  -3   2  11         70.47         69.84         4.12 o                         
  -2   2  11        192.41        187.64         5.81 o                         
  -1   2  11         41.60         37.51         4.73 o                         
   0   2  11        437.41        425.49         7.43 o                         
   1   2  11        954.46        927.63        10.02 o                         
   2   2  11       1143.97       1105.69        13.24 o                         
   3   2  11        308.90        286.63         6.47 o                         
   4   2  11         54.93         45.06         3.12 o                         
   5   2  11        130.67        138.55         4.28 o                         
   6   2  11         44.10         43.63         4.02 o                         
  -9   3  11         33.66         35.73         2.06 o                         
  -8   3  11         53.87         54.52         3.02 o                         
  -7   3  11         84.29         87.34         3.31 o                         
  -6   3  11        631.76        621.88        11.82 o                         
  -5   3  11        342.57        322.07         6.26 o                         
  -4   3  11        686.63        668.90         8.57 o                         
  -3   3  11       1018.18        958.40        11.84 o                         
  -2   3  11         27.13         28.34         2.10 o                         
  -1   3  11         52.04         50.59         2.71 o                         
   0   3  11        205.73        185.86         3.87 o                         
   1   3  11         56.08         59.51         2.83 o                         
   2   3  11        594.74        586.80         8.67 o                         
   3   3  11        287.07        289.34         5.87 o                         
   4   3  11        177.46        177.00         4.47 o                         
   5   3  11         85.20         81.13         4.15 o                         
   6   3  11         20.62         24.21         2.84 o                         
  -9   4  11        179.91        191.06         5.33 o                         
  -8   4  11        262.64        258.18         5.03 o                         
  -7   4  11        158.85        156.61         5.02 o                         
  -6   4  11         34.11         34.83         3.13 o                         
  -5   4  11        245.93        234.98         5.49 o                         
  -4   4  11        167.88        160.16         4.27 o                         
  -3   4  11        291.26        269.88         5.34 o                         
  -2   4  11        127.55        137.41         4.26 o                         
  -1   4  11        171.28        166.69         3.91 o                         
   0   4  11        494.08        466.13         6.14 o                         
   1   4  11        302.23        291.34         5.55 o                         
   2   4  11         61.13         63.87         3.05 o                         
   3   4  11         10.82         14.20         1.93 o                         
   4   4  11         75.00         78.52         4.04 o                         
   5   4  11         24.77         26.42         2.52 o                         
   6   4  11         15.84         13.55         2.57 o                         
  -8   5  11         24.62         27.10         2.66 o                         
  -7   5  11        148.34        158.15         4.54 o                         
  -6   5  11         83.25         79.66         3.85 o                         
  -5   5  11         40.41         41.98         2.67 o                         
  -4   5  11        460.23        451.45         7.09 o                         
  -3   5  11        441.61        446.06         8.65 o                         
  -2   5  11        174.11        162.82         5.70 o                         
  -1   5  11          0.54          2.62         1.44 o                         
   0   5  11         42.22         41.18         2.24 o                         
   1   5  11         16.50         16.01         1.80 o                         
   2   5  11        290.43        285.65         7.19 o                         
   3   5  11        158.77        162.15         4.01 o                         
   4   5  11         39.51         44.13         3.28 o                         
   5   5  11          0.21          0.25         1.35 o                         
  -8   6  11          9.51          9.48         2.48 o                         
  -7   6  11         44.00         47.31         2.50 o                         
  -6   6  11        341.81        347.13         6.87 o                         
  -5   6  11        148.48        146.01         4.34 o                         
  -4   6  11        161.98        148.21         4.23 o                         
  -3   6  11         40.20         46.41         3.17 o                         
  -2   6  11          4.04          4.32         1.99 o                         
  -1   6  11         18.95         18.59         2.03 o                         
   0   6  11        167.04        174.28         4.01 o                         
   1   6  11         40.05         37.75         2.32 o                         
   2   6  11        111.23        107.73         3.43 o                         
   3   6  11        153.31        154.03         3.97 o                         
   4   6  11        622.77        633.75        15.25 o                         
   5   6  11         39.92         45.96         5.84 o                         
  -7   7  11        147.54        150.06         5.44 o                         
  -6   7  11          5.22          7.26         1.62 o                         
  -5   7  11         52.17         53.61         3.06 o                         
  -4   7  11        333.71        329.71         8.16 o                         
  -3   7  11         65.23         76.62         3.39 o                         
  -2   7  11         81.52         74.23         3.96 o                         
  -1   7  11         86.25         89.26         3.72 o                         
   0   7  11         67.97         69.35         2.77 o                         
   1   7  11        310.26        296.99         4.99 o                         
   2   7  11        225.76        240.68         4.70 o                         
   3   7  11         97.27        109.07         2.98 o                         
   4   7  11        125.59        133.97         4.69 o                         
  -5   8  11        124.73        135.12         4.26 o                         
  -4   8  11         84.61         82.17         3.92 o                         
  -3   8  11         72.26         84.60         7.59 o                         
  -2   8  11         63.16         65.68         3.10 o                         
  -1   8  11        128.64        135.03         3.89 o                         
   0   8  11         52.71         59.18         2.32 o                         
   1   8  11        324.13        366.85         5.18 o                         
   2   8  11         93.58        102.78         2.57 o                         
  -3   9  11         37.45         38.03         3.15 o                         
  -2   9  11         41.32         41.64         2.87 o                         
  -1   9  11         79.28         75.13         5.40 o                         
   0   9  11         68.12         62.15         2.75 o                         
  -4  -8  12        323.15        329.40         8.15 o                         
  -3  -8  12         38.94         36.57         3.35 o                         
  -2  -8  12         42.98         48.48         3.71 o                         
  -1  -8  12        139.39        150.70         4.96 o                         
   0  -8  12         54.50         52.28         3.56 o                         
   1  -8  12         18.93         24.46         2.99 o                         
  -6  -7  12        121.95        119.32         3.89 o                         
  -5  -7  12        255.39        249.26         6.27 o                         
  -4  -7  12        486.02        473.01        11.71 o                         
  -3  -7  12        288.54        289.23         7.39 o                         
  -2  -7  12        265.30        284.34         6.42 o                         
  -1  -7  12         85.91         82.79         4.43 o                         
   0  -7  12         11.07         13.30         2.84 o                         
   1  -7  12         77.30         78.79         5.10 o                         
   2  -7  12        103.00        106.16         5.46 o                         
   3  -7  12        178.81        197.41         9.05 o                         
  -7  -6  12        173.71        182.55         4.11 o                         
  -6  -6  12        125.85        128.86         4.01 o                         
  -5  -6  12         50.34         55.32         3.59 o                         
  -4  -6  12        598.42        572.15        11.64 o                         
  -3  -6  12        313.23        319.57         7.25 o                         
  -2  -6  12         66.55         58.51         3.61 o                         
  -1  -6  12         16.40         12.06         2.52 o                         
   0  -6  12         29.90         31.41         3.53 o                         
   1  -6  12         57.23         53.68         4.03 o                         
   2  -6  12        134.04        138.03         5.22 o                         
   3  -6  12        191.08        184.46         5.51 o                         
   4  -6  12         41.27         47.42         5.11 o                         
  -8  -5  12          7.57         10.75         1.95 o                         
  -7  -5  12          6.32          7.06         1.53 o                         
  -6  -5  12        179.54        188.78         4.58 o                         
  -5  -5  12        593.80        591.03         9.15 o                         
  -4  -5  12         15.75         17.55         2.35 o                         
  -3  -5  12        151.74        139.11         4.41 o                         
  -2  -5  12        227.89        232.19         6.13 o                         
  -1  -5  12        117.64        111.14         4.45 o                         
   0  -5  12         64.16         63.52         3.61 o                         
   1  -5  12         49.08         48.61         3.33 o                         
   2  -5  12         40.55         39.32         3.27 o                         
   3  -5  12        149.51        153.89         5.50 o                         
   4  -5  12         10.83         12.47         2.99 o                         
  -8  -4  12          9.71         10.64         1.64 o                         
  -7  -4  12        137.98        149.53         3.92 o                         
  -6  -4  12         56.86         59.45         3.06 o                         
  -5  -4  12        238.34        240.36         5.54 o                         
  -4  -4  12         82.61         77.87         3.73 o                         
  -3  -4  12        953.97        955.06        15.09 o                         
  -2  -4  12        200.48        187.33         5.30 o                         
  -1  -4  12        124.32        120.30         4.09 o                         
   0  -4  12        194.31        192.03         5.40 o                         
   1  -4  12          7.14          8.98         1.94 o                         
   2  -4  12         74.30         72.53         4.23 o                         
   3  -4  12         27.62         29.12         3.45 o                         
   4  -4  12         39.61         43.20         5.91 o                         
   5  -4  12        136.39        140.51         6.13 o                         
  -9  -3  12        122.30        129.09         3.53 o                         
  -8  -3  12         33.90         34.41         2.57 o                         
  -7  -3  12        117.46        133.86         3.90 o                         
  -6  -3  12         82.71         86.10         3.34 o                         
  -5  -3  12        283.00        291.20         6.36 o                         
  -4  -3  12        708.92        661.66         9.60 o                         
  -3  -3  12        859.13        812.89        13.40 o                         
  -2  -3  12         13.30         16.57         3.00 o                         
  -1  -3  12         79.42         88.97         3.62 o                         
   0  -3  12        159.54        146.62         4.61 o                         
   1  -3  12         16.25         18.78         2.08 o                         
   2  -3  12        179.22        175.92         4.73 o                         
   3  -3  12         33.16         36.60         3.04 o                         
   4  -3  12         77.89         72.71         3.51 o                         
   5  -3  12         21.13         27.27         2.64 o                         
  -9  -2  12         52.97         57.22         2.65 o                         
  -8  -2  12        230.00        230.55         5.41 o                         
  -7  -2  12        425.59        426.33         7.10 o                         
  -6  -2  12         96.39         94.32         3.45 o                         
  -5  -2  12        509.40        487.25         7.37 o                         
  -4  -2  12        178.09        197.58         5.64 o                         
  -3  -2  12        183.88        178.75         5.34 o                         
  -2  -2  12         48.04         49.30         3.99 o                         
  -1  -2  12        176.10        169.18         5.56 o                         
   0  -2  12        177.41        178.13         4.99 o                         
   1  -2  12        408.97        414.69         8.67 o                         
   2  -2  12        560.43        547.93        11.55 o                         
   3  -2  12        106.06        110.82         4.66 o                         
   4  -2  12        124.76        124.98         4.75 o                         
   5  -2  12         36.72         32.72         5.33 o                         
   6  -2  12         11.76         16.39         2.37 o                         
  -9  -1  12        154.00        160.53         4.75 o                         
  -8  -1  12         49.62         50.10         3.45 o                         
  -7  -1  12         57.78         60.91         3.11 o                         
  -6  -1  12        452.38        438.50         7.70 o                         
  -5  -1  12         69.13         63.74         3.63 o                         
  -4  -1  12        179.59        170.29         5.25 o                         
  -3  -1  12        342.78        308.73         6.21 o                         
  -2  -1  12        705.72        673.06         9.67 o                         
  -1  -1  12        138.25        128.64         4.32 o                         
   0  -1  12        125.72        121.91         4.24 o                         
   1  -1  12        326.61        309.28         7.40 o                         
   2  -1  12        285.19        287.74         7.98 o                         
   3  -1  12        679.87        693.68        13.28 o                         
   4  -1  12        304.08        300.06         7.24 o                         
   5  -1  12         28.45         33.10         3.92 o                         
   6  -1  12         65.43         74.46         4.17 o                         
  -9   0  12          1.86          0.96         1.18 o                         
  -8   0  12        108.56         99.69         4.29 o                         
  -7   0  12        190.45        191.34         4.24 o                         
  -6   0  12        162.01        156.13         3.75 o                         
  -5   0  12        160.15        165.86         4.65 o                         
  -4   0  12        668.37        662.63         9.64 o                         
  -3   0  12        126.47        131.20         4.01 o                         
  -2   0  12         21.09         23.05         2.29 o                         
  -1   0  12         23.01         20.10         1.98 o                         
   0   0  12         10.33          8.14         1.51 o                         
   1   0  12         90.57        101.51         3.68 o                         
   2   0  12        209.12        198.97         4.88 o                         
   3   0  12        303.93        303.00         8.24 o                         
   4   0  12         76.84         78.83         4.05 o                         
   5   0  12        437.82        439.51        11.09 o                         
   6   0  12         94.99         88.02         3.65 o                         
  -9   1  12        146.74        158.41         3.80 o                         
  -8   1  12         36.23         34.33         2.21 o                         
  -7   1  12         57.52         62.16         3.56 o                         
  -6   1  12        444.38        441.81         7.44 o                         
  -5   1  12         71.94         70.80         3.17 o                         
  -4   1  12        178.33        165.39         4.62 o                         
  -3   1  12        339.78        307.99         5.96 o                         
  -2   1  12        634.27        619.24         9.46 o                         
  -1   1  12        136.92        129.93         4.01 o                         
   0   1  12        130.41        118.25         3.53 o                         
   1   1  12        328.84        312.71         6.78 o                         
   2   1  12        278.56        267.17         7.11 o                         
   3   1  12        659.19        677.23        12.08 o                         
   4   1  12        343.75        319.50         6.81 o                         
   5   1  12         23.19         25.12         6.42 o                         
   6   1  12         68.57         69.68         5.76 o                         
  -9   2  12         59.24         67.07         3.51 o                         
  -8   2  12        210.35        207.45         4.17 o                         
  -7   2  12        393.53        399.44         7.28 o                         
  -6   2  12         91.83         92.23         4.01 o                         
  -5   2  12        531.66        496.51         8.00 o                         
  -4   2  12        160.27        173.47         4.86 o                         
  -3   2  12        158.47        156.65         4.87 o                         
  -2   2  12         42.07         43.34         2.53 o                         
  -1   2  12        197.30        196.43         4.37 o                         
   0   2  12        203.49        203.49         4.68 o                         
   1   2  12        396.63        408.93         7.10 o                         
   2   2  12        542.10        520.23         9.07 o                         
   3   2  12        124.45        126.47         4.32 o                         
   4   2  12        128.30        127.63         3.88 o                         
   5   2  12         46.28         40.27         3.76 o                         
   6   2  12         16.61         19.41         3.21 o                         
  -9   3  12        103.00        107.73         4.33 o                         
  -8   3  12         22.99         18.50         2.26 o                         
  -7   3  12        120.12        136.07         4.68 o                         
  -6   3  12         87.52         97.84         3.88 o                         
  -5   3  12        324.57        325.25         6.42 o                         
  -4   3  12        709.15        664.26         8.83 o                         
  -3   3  12        837.83        783.54        10.82 o                         
  -2   3  12          4.79          5.69         1.91 o                         
  -1   3  12         72.88         70.08         3.15 o                         
   0   3  12        145.70        136.07         3.45 o                         
   1   3  12         12.49         12.56         1.57 o                         
   2   3  12        169.58        152.12         4.64 o                         
   3   3  12         46.04         50.51         2.85 o                         
   4   3  12         90.72         90.01         3.27 o                         
   5   3  12         25.88         34.39         3.40 o                         
  -8   4  12         13.70         14.41         1.81 o                         
  -7   4  12        153.02        157.83         5.26 o                         
  -6   4  12         46.78         49.53         3.46 o                         
  -5   4  12        224.65        227.57         5.26 o                         
  -4   4  12        100.23         97.50         3.44 o                         
  -3   4  12        999.98        988.78        13.14 o                         
  -2   4  12        213.84        192.75         4.93 o                         
  -1   4  12        123.97        125.02         3.99 o                         
   0   4  12        211.20        210.67         4.37 o                         
   1   4  12          8.36         10.92         1.50 o                         
   2   4  12         95.60         91.58         3.38 o                         
   3   4  12         18.45         20.26         2.41 o                         
   4   4  12         38.50         36.28         3.00 o                         
   5   4  12        129.51        143.36         4.13 o                         
  -8   5  12          8.19          9.34         2.48 o                         
  -7   5  12          5.99          6.70         1.71 o                         
  -6   5  12        198.81        212.56         5.35 o                         
  -5   5  12        608.65        612.40         8.62 o                         
  -4   5  12         14.28         14.62         1.86 o                         
  -3   5  12        131.72        122.79         4.52 o                         
  -2   5  12        254.68        258.51         5.13 o                         
  -1   5  12        112.75        110.63         3.52 o                         
   0   5  12         50.61         50.12         2.48 o                         
   1   5  12         57.64         61.01         2.61 o                         
   2   5  12         36.14         33.60         2.47 o                         
   3   5  12        140.52        140.64         4.12 o                         
   4   5  12          6.44          6.86         1.60 o                         
  -7   6  12        169.44        183.97         3.92 o                         
  -6   6  12        135.62        133.12         4.03 o                         
  -5   6  12         51.96         58.01         3.14 o                         
  -4   6  12        617.39        588.09         9.13 o                         
  -3   6  12        317.47        310.37         7.60 o                         
  -2   6  12         73.46         69.59         3.96 o                         
  -1   6  12          8.56          9.21         1.80 o                         
   0   6  12         25.66         32.01         2.73 o                         
   1   6  12         52.05         50.99         2.41 o                         
   2   6  12        153.35        154.99         4.25 o                         
   3   6  12        193.59        188.87         4.30 o                         
   4   6  12         44.76         44.78         3.09 o                         
  -6   7  12        108.23        106.26         3.60 o                         
  -5   7  12        229.78        233.68         5.98 o                         
  -4   7  12        482.28        473.18        10.84 o                         
  -3   7  12        281.85        288.05         5.51 o                         
  -2   7  12        233.37        252.55         6.35 o                         
  -1   7  12         89.33         87.93         3.40 o                         
   0   7  12         10.12          8.41         1.28 o                         
   1   7  12         81.68         83.18         2.56 o                         
   2   7  12         95.85        106.41         2.83 o                         
   3   7  12        161.06        179.61         7.59 o                         
  -4   8  12        304.21        315.23         7.94 o                         
  -3   8  12         35.60         37.81         2.93 o                         
  -2   8  12         41.70         47.31         3.51 o                         
  -1   8  12        146.59        157.36         4.19 o                         
   0   8  12         64.89         66.87         2.52 o                         
   1   8  12         15.61         20.38         3.49 o                         
  -4  -7  13        174.45        170.33         5.98 o                         
  -3  -7  13         14.41         14.53         2.42 o                         
  -2  -7  13        223.35        222.52         6.03 o                         
  -1  -7  13        184.12        204.09         5.78 o                         
   0  -7  13         82.44         80.39         3.86 o                         
   1  -7  13         69.51         70.69         5.32 o                         
  -6  -6  13        119.58        112.41         3.87 o                         
  -5  -6  13        299.60        281.73         6.61 o                         
  -4  -6  13         19.40         20.34         2.04 o                         
  -3  -6  13        242.63        245.35         6.85 o                         
  -2  -6  13         62.95         74.89         4.16 o                         
  -1  -6  13         40.79         38.21         3.48 o                         
   0  -6  13         43.91         49.79         3.70 o                         
   1  -6  13         24.50         24.91         2.31 o                         
   2  -6  13          0.53          0.57         1.40 o                         
  -7  -5  13         54.69         53.95         2.48 o                         
  -6  -5  13         15.83         15.51         1.63 o                         
  -5  -5  13        102.38        104.42         3.43 o                         
  -4  -5  13         93.00         89.51         3.06 o                         
  -3  -5  13        114.65        121.11         4.47 o                         
  -2  -5  13         23.05         24.76         2.50 o                         
  -1  -5  13         85.64         89.94         4.06 o                         
   0  -5  13        117.40        119.98         4.13 o                         
   1  -5  13          6.92          4.13         1.53 o                         
   2  -5  13        152.75        160.67         5.29 o                         
   3  -5  13         10.58         15.86         4.23 o                         
  -8  -4  13         64.21         69.06         3.20 o                         
  -7  -4  13         99.86        108.42         3.07 o                         
  -6  -4  13         22.18         22.90         1.92 o                         
  -5  -4  13        203.76        194.48         4.71 o                         
  -4  -4  13        200.72        200.87         5.00 o                         
  -3  -4  13        147.81        137.40         4.51 o                         
  -2  -4  13        538.89        553.05        10.23 o                         
  -1  -4  13        173.68        169.94         5.44 o                         
   0  -4  13        112.62        109.44         4.12 o                         
   1  -4  13        153.48        157.53         4.66 o                         
   2  -4  13         24.26         24.73         2.45 o                         
   3  -4  13        185.85        196.91        14.66 o                         
   4  -4  13         48.53         62.12         4.02 o                         
  -8  -3  13        115.36        129.26         3.56 o                         
  -7  -3  13         31.30         37.98         2.31 o                         
  -6  -3  13         66.57         68.70         2.83 o                         
  -5  -3  13        130.13        134.47         3.84 o                         
  -4  -3  13        182.75        187.69         5.81 o                         
  -3  -3  13        216.50        205.01         5.32 o                         
  -2  -3  13        101.82         98.50         4.45 o                         
  -1  -3  13        120.21        118.40         4.39 o                         
   0  -3  13          1.92          0.49         1.47 o                         
   1  -3  13         60.34         63.72         3.46 o                         
   2  -3  13         37.74         40.04         2.76 o                         
   3  -3  13         95.22        106.09         4.22 o                         
   4  -3  13        142.59        148.43         4.77 o                         
  -8  -2  13        116.27        131.48         4.29 o                         
  -7  -2  13         11.97         14.81         1.72 o                         
  -6  -2  13        370.28        359.14         6.42 o                         
  -5  -2  13        334.21        337.24         7.33 o                         
  -4  -2  13        521.55        488.96        11.20 o                         
  -3  -2  13        569.89        567.87        10.72 o                         
  -2  -2  13        162.69        149.97         5.23 o                         
  -1  -2  13        276.08        258.78         8.00 o                         
   0  -2  13        104.32        107.87         4.09 o                         
   1  -2  13         93.10         88.62         4.15 o                         
   2  -2  13        197.95        199.88         6.45 o                         
   3  -2  13        135.96        144.42         4.48 o                         
   4  -2  13         76.38         79.45         4.89 o                         
   5  -2  13         78.13         89.28         4.27 o                         
  -9  -1  13         10.75         14.32         3.13 o                         
  -8  -1  13         56.20         47.43         3.08 o                         
  -7  -1  13        155.74        154.34         4.03 o                         
  -6  -1  13         79.17         74.17         3.43 o                         
  -5  -1  13        280.39        277.24         6.97 o                         
  -4  -1  13        818.57        784.45        11.90 o                         
  -3  -1  13         45.88         41.93         3.00 o                         
  -2  -1  13        411.64        395.71         7.51 o                         
  -1  -1  13         62.91         65.83         3.46 o                         
   0  -1  13        285.83        272.40         6.13 o                         
   1  -1  13        112.27        108.31         4.01 o                         
   2  -1  13        796.33        789.51        12.29 o                         
   3  -1  13        139.18        150.28         5.53 o                         
   4  -1  13        271.60        283.36        11.09 o                         
   5  -1  13        123.47        114.79         5.00 o                         
  -9   0  13         77.04         67.17         2.83 o                         
  -8   0  13         10.96          9.82         1.67 o                         
  -7   0  13        128.53        132.83         3.60 o                         
  -6   0  13        370.98        363.16         6.72 o                         
  -5   0  13        123.58        121.60         4.16 o                         
  -4   0  13        127.67        126.61         4.05 o                         
  -3   0  13         36.26         37.34         2.79 o                         
  -2   0  13          2.91          3.13         1.62 o                         
  -1   0  13          4.63          4.23         1.70 o                         
   0   0  13         55.61         56.82         3.36 o                         
   1   0  13         15.62         18.17         2.36 o                         
   2   0  13        102.84         91.63         4.05 o                         
   3   0  13        111.58        115.13         4.95 o                         
   4   0  13       1050.43       1074.51        16.51 o                         
   5   0  13         77.45         87.77         3.72 o                         
  -9   1  13         10.38          9.34         1.68 o                         
  -8   1  13         58.74         51.00         2.27 o                         
  -7   1  13        174.73        176.38         3.54 o                         
  -6   1  13         78.55         76.00         3.29 o                         
  -5   1  13        293.92        298.22         5.65 o                         
  -4   1  13        822.11        789.21        10.73 o                         
  -3   1  13         42.96         42.65         3.00 o                         
  -2   1  13        424.25        405.55         7.50 o                         
  -1   1  13         52.47         53.33         2.83 o                         
   0   1  13        287.42        275.62         5.67 o                         
   1   1  13        106.11        105.69         3.65 o                         
   2   1  13        767.77        754.22        11.35 o                         
   3   1  13        149.07        150.91         5.44 o                         
   4   1  13        271.62        280.09         6.71 o                         
   5   1  13        147.52        144.93         5.18 o                         
  -8   2  13        118.87        135.88         4.21 o                         
  -7   2  13          9.58         12.58         3.39 o                         
  -6   2  13        326.12        310.07         6.73 o                         
  -5   2  13        320.52        310.65         6.28 o                         
  -4   2  13        532.20        492.63         8.45 o                         
  -3   2  13        639.04        639.53        10.99 o                         
  -2   2  13        141.87        131.77         3.97 o                         
  -1   2  13        272.01        262.55         5.22 o                         
   0   2  13         93.94         96.29         3.46 o                         
   1   2  13         90.68         90.18         3.69 o                         
   2   2  13        195.70        194.03         5.59 o                         
   3   2  13        138.06        141.35         4.01 o                         
   4   2  13         70.72         76.79         3.70 o                         
   5   2  13         77.12         81.59         4.17 o                         
  -8   3  13        101.24        117.48         4.64 o                         
  -7   3  13         35.51         43.30         2.87 o                         
  -6   3  13         63.25         65.46         3.01 o                         
  -5   3  13        134.60        138.65         4.09 o                         
  -4   3  13        201.33        210.18         5.14 o                         
  -3   3  13        215.71        212.82         5.31 o                         
  -2   3  13         87.69         86.30         3.56 o                         
  -1   3  13        109.05        105.90         3.48 o                         
   0   3  13          2.33          1.84         1.25 o                         
   1   3  13         72.64         74.79         3.37 o                         
   2   3  13         26.87         27.30         2.28 o                         
   3   3  13        102.44        117.27         3.78 o                         
   4   3  13        142.01        147.06         3.79 o                         
  -8   4  13         78.19         85.46         3.26 o                         
  -7   4  13         94.53        107.16         4.11 o                         
  -6   4  13         27.63         30.03         2.80 o                         
  -5   4  13        176.86        170.25         4.82 o                         
  -4   4  13        189.20        188.92         4.33 o                         
  -3   4  13        171.45        163.43         4.40 o                         
  -2   4  13        535.94        546.29         8.51 o                         
  -1   4  13        173.36        170.06         4.36 o                         
   0   4  13        140.27        136.93         3.99 o                         
   1   4  13        181.21        181.33         4.78 o                         
   2   4  13         25.05         24.14         2.13 o                         
   3   4  13        172.39        178.01         4.30 o                         
   4   4  13         35.37         44.57         2.39 o                         
  -7   5  13         43.15         43.84         3.15 o                         
  -6   5  13         15.17         13.25         1.93 o                         
  -5   5  13         97.42        105.22         4.33 o                         
  -4   5  13         67.69         61.10         3.12 o                         
  -3   5  13        112.63        118.78         4.12 o                         
  -2   5  13         18.11         19.28         1.93 o                         
  -1   5  13         88.00         94.35         5.20 o                         
   0   5  13        119.04        121.02         3.56 o                         
   1   5  13          9.17         10.36         1.65 o                         
   2   5  13        156.66        161.03         4.12 o                         
   3   5  13          9.96          8.97         1.43 o                         
  -6   6  13        138.51        133.35         3.39 o                         
  -5   6  13        330.42        303.93         5.78 o                         
  -4   6  13         19.97         20.01         1.69 o                         
  -3   6  13        237.54        240.72         6.03 o                         
  -2   6  13         47.85         55.79         3.40 o                         
  -1   6  13         39.85         44.07         3.22 o                         
   0   6  13         61.91         68.37         2.65 o                         
   1   6  13         23.89         28.58         2.15 o                         
   2   6  13          0.52         -1.01         1.07 o                         
  -4   7  13        170.12        157.76         5.02 o                         
  -3   7  13         13.85         11.09         2.92 o                         
  -2   7  13        219.25        223.60         5.09 o                         
  -1   7  13        169.05        189.20         4.96 o                         
   0   7  13         81.35         76.66         3.16 o                         
   1   7  13         59.56         65.66         3.46 o                         
  -4  -6  14        260.78        237.53        10.21 o                         
  -3  -6  14         47.40         52.91         3.40 o                         
  -2  -6  14        178.28        163.42         5.35 o                         
  -1  -6  14        180.56        179.68         4.43 o                         
   0  -6  14         27.27         26.79         3.20 o                         
  -6  -5  14        197.35        198.26         4.96 o                         
  -5  -5  14         25.44         26.91         2.14 o                         
  -4  -5  14        197.28        199.22         4.94 o                         
  -3  -5  14         72.40         71.53         3.26 o                         
  -2  -5  14        167.05        170.39         4.23 o                         
  -1  -5  14         50.61         49.65         2.62 o                         
   0  -5  14        402.88        403.80         7.50 o                         
   1  -5  14         73.53         69.64         3.51 o                         
   2  -5  14          0.77          0.83         1.30 o                         
  -7  -4  14         10.26         11.82         2.04 o                         
  -6  -4  14         79.38         81.50         2.68 o                         
  -5  -4  14         74.28         76.54         3.28 o                         
  -4  -4  14         23.10         20.74         2.16 o                         
  -3  -4  14         22.01         19.79         1.92 o                         
  -2  -4  14          1.26          4.21         1.38 o                         
  -1  -4  14        125.39        121.42         3.83 o                         
   0  -4  14         44.28         47.63         3.10 o                         
   1  -4  14         30.17         31.75         2.72 o                         
   2  -4  14        107.74        106.09         3.53 o                         
   3  -4  14         38.75         32.25         4.38 o                         
  -7  -3  14         16.82         11.21         1.41 o                         
  -6  -3  14         60.81         64.54         2.76 o                         
  -5  -3  14        119.15        123.71         4.27 o                         
  -4  -3  14         63.46         59.60         3.42 o                         
  -3  -3  14         83.34         81.55         3.40 o                         
  -2  -3  14          6.80         10.42         1.71 o                         
  -1  -3  14         17.30         20.99         2.08 o                         
   0  -3  14         66.40         70.02         3.14 o                         
   1  -3  14         37.09         37.38         3.21 o                         
   2  -3  14        197.44        199.21         6.75 o                         
   3  -3  14         58.58         58.48         3.13 o                         
  -7  -2  14         54.36         61.48         2.45 o                         
  -6  -2  14         24.01         21.51         2.15 o                         
  -5  -2  14        127.03        120.75         4.45 o                         
  -4  -2  14        340.72        337.53         7.21 o                         
  -3  -2  14        120.35        113.93         4.46 o                         
  -2  -2  14        177.72        194.35         5.71 o                         
  -1  -2  14        155.09        154.85         5.11 o                         
   0  -2  14         77.46         85.90         3.18 o                         
   1  -2  14         79.03         85.99         3.38 o                         
   2  -2  14        253.43        271.49         6.76 o                         
   3  -2  14          2.89          4.86         2.01 o                         
   4  -2  14        572.96        596.45         9.66 o                         
  -8  -1  14         23.63         25.99         2.94 o                         
  -7  -1  14         89.60         89.76         2.98 o                         
  -6  -1  14        291.46        289.58         6.33 o                         
  -5  -1  14         22.87         24.25         2.51 o                         
  -4  -1  14        781.16        763.68        12.17 o                         
  -3  -1  14        365.71        364.08         6.87 o                         
  -2  -1  14        196.98        204.63         5.14 o                         
  -1  -1  14         66.61         62.36         3.27 o                         
   0  -1  14        429.52        423.63         8.06 o                         
   1  -1  14        158.69        162.91         8.99 o                         
   2  -1  14         83.54         93.49         3.88 o                         
   3  -1  14        277.02        278.36         6.46 o                         
   4  -1  14        106.83        114.35         3.87 o                         
  -8   0  14        333.15        314.14         7.98 o                         
  -7   0  14          2.93          2.37         1.24 o                         
  -6   0  14         10.18         12.43         1.62 o                         
  -5   0  14        252.01        261.93         5.59 o                         
  -4   0  14        379.04        382.33         7.00 o                         
  -3   0  14        112.00        106.00         4.22 o                         
  -2   0  14        176.18        164.26         4.67 o                         
  -1   0  14        144.19        140.71         4.25 o                         
   0   0  14         76.53         86.82         3.89 o                         
   1   0  14         54.46         55.06         3.35 o                         
   2   0  14         22.34         21.79         2.08 o                         
   3   0  14          6.90          5.95         1.74 o                         
   4   0  14          1.18         -0.37         1.31 o                         
  -8   1  14         22.85         19.26         1.95 o                         
  -7   1  14         76.83         73.58         3.15 o                         
  -6   1  14        298.56        295.92         5.47 o                         
  -5   1  14         27.91         28.30         2.05 o                         
  -4   1  14        783.58        765.70        12.69 o                         
  -3   1  14        380.47        375.32         6.98 o                         
  -2   1  14        199.60        213.44         5.94 o                         
  -1   1  14         73.29         68.51         3.57 o                         
   0   1  14        397.49        384.98         8.87 o                         
   1   1  14        160.86        167.31         5.47 o                         
   2   1  14         80.74         88.49         6.42 o                         
   3   1  14        244.36        248.82         6.20 o                         
   4   1  14        123.07        130.08         3.90 o                         
  -7   2  14         42.06         47.73         3.73 o                         
  -6   2  14         25.42         23.50         2.16 o                         
  -5   2  14        128.27        124.39         3.75 o                         
  -4   2  14        299.11        304.75         6.15 o                         
  -3   2  14        121.70        112.27         4.41 o                         
  -2   2  14        199.86        213.98         5.29 o                         
  -1   2  14        158.97        159.07         4.31 o                         
   0   2  14         74.23         74.37         3.51 o                         
   1   2  14         78.56         80.50         3.11 o                         
   2   2  14        258.80        283.67         5.83 o                         
   3   2  14          2.97          5.87         1.63 o                         
   4   2  14        558.17        565.67        16.34 o                         
  -7   3  14         24.03         23.09         2.71 o                         
  -6   3  14         79.70         86.55         3.99 o                         
  -5   3  14        131.79        133.05         4.12 o                         
  -4   3  14         55.21         53.36         2.85 o                         
  -3   3  14         73.80         76.49         3.00 o                         
  -2   3  14         10.95         13.78         1.68 o                         
  -1   3  14         20.21         23.23         1.95 o                         
   0   3  14         74.76         81.40         3.42 o                         
   1   3  14         39.17         41.76         2.68 o                         
   2   3  14        193.42        185.06         5.31 o                         
   3   3  14         74.32         77.70         3.17 o                         
  -7   4  14         17.63         21.74         2.47 o                         
  -6   4  14         78.18         76.50         3.54 o                         
  -5   4  14         58.88         63.16         2.76 o                         
  -4   4  14         13.61         12.31         1.60 o                         
  -3   4  14         22.54         23.14         1.92 o                         
  -2   4  14          5.58          6.58         1.37 o                         
  -1   4  14        130.32        127.89         4.01 o                         
   0   4  14         43.70         42.03         2.64 o                         
   1   4  14         39.61         42.00         2.29 o                         
   2   4  14        118.10        112.85         3.35 o                         
   3   4  14         38.56         39.36         2.73 o                         
  -6   5  14        192.69        187.33         4.89 o                         
  -5   5  14         24.20         24.17         2.35 o                         
  -4   5  14        203.89        205.35         4.39 o                         
  -3   5  14         51.84         49.93         2.68 o                         
  -2   5  14        184.45        193.24         4.63 o                         
  -1   5  14         43.42         44.85         2.74 o                         
   0   5  14        427.24        424.14        16.78 o                         
   1   5  14         75.17         67.79         3.14 o                         
   2   5  14          0.53         -0.44         1.72 o                         
  -4   6  14        280.64        279.84        10.07 o                         
  -3   6  14         47.48         50.28         3.87 o                         
  -2   6  14        162.36        152.60         4.29 o                         
  -1   6  14        148.76        153.40         4.45 o                         
   0   6  14         25.39         28.40         2.37 o                         
  -3  -5  15         50.99         47.00         3.30 o                         
  -2  -5  15         20.41         23.88         2.03 o                         
  -1  -5  15        199.73        210.40         5.15 o                         
  -5  -4  15         25.69         28.60         3.07 o                         
  -4  -4  15        190.35        203.96         4.66 o                         
  -3  -4  15        156.17        157.92         3.69 o                         
  -2  -4  15         21.16         21.20         1.80 o                         
  -1  -4  15         17.66         17.21         1.88 o                         
   0  -4  15         41.64         39.85         2.46 o                         
   1  -4  15         46.11         50.63         3.35 o                         
  -6  -3  15        159.19        161.33         5.76 o                         
  -5  -3  15         98.09         96.70         3.46 o                         
  -4  -3  15          3.67          2.46         1.76 o                         
  -3  -3  15        127.16        135.20         4.12 o                         
  -2  -3  15         77.38         78.42         3.35 o                         
  -1  -3  15         27.31         30.11         2.42 o                         
   0  -3  15         39.03         39.48         2.78 o                         
   1  -3  15         99.69        104.67         4.11 o                         
   2  -3  15          4.47          2.90         1.85 o                         
  -6  -2  15        158.01        163.35         5.35 o                         
  -5  -2  15         17.37         17.08         1.91 o                         
  -4  -2  15        504.10        504.55         8.66 o                         
  -3  -2  15        215.71        215.21         5.42 o                         
  -2  -2  15         39.72         35.88         2.78 o                         
  -1  -2  15          4.38          5.78         1.59 o                         
   0  -2  15        193.71        205.16         4.93 o                         
   1  -2  15         22.26         27.32         2.47 o                         
   2  -2  15        156.28        156.74         3.83 o                         
  -7  -1  15          0.27          0.73         1.90 o                         
  -6  -1  15         41.09         49.86         2.59 o                         
  -5  -1  15        101.81         98.17         3.73 o                         
  -4  -1  15        130.84        137.56         4.40 o                         
  -3  -1  15         56.59         51.67         2.83 o                         
  -2  -1  15        268.92        290.25         5.67 o                         
  -1  -1  15        371.05        367.42         5.79 o                         
   0  -1  15        109.77        114.04         3.40 o                         
   1  -1  15        126.95        138.86         3.88 o                         
   2  -1  15        103.49        112.58         3.52 o                         
  -7   0  15        173.00        180.19         7.73 o                         
  -6   0  15        281.21        262.60         5.20 o                         
  -5   0  15          2.42          2.58         1.21 o                         
  -4   0  15        112.15        116.31         3.58 o                         
  -3   0  15        182.88        188.42         4.58 o                         
  -2   0  15         76.19         76.70         3.18 o                         
  -1   0  15        630.78        629.87         8.83 o                         
   0   0  15        594.06        640.53         8.84 o
[truncated: 6,157 more chars]
